# Supplementary material for: Discovery and Functional Characterization of Two Regulatory Variants Underlying Lupus Susceptibility at 2p13.1
Source: Genes (Basel). 2022 Jun 5;13(6):1016. doi: 10.3390/genes13061016 (PMC9222795; doi:10.3390/genes13061016)
Supplement: Supplementary file 1 [file genes-13-01016-s001.zip]

Archive with 3 entries (2 files):
- genes-1708315-supplementary/
- genes-1708315-supplementary/Figure S1-2.pdf
- genes-1708315-supplementary/genes-1708315-supplementary.xlsx
