# Supplementary material for: Discovery and Functional Characterization of Two Regulatory Variants Underlying Lupus Susceptibility at 2p13.1
Source: Genes (Basel). 2022 Jun 5;13(6):1016. doi: 10.3390/genes13061016 (PMC9222795; doi:10.3390/genes13061016)
Supplement: Supplementary file 1 [file genes-13-01016-s001.zip › genes-1708315-supplementary/genes-1708315-supplementary.xlsx]

## Sheet: ST1_meta_analysis
Supplementary Table 1. Meta-analysis and relevant information for four Asian and two European cohorts.
															Asian ancestry																			European ancestry
				Han Chinese, Morris et al. 2016					Korean, Sun et al. 2016					Han Chinese, Sun et al. 2016					Malaysian, Sun et al. 2016					Asian meta-analysis				Bentham et al. 2015					Julia et al. 2018					European meta-analysis
CHR:BP_hg19	rsID	A1/A2	Gene	A1	F_A1_Controls	F_A1_Cases	OR	P.Value	A1	F_A1_Controls	F_A1_Cases	OR	P.Value	A1	F_A1_Controls	F_A1_Cases	OR	P.Value	A1	F_A1_Controls	F_A1_Cases	OR	P.Value	OR	SE	P.Value	Direction	A1	F_A1_Controls	A2	OR	P.Value	A1	F_A1_Controls	A2	OR	P.Value	OR	SE	P.value	Direction
chr2:73708783	rs34142813	A/G	ALMS1	NA	NA	NA	NA	NA	NA	NA	NA	NA	NA	NA	NA	NA	NA	NA	NA	NA	NA	NA	NA	NA	NA	NA	NA	A	0.218979	G	0.98	0.670703	NA	NA	NA	NA	NA	0.980003	0.0500103	0.6789	-?
chr2:73708897	rs1246091	A/T	ALMS1	NA	NA	NA	NA	NA	T	0.262935	0.276461	1.0671	0.175035	T	0.287808	0.270684	0.920158	0.415006	T	0.167805	0.192758	1.16232	0.330484	0.95466	0.0425817	0.2657	?-+-	NA	NA	NA	NA	NA	NA	NA	NA	NA	NA	NA	NA	NA	NA
chr2:73711911	rs1066694	T/C	ALMS1	NA	NA	NA	NA	NA	T	0.26298	0.276171	1.06551	0.185793	T	0.287353	0.270787	0.922507	0.429805	T	0.167735	0.192763	1.16301	0.328671	1.04687	0.0426859	0.2733	?+-+	NA	NA	NA	NA	NA	NA	NA	NA	NA	NA	NA	NA	NA	NA
chr2:73711964	rs7602980	A/G	ALMS1	NA	NA	NA	NA	NA	NA	NA	NA	NA	NA	NA	NA	NA	NA	NA	NA	NA	NA	NA	NA	NA	NA	NA	NA	A	0.218053	G	0.99	0.690491	A	0.2157	G	0.967148	0.532425	0.987775	0.0245977	0.6127	--
chr2:73712642	rs1083921	C/G	ALMS1	C	0.2162	0.2229	0.94	0.270766	C	0.262828	0.276082	1.06589	0.183496	C	0.287337	0.270771	0.9225	0.429771	C	0.167716	0.192628	1.16244	0.330556	1.00421	0.0332405	0.8981	-+-+	C	0.370046	G	0.96	0.238346	G	0.3489	C	0.981329	0.949068	0.971999	0.031073	0.3536	-+
chr2:73712682	rs1083920	T/G	ALMS1	T	0.2103	0.2179	0.95	0.313259	T	0.143176	0.152513	1.10369	0.154723	T	0.169254	0.153922	0.853664	0.265761	T	0.0845012	0.106462	1.35351	0.188464	0.998801	0.0409149	0.9766	-+-+	T	0.141807	G	0.96	0.280211	G	0.1243	T	0.908752	0.377894	0.977653	0.0357233	0.5185	-+
chr2:73712951	rs2950770	A/G	ALMS1	G	0.217	0.2198	0.92	0.116479	G	0.146234	0.154353	1.08889	0.216988	G	0.169482	0.154699	0.858216	0.281346	G	0.0867149	0.109849	1.3713	0.166866	1.02214	0.0411231	0.5866	+-+-	G	0.14463	A	0.96	0.349951	A	0.1262	G	0.91263	0.478299	1.01888	0.0407067	0.6403	+-
chr2:73712962	rs2461691	T/C	ALMS1	T	0.2071	0.211	0.93	0.200765	T	0.146211	0.154589	1.09146	0.205893	T	0.170266	0.156948	0.870934	0.330424	T	0.0858209	0.110608	1.40866	0.133819	0.987874	0.0416438	0.7658	-+-+	T	0.143254	C	0.97	0.441387	C	0.1243	T	0.906567	0.394008	0.990842	0.0370706	0.8017	-+
chr2:73713029	rs10195357	A/G	ALMS1	NA	NA	NA	NA	NA	NA	NA	NA	NA	NA	NA	NA	NA	NA	NA	NA	NA	NA	NA	NA	NA	NA	NA	NA	G	0.226435	A	0.98	0.527731	G	0.2237	A	0.946781	0.303101	1.02583	0.0302485	0.393	++
chr2:73713030	rs10195358	A/G	ALMS1	NA	NA	NA	NA	NA	NA	NA	NA	NA	NA	NA	NA	NA	NA	NA	NA	NA	NA	NA	NA	NA	NA	NA	NA	G	0.226435	A	0.98	0.525741	G	0.2237	A	0.945946	0.298723	1.02583	0.0301454	0.3891	++
chr2:73713072	rs13392872	A/G	ALMS1	NA	NA	NA	NA	NA	NA	NA	NA	NA	NA	NA	NA	NA	NA	NA	NA	NA	NA	NA	NA	NA	NA	NA	NA	A	0.21194	G	0.98	0.591311	A	0.2147	G	0.972046	0.578077	0.978534	0.035102	0.5293	--
chr2:73713500	rs10187192	T/C	ALMS1	NA	NA	NA	NA	NA	NA	NA	NA	NA	NA	NA	NA	NA	NA	NA	NA	NA	NA	NA	NA	NA	NA	NA	NA	C	0.212331	T	0.99	0.676	C	0.2147	T	0.979606	0.670642	1.01106	0.0235736	0.6381	++
chr2:73713741	rs10187416	T/G	ALMS1	NA	NA	NA	NA	NA	NA	NA	NA	NA	NA	NA	NA	NA	NA	NA	NA	NA	NA	NA	NA	NA	NA	NA	NA	G	0.226812	T	0.98	0.600415	G	0.2247	T	0.95405	0.363465	1.02634	0.0354126	0.4558	++
chr2:73713863	rs1083919	C/G	ALMS1	C	0.2139	0.222	0.95	0.327682	C	0.263002	0.276065	1.06501	0.189256	C	0.287315	0.270755	0.922516	0.429882	C	0.167688	0.192626	1.16268	0.329916	1.00783	0.0332405	0.8106	-+-+	C	0.371342	G	0.97	0.279935	G	0.3499	C	0.989618	0.832936	0.975798	0.0263409	0.3462	-+
chr2:73714097	rs10207264	A/G	ALMS1	NA	NA	NA	NA	NA	NA	NA	NA	NA	NA	NA	NA	NA	NA	NA	NA	NA	NA	NA	NA	NA	NA	NA	NA	A	0.226456	G	0.98	0.606398	A	0.2237	G	0.953486	0.358022	0.97414	0.0359304	0.4572	--
chr2:73714556	rs10183818	A/G	ALMS1	NA	NA	NA	NA	NA	NA	NA	NA	NA	NA	NA	NA	NA	NA	NA	NA	NA	NA	NA	NA	NA	NA	NA	NA	G	0.211991	A	0.98	0.663583	G	0.2147	A	0.97955	0.670046	1.02051	0.0417479	0.6188	++
chr2:73714648	rs1091568	A/G	ALMS1	A	0.2092	0.2167	0.95	0.315883	A	0.143248	0.152482	1.10268	0.158331	A	0.169221	0.15367	0.851701	0.258816	A	0.0844904	0.109657	1.41684	0.127952	0.9997	0.0409149	0.9942	-+-+	A	0.144148	G	0.96	0.374222	G	0.1262	A	0.898939	0.383064	0.987282	0.0423732	0.7573	-+
chr2:73714933	rs780390	T/C	ALMS1	T	0.2126	0.22	0.95	0.291855	T	0.143382	0.152554	1.10174	0.161612	T	0.169215	0.153672	0.851777	0.259074	T	0.0844974	0.109796	1.41814	0.126557	0.9997	0.0409149	0.9939	-+-+	T	0.143967	C	0.96	0.335083	C	0.1262	T	0.909418	0.414053	0.982456	0.0393547	0.6465	-+
chr2:73715116	rs802113	A/G	ALMS1	G	0.209	0.2164	0.95	0.312945	G	0.143832	0.152852	1.09994	0.168724	G	0.169473	0.15382	0.850801	0.255686	G	0.084827	0.110695	1.42755	0.118943	1.0009	0.0408108	0.9826	+-+-	G	0.144385	A	0.96	0.356562	G	0.1262	A	1.11281	0.379739	1.02276	0.0424774	0.5881	+-
chr2:73715299	rs780389	A/G	ALMS1	A	0.209	0.2164	0.95	0.313	A	0.143241	0.152476	1.1027	0.158287	A	0.16921	0.153661	0.851706	0.258847	A	0.0844852	0.109658	1.41696	0.127865	0.9997	0.0409149	0.9946	-+-+	A	0.144148	G	0.96	0.356526	A	0.1262	G	1.11283	0.379669	0.977751	0.0424774	0.5881	-+
chr2:73715473	rs780388	T/C	ALMS1	T	0.209	0.2164	0.95	0.313017	T	0.143238	0.152476	1.10273	0.158152	T	0.169205	0.153659	0.851728	0.258926	T	0.0844849	0.109655	1.41697	0.127861	0.9997	0.0409149	0.9948	-+-+	T	0.144022	C	0.96	0.316416	T	0.1262	C	1.11839	0.344008	0.975505	0.0392507	0.5195	-+
chr2:73716617	rs56136045	C/G	ALMS1	NA	NA	NA	NA	NA	NA	NA	NA	NA	NA	NA	NA	NA	NA	NA	NA	NA	NA	NA	NA	NA	NA	NA	NA	G	0.0555163	C	1.05	0.407067	G	0.05865	C	1.13658	0.591483	0.943933	0.0636432	0.3501	--
chr2:73716810	rs3820700	A/G	ALMS1	A	0.2089	0.2164	0.95	0.311807	A	0.14251	0.152111	1.10719	0.142168	A	0.168679	0.153616	0.855551	0.272481	A	0.0844149	0.10959	1.41747	0.127599	1.0013	0.0409149	0.9739	-+-+	A	0.143894	G	0.96	0.362295	A	0.1262	G	1.1209	0.351263	0.978632	0.0429988	0.6084	-+
chr2:73717103	rs2017116	C/G	ALMS1	C	0.2175	0.2245	0.95	0.348945	C	0.146273	0.154592	1.09188	0.202959	C	0.170046	0.155919	0.864815	0.305292	C	0.089481	0.112041	1.35232	0.183102	0.996606	0.0408108	0.932	-+-+	C	0.148853	G	0.96	0.398314	C	0.1262	G	1.11817	0.339742	0.981768	0.0459233	0.6824	-+
chr2:73717567	rs2056486	T/G	ALMS1	NA	NA	NA	NA	NA	NA	NA	NA	NA	NA	NA	NA	NA	NA	NA	NA	NA	NA	NA	NA	NA	NA	NA	NA	T	0.229156	G	0.98	0.556872	T	0.2266	G	0.962834	0.441211	0.976969	0.0322078	0.4618	--
chr2:73717656	rs10193972	A/G	ALMS1	NA	NA	NA	NA	NA	NA	NA	NA	NA	NA	NA	NA	NA	NA	NA	NA	NA	NA	NA	NA	NA	NA	NA	NA	G	0.229156	A	0.98	0.556872	G	0.2266	A	0.960993	0.427295	1.02388	0.0322078	0.455	++
chr2:73719875	rs13421462	A/C	ALMS1	NA	NA	NA	NA	NA	NA	NA	NA	NA	NA	NA	NA	NA	NA	NA	NA	NA	NA	NA	NA	NA	NA	NA	NA	C	0.218169	A	0.98	0.645237	C	0.2167	A	0.974188	0.603625	1.02194	0.0396665	0.5778	++
chr2:73720258	rs13398956	A/C	ALMS1	NA	NA	NA	NA	NA	NA	NA	NA	NA	NA	NA	NA	NA	NA	NA	NA	NA	NA	NA	NA	NA	NA	NA	NA	A	0.219125	C	0.98	0.647897	A	0.2157	C	0.968306	0.564397	0.977067	0.0398745	0.5524	--
chr2:73720444	rs11901272	A/G	ALMS1	NA	NA	NA	NA	NA	NA	NA	NA	NA	NA	NA	NA	NA	NA	NA	NA	NA	NA	NA	NA	NA	NA	NA	NA	G	0.229375	A	0.99	0.745434	G	0.2266	A	0.950424	0.338043	1.01654	0.0294246	0.5728	++
chr2:73721250	rs73947808	A/C	ALMS1	NA	NA	NA	NA	NA	NA	NA	NA	NA	NA	NA	NA	NA	NA	NA	NA	NA	NA	NA	NA	NA	NA	NA	NA	C	0.202152	A	0.98	0.50933	C	0.2157	A	0.977369	0.680833	1.02081	0.0292187	0.4755	++
chr2:73721706	2:73721706:I	CT/C	ALMS1	NA	NA	NA	NA	NA	NA	NA	NA	NA	NA	NA	NA	NA	NA	NA	NA	NA	NA	NA	NA	NA	NA	NA	NA	NA	NA	NA	NA	NA	CT	0.05567	C	0.935247	0.843596	0.935289	0.184357	0.6923	?-
chr2:73721767	rs56154726	T/C	ALMS1	NA	NA	NA	NA	NA	NA	NA	NA	NA	NA	NA	NA	NA	NA	NA	NA	NA	NA	NA	NA	NA	NA	NA	NA	T	0.219267	C	0.98	0.645705	T	0.2167	C	0.968192	0.564295	0.977067	0.0396665	0.5503	--
chr2:73723185	rs11674602	A/T	ALMS1	NA	NA	NA	NA	NA	NA	NA	NA	NA	NA	NA	NA	NA	NA	NA	NA	NA	NA	NA	NA	NA	NA	NA	NA	T	0.220998	A	0.98	0.652236	T	0.2197	A	0.974561	0.605918	1.02183	0.0402905	0.5839	++
chr2:73723959	rs13384952	A/G	ALMS1	NA	NA	NA	NA	NA	NA	NA	NA	NA	NA	NA	NA	NA	NA	NA	NA	NA	NA	NA	NA	NA	NA	NA	NA	G	0.212381	A	0.98	0.627773	G	0.2177	A	0.983654	0.72675	1.01959	0.038212	0.6054	++
chr2:73724675	rs7572722	T/C	ALMS1	NA	NA	NA	NA	NA	NA	NA	NA	NA	NA	NA	NA	NA	NA	NA	NA	NA	NA	NA	NA	NA	NA	NA	NA	C	0.219645	T	0.98	0.645194	C	0.2167	T	0.968023	0.564509	1.02357	0.0396665	0.5491	++
chr2:73724679	rs7585119	A/T	ALMS1	T	0.2126	0.2212	0.95	0.345292	T	0.262293	0.275837	1.06763	0.172575	T	0.286687	0.270228	0.9228	0.432017	T	0.167226	0.189782	1.14577	0.383157	0.991734	0.0332405	0.7998	+-+-	T	0.368885	A	0.97	0.250662	T	0.3509	A	1.01195	0.858434	1.02542	0.0250076	0.3091	+-
chr2:73725168	rs7562047	T/G	ALMS1	T	0.2125	0.2211	0.95	0.347587	T	0.261458	0.274589	1.06551	0.186479	T	0.286376	0.269136	0.918097	0.403259	T	0.166502	0.188477	1.14508	0.38802	1.00672	0.0332405	0.838	-+-+	T	0.369464	G	0.97	0.250694	T	0.3509	G	1.01195	0.858434	0.975212	0.0250076	0.3092	-+
chr2:73725916	rs11680965	T/G	ALMS1	NA	NA	NA	NA	NA	NA	NA	NA	NA	NA	NA	NA	NA	NA	NA	NA	NA	NA	NA	NA	NA	NA	NA	NA	T	0.147751	G	0.93	0.089236	T	0.161	G	1.00075	0.824936	0.942141	0.0383158	0.1126	-+
chr2:73726605	rs58603761	A/G	ALMS1	NA	NA	NA	NA	NA	NA	NA	NA	NA	NA	NA	NA	NA	NA	NA	NA	NA	NA	NA	NA	NA	NA	NA	NA	G	0.229647	A	0.98	0.595375	G	0.2266	A	0.96045	0.415643	1.0247	0.0349985	0.4781	++
chr2:73726662	rs1403284	A/G	ALMS1	NA	NA	NA	NA	NA	NA	NA	NA	NA	NA	NA	NA	NA	NA	NA	NA	NA	NA	NA	NA	NA	NA	NA	NA	A	0.202213	G	0.98	0.508732	A	0.2157	G	0.977784	0.686849	0.979709	0.0292187	0.4762	--
chr2:73726701	rs75113442	A/G	ALMS1	NA	NA	NA	NA	NA	NA	NA	NA	NA	NA	NA	NA	NA	NA	NA	NA	NA	NA	NA	NA	NA	NA	NA	NA	A	0.0416587	G	1.11	0.135306	A	0.05567	G	0.934602	0.841309	1.07337	0.0774531	0.3426	+-
chr2:73728609	rs10189578	A/C	ALMS1	A	0.2103	0.2194	0.95	0.347953	A	0.261446	0.274269	1.0638	0.197632	A	0.287018	0.266327	0.903149	0.318191	A	0.162021	0.189474	1.19256	0.255593	1.00622	0.0332405	0.849	-+-+	A	0.368512	C	0.97	0.280971	A	0.3499	C	1.01613	0.911422	0.976383	0.0264436	0.3599	-+
chr2:73729642	rs76142205	T/C	ALMS1	NA	NA	NA	NA	NA	NA	NA	NA	NA	NA	NA	NA	NA	NA	NA	NA	NA	NA	NA	NA	NA	NA	NA	NA	C	0.0460788	T	1.11	0.130172	C	0.05467	T	0.933872	0.834979	0.931182	0.0764838	0.3332	-+
chr2:73730174	rs7607014	A/G	ALMS1	NA	NA	NA	NA	NA	NA	NA	NA	NA	NA	NA	NA	NA	NA	NA	NA	NA	NA	NA	NA	NA	NA	NA	NA	G	0.224984	A	0.98	0.639636	G	0.2247	A	0.965051	0.49341	1.02429	0.038939	0.5293	++
chr2:73730260	rs56770679	A/T	ALMS1	T	0.2041	0.211	0.94	0.243572	T	0.142964	0.152292	1.10362	0.154944	T	0.169652	0.153482	0.845203	0.236934	T	0.0842532	0.109477	1.41946	0.126344	1.00562	0.0412272	0.8896	+-+-	T	0.144083	A	0.96	0.328952	T	0.1272	A	1.11353	0.369131	1.0248	0.0402905	0.5352	+-
chr2:73730530	rs112006497	T/C	ALMS1	NA	NA	NA	NA	NA	NA	NA	NA	NA	NA	NA	NA	NA	NA	NA	NA	NA	NA	NA	NA	NA	NA	NA	NA	T	0.14746	C	0.93	0.0866278	T	0.16	C	1.00953	0.907297	0.943178	0.0381082	0.1175	-+
chr2:73731965	rs149150941	A/G	ALMS1	NA	NA	NA	NA	NA	A	0.0802743	0.0735822	0.895063	0.189581	A	0.0711156	0.0760248	1.08437	0.662969	A	0.122687	0.0884462	0.649859	0.0454285	0.888785	0.0758381	0.1068	?-+-	NA	NA	NA	NA	NA	NA	NA	NA	NA	NA	NA	NA	NA	NA
chr2:73732096	rs7588169	C/G	ALMS1	NA	NA	NA	NA	NA	NA	NA	NA	NA	NA	NA	NA	NA	NA	NA	NA	NA	NA	NA	NA	NA	NA	NA	NA	C	0.229272	G	0.98	0.534352	C	0.2266	G	0.970517	0.509717	0.978534	0.0306606	0.4718	--
chr2:73733071	rs13400985	A/G	ALMS1	NA	NA	NA	NA	NA	NA	NA	NA	NA	NA	NA	NA	NA	NA	NA	NA	NA	NA	NA	NA	NA	NA	NA	NA	G	0.219364	A	0.99	0.761148	G	0.2167	A	0.975403	0.623663	1.01248	0.0314855	0.6894	++
chr2:73733313	rs9753079	T/C	ALMS1	NA	NA	NA	NA	NA	NA	NA	NA	NA	NA	NA	NA	NA	NA	NA	NA	NA	NA	NA	NA	NA	NA	NA	NA	T	0.2294	C	0.97	0.441567	T	0.2256	C	0.989107	0.845788	0.973653	0.0365522	0.4566	--
chr2:73733673	rs142209924	A/G	ALMS1	NA	NA	NA	NA	NA	NA	NA	NA	NA	NA	NA	NA	NA	NA	NA	NA	NA	NA	NA	NA	NA	NA	NA	NA	A	0.0447973	G	1.11	0.135726	A	0.05467	G	0.935193	0.844983	1.07347	0.0775608	0.3423	+-
chr2:73733867	rs11693586	T/C	ALMS1	NA	NA	NA	NA	NA	NA	NA	NA	NA	NA	NA	NA	NA	NA	NA	NA	NA	NA	NA	NA	NA	NA	NA	NA	T	0.2104	C	0.98	0.611282	T	0.2147	C	0.991799	0.803067	0.982357	0.0367595	0.6232	--
chr2:73733875	rs11693588	T/C	ALMS1	NA	NA	NA	NA	NA	NA	NA	NA	NA	NA	NA	NA	NA	NA	NA	NA	NA	NA	NA	NA	NA	NA	NA	NA	T	0.217324	C	0.98	0.628425	T	0.2147	C	0.97675	0.663301	0.979219	0.0381082	0.5756	--
chr2:73733984	rs114730442	T/G	ALMS1	T	0.2038	0.2127	0.95	0.353673	NA	NA	NA	NA	NA	NA	NA	NA	NA	NA	NA	NA	NA	NA	NA	0.949994	0.0546406	0.3353	-???	T	0.0870921	G	0.88	0.0225698	T	0.06759	G	1.09651	0.391713	0.897717	0.0509558	0.03005	-+
chr2:73733984	rs72811933	T/G	ALMS1	NA	NA	NA	NA	NA	T	0.136509	0.147027	1.12333	0.100823	T	0.160752	0.139547	0.791452	0.112717	NA	NA	NA	NA	NA	0.949994	0.0546406	0.3353	?+-?	NA	NA	NA	NA	NA	NA	NA	NA	NA	NA	0.897717	0.0509558	NA	NA
chr2:73734130	rs148924788	A/T	ALMS1	NA	NA	NA	NA	NA	NA	NA	NA	NA	NA	NA	NA	NA	NA	NA	NA	NA	NA	NA	NA	NA	NA	NA	NA	T	0.216154	A	0.98	0.613699	T	0.2147	A	0.97682	0.635834	1.02112	0.0368632	0.5634	++
chr2:73734133	rs145733937	A/G	ALMS1	NA	NA	NA	NA	NA	NA	NA	NA	NA	NA	NA	NA	NA	NA	NA	NA	NA	NA	NA	NA	NA	NA	NA	NA	A	0.216231	G	0.98	0.624127	A	0.2147	G	0.98217	0.6872	0.980493	0.0377968	0.5954	--
chr2:73735674	rs7606483	A/G	ALMS1	G	0.2043	0.2091	0.94	0.240379	G	0.264434	0.27917	1.07432	0.135153	G	0.28937	0.272267	0.918651	0.407419	G	0.171047	0.1936	1.14465	0.382618	0.991239	0.0337573	0.7914	+-+-	G	0.374193	A	0.96	0.215831	G	0.3529	A	1.02245	0.997103	1.03004	0.0301454	0.3181	+-
chr2:73736957	rs6546842	C/G	ALMS1	G	0.2082	0.2154	0.94	0.282285	G	0.144591	0.153939	1.10441	0.151804	G	0.169203	0.15388	0.853357	0.264681	G	0.0857315	0.111211	1.42338	0.123124	1.00562	0.0409149	0.8886	+-+-	G	0.144141	C	0.96	0.383005	G	0.1252	C	1.10555	0.423809	1.02163	0.0446689	0.6236	+-
chr2:73737204	rs6708766	A/T	ALMS1	NA	NA	NA	NA	NA	NA	NA	NA	NA	NA	NA	NA	NA	NA	NA	NA	NA	NA	NA	NA	NA	NA	NA	NA	T	0.219384	A	0.98	0.592175	T	0.2177	A	0.977637	0.647301	1.02092	0.0349985	0.5484	++
chr2:73738804	rs1589576	A/G	ALMS1	NA	NA	NA	NA	NA	NA	NA	NA	NA	NA	NA	NA	NA	NA	NA	NA	NA	NA	NA	NA	NA	NA	NA	NA	G	0.169816	A	0.94	0.142584	G	0.161	A	0.982031	0.628003	1.05506	0.0380044	0.15	++
chr2:73740425	rs7598660	A/G	ALMS1	A	0.6318	0.6287	0.95	0.313853	NA	NA	NA	NA	NA	NA	NA	NA	NA	NA	NA	NA	NA	NA	NA	0.949994	0.0471791	0.2654	-???	A	0.450216	G	0.98	0.547936	A	0.3917	G	1.02174	0.853616	0.988269	0.0308668	0.6985	-+
chr2:73741497	rs10865398	T/G	ALMS1	T	0.2126	0.2207	0.95	0.31094	T	0.26185	0.276002	1.07101	0.153029	T	0.28709	0.270439	0.921841	0.425633	T	0.167375	0.192086	1.16194	0.333145	1.01035	0.0332405	0.7524	-+-+	T	0.370971	G	0.97	0.252355	T	0.3499	G	1.01285	0.867188	0.97531	0.0251101	0.3134	-+
chr2:73743010	rs67898050	T/C	ALMS1	C	0.2083	0.2157	0.95	0.298936	C	0.145013	0.154171	1.10186	0.161234	C	0.170648	0.154384	0.845224	0.236603	NA	NA	NA	NA	NA	1.01147	0.0415396	0.78	+-+?	C	0.145111	T	0.96	0.399241	C	0.1262	T	1.09191	0.473923	1.02183	0.0460279	0.6313	+-
chr2:73743715	rs68154245	T/C	ALMS1	T	0.2082	0.2157	0.95	0.29844	T	0.143357	0.152616	1.10255	0.158689	T	0.16918	0.154008	0.85558	0.272289	T	0.0847506	0.109526	1.40894	0.134225	0.9999	0.0409149	0.9987	-+-+	T	0.14476	C	0.96	0.399774	T	0.1262	C	1.09192	0.473823	0.978729	0.0460279	0.6323	-+
chr2:73743982	rs9309473	A/G	ALMS1	NA	NA	NA	NA	NA	NA	NA	NA	NA	NA	NA	NA	NA	NA	NA	NA	NA	NA	NA	NA	NA	NA	NA	NA	G	0.218143	A	0.98	0.627254	G	0.2177	A	0.980048	0.662643	1.02041	0.0381082	0.5888	++
chr2:73744875	rs10207970	C/G	ALMS1	C	0.3672	0.3688	1.04	0.404	NA	NA	NA	NA	NA	NA	NA	NA	NA	NA	NA	NA	NA	NA	NA	1.03998	0.0473886	0.3969	+???	C	0.450775	G	0.98	0.511898	C	0.3936	G	1.01937	0.822914	0.986788	0.0287042	0.6376	-+
chr2:73746643	rs6711033	T/C	ALMS1	NA	NA	NA	NA	NA	NA	NA	NA	NA	NA	NA	NA	NA	NA	NA	NA	NA	NA	NA	NA	NA	NA	NA	NA	C	0.22535	T	0.99	0.71672	C	0.2247	T	0.970415	0.544823	1.01258	0.0267516	0.6368	++
chr2:73746923	rs11884776	T/C	ALMS1	NA	NA	NA	NA	NA	NA	NA	NA	NA	NA	NA	NA	NA	NA	NA	NA	NA	NA	NA	NA	NA	NA	NA	NA	T	0.215306	C	0.98	0.653811	T	0.2137	C	0.982403	0.692993	0.980591	0.0406026	0.6229	--
chr2:73747932	rs10170849	A/G	ALMS1	NA	NA	NA	NA	NA	NA	NA	NA	NA	NA	NA	NA	NA	NA	NA	NA	NA	NA	NA	NA	NA	NA	NA	NA	A	0.226031	G	0.98	0.542591	A	0.2237	G	0.975968	0.548283	0.979317	0.0312792	0.4975	--
chr2:73748845	rs62153182	C/G	ALMS1	NA	NA	NA	NA	NA	NA	NA	NA	NA	NA	NA	NA	NA	NA	NA	NA	NA	NA	NA	NA	NA	NA	NA	NA	G	0.146979	C	0.93	0.0895024	G	0.159	C	1.0143	0.96343	1.05919	0.0384197	0.1271	+-
chr2:73748980	rs13392691	A/G	ALMS1	NA	NA	NA	NA	NA	NA	NA	NA	NA	NA	NA	NA	NA	NA	NA	NA	NA	NA	NA	NA	NA	NA	NA	NA	A	0.209871	G	0.98	0.63781	A	0.2147	G	0.990235	0.793233	0.982357	0.0391468	0.6435	--
chr2:73749054	rs6719753	T/G	ALMS1	NA	NA	NA	NA	NA	NA	NA	NA	NA	NA	NA	NA	NA	NA	NA	NA	NA	NA	NA	NA	NA	NA	NA	NA	G	0.226172	T	0.98	0.623252	G	0.2256	T	0.989225	0.689501	1.01816	0.0374855	0.6241	++
chr2:73749169	2:73749169:i	D/I	ALMS1	I	0.2037	0.2103	0.94	0.272303	NA	NA	NA	NA	NA	NA	NA	NA	NA	NA	NA	NA	NA	NA	NA	1.06386	0.0556957	0.2535	+???	NA	NA	NA	NA	NA	NA	NA	NA	NA	NA	1.09582	0.123895	NA	NA
chr2:73749169	2:73749169:I	CT/C	ALMS1	NA	NA	NA	NA	NA	NA	NA	NA	NA	NA	NA	NA	NA	NA	NA	NA	NA	NA	NA	NA	1.06386	0.0556957	NA	NA	NA	NA	NA	NA	NA	CT	0.1262	C	1.09581	0.452784	1.09582	0.123895	0.4336	?+
chr2:73749461	rs11685372	T/C	ALMS1	C	0.206	0.2133	0.95	0.333851	C	0.141902	0.150553	1.09748	0.181651	C	0.166673	0.15088	0.845427	0.243562	C	0.0828136	0.10815	1.43056	0.12117	1.0018	0.0412272	0.9652	+-+-	C	0.144472	T	0.97	0.409583	C	0.1262	T	1.09154	0.474764	1.01969	0.036034	0.5812	+-
chr2:73751827	rs55677218	A/G	ALMS1	A	0.206	0.2133	0.95	0.334226	A	0.141218	0.150035	1.1002	0.171538	A	0.165062	0.148957	0.842964	0.238141	NA	NA	NA	NA	NA	0.988368	0.0419563	0.7759	-+-?	A	0.143566	G	0.97	0.418303	A	0.1252	G	1.10319	0.430578	0.981768	0.0367595	0.61	-+
chr2:73751966	rs7567585	A/G	ALMS1	NA	NA	NA	NA	NA	NA	NA	NA	NA	NA	NA	NA	NA	NA	NA	NA	NA	NA	NA	NA	NA	NA	NA	NA	A	0.228876	G	0.98	0.51944	A	0.2266	G	0.965928	0.460757	0.977849	0.0296305	0.4441	--
chr2:73752368	rs10469966	A/G	ALMS1	NA	NA	NA	NA	NA	NA	NA	NA	NA	NA	NA	NA	NA	NA	NA	NA	NA	NA	NA	NA	NA	NA	NA	NA	A	0.234605	G	0.98	0.551184	A	0.2366	G	0.990406	0.851731	0.981768	0.031795	0.5564	--
chr2:73753187	rs13409668	T/C	ALMS1	NA	NA	NA	NA	NA	NA	NA	NA	NA	NA	NA	NA	NA	NA	NA	NA	NA	NA	NA	NA	NA	NA	NA	NA	T	0.22248	C	0.99	0.666173	T	0.2217	C	0.966859	0.513508	0.987973	0.022755	0.5913	--
chr2:73756817	rs7566385	T/G	ALMS1	NA	NA	NA	NA	NA	NA	NA	NA	NA	NA	NA	NA	NA	NA	NA	NA	NA	NA	NA	NA	NA	NA	NA	NA	T	0.226648	G	0.98	0.574875	T	0.2237	G	0.968599	0.488072	0.977849	0.0334472	0.4963	--
chr2:73758803	rs2421552	T/C	ALMS1	NA	NA	NA	NA	NA	NA	NA	NA	NA	NA	NA	NA	NA	NA	NA	NA	NA	NA	NA	NA	NA	NA	NA	NA	T	0.215812	C	0.99	0.674996	T	0.2117	C	0.987636	0.746816	0.989753	0.0234712	0.6589	--
chr2:73760939	rs11688718	T/C	ALMS1	T	0.2073	0.2145	0.94	0.283627	T	0.25232	0.265396	1.0692	0.173582	T	0.277211	0.259287	0.910489	0.37323	T	0.164991	0.184257	1.1265	0.454341	1.0026	0.0340674	0.9376	-+-+	T	0.360438	C	0.97	0.314825	T	0.338	C	1.03398	0.806109	0.979513	0.0282928	0.457	-+
chr2:73761333	rs76111225	A/C	ALMS1	NA	NA	NA	NA	NA	C	0.0802433	0.073429	0.89206	0.178215	C	0.0710708	0.0761085	1.08439	0.663054	C	0.122045	0.0882662	0.652264	0.0480096	1.12738	0.0761609	0.1023	?+-+	NA	NA	NA	NA	NA	NA	NA	NA	NA	NA	NA	NA	NA	NA
chr2:73761446	rs10199224	C/G	ALMS1	NA	NA	NA	NA	NA	NA	NA	NA	NA	NA	NA	NA	NA	NA	NA	NA	NA	NA	NA	NA	NA	NA	NA	NA	G	0.215463	C	0.99	0.677972	G	0.2117	C	0.981685	0.704224	1.01086	0.0236759	0.6449	++
chr2:73761881	rs3738848	A/G	ALMS1	NA	NA	NA	NA	NA	NA	NA	NA	NA	NA	NA	NA	NA	NA	NA	NA	NA	NA	NA	NA	NA	NA	NA	NA	A	0.225131	G	0.98	0.608376	A	0.2237	G	0.98358	0.620867	0.980787	0.0362413	0.5857	--
chr2:73762236	rs10178678	A/G	ALMS1	NA	NA	NA	NA	NA	NA	NA	NA	NA	NA	NA	NA	NA	NA	NA	NA	NA	NA	NA	NA	NA	NA	NA	NA	G	0.216706	A	0.98	0.659822	G	0.2137	A	0.983846	0.725546	1.01939	0.0412272	0.6353	++
chr2:73762385	rs34032338	A/G	ALMS1	A	0.4259	0.4132	0.99	0.831706	NA	NA	NA	NA	NA	NA	NA	NA	NA	NA	NA	NA	NA	NA	NA	0.989951	0.0460279	0.8234	-???	A	0.0817502	G	1.08	0.245809	NA	NA	NA	NA	NA	1.08004	0.0795022	0.3143	+?
chr2:73763366	rs62153183	A/G	ALMS1	NA	NA	NA	NA	NA	NA	NA	NA	NA	NA	NA	NA	NA	NA	NA	NA	NA	NA	NA	NA	NA	NA	NA	NA	G	0.14445	A	0.93	0.0818265	G	0.159	A	1.01102	0.930619	1.06035	0.0375893	0.112	+-
chr2:73764185	rs74523560	T/C	ALMS1	NA	NA	NA	NA	NA	NA	NA	NA	NA	NA	NA	NA	NA	NA	NA	NA	NA	NA	NA	NA	NA	NA	NA	NA	T	0.14253	C	0.93	0.0942861	T	0.1571	C	1.02034	0.977921	0.945161	0.038939	0.1406	-+
chr2:73764457	rs72811939	T/C	ALMS1	T	0.2058	0.2133	0.95	0.346897	T	0.14168	0.150543	1.10114	0.167798	T	0.165414	0.148974	0.83991	0.228141	NA	NA	NA	NA	NA	0.988368	0.0419563	0.7751	-+-?	T	0.145103	C	0.96	0.390632	T	0.1252	C	1.11165	0.379311	0.979807	0.0454004	0.6463	-+
chr2:73765253	rs6729468	A/C	ALMS1	A	0.2101	0.2179	0.95	0.339318	A	0.261264	0.274608	1.06768	0.174726	A	0.283913	0.266424	0.916507	0.399544	A	0.168124	0.187811	1.12761	0.446792	1.00723	0.0335505	0.8276	-+-+	A	0.372967	C	0.97	0.301137	A	0.3509	C	1.02562	0.964309	0.978142	0.0274705	0.4156	-+
chr2:73765438	rs6744697	T/C	ALMS1	C	0.2104	0.2179	0.95	0.321173	C	0.265106	0.277227	1.06074	0.220808	C	0.286501	0.269981	0.91911	0.413896	C	0.170153	0.193274	1.14912	0.371986	0.994615	0.0334472	0.8689	+-+-	C	0.373658	T	0.97	0.252738	C	0.3539	T	1.01482	0.891763	1.02501	0.0251101	0.3185	+-
chr2:73765880	rs146672754	A/G	ALMS1	NA	NA	NA	NA	NA	NA	NA	NA	NA	NA	NA	NA	NA	NA	NA	NA	NA	NA	NA	NA	NA	NA	NA	NA	A	0.0559718	G	1.06	0.314535	A	0.06461	G	1.00523	0.689064	1.0519	0.0619427	0.4003	++
chr2:73766454	rs6704782	A/T	ALMS1	NA	NA	NA	NA	NA	NA	NA	NA	NA	NA	NA	NA	NA	NA	NA	NA	NA	NA	NA	NA	NA	NA	NA	NA	T	0.218998	A	0.98	0.615045	T	0.2177	A	0.986406	0.711458	1.01898	0.0370706	0.6049	++
chr2:73766664	rs11689767	T/C	ALMS1	NA	NA	NA	NA	NA	T	0.142295	0.151019	1.09901	0.175745	T	0.165799	0.149577	0.842667	0.236562	NA	NA	NA	NA	NA	1.0455	0.0663056	0.4877	?+-?	NA	NA	NA	NA	NA	NA	NA	NA	NA	NA	0.978827	0.0460279	NA	NA
chr2:73766664	rs144089122	T/C	ALMS1	T	0.1993	0.2064	0.94	0.270461	NA	NA	NA	NA	NA	NA	NA	NA	NA	NA	NA	NA	NA	NA	NA	1.0455	0.0663056	0.4877	-???	T	0.146426	C	0.96	0.398694	T	0.1252	C	1.09679	0.425756	0.978827	0.0460279	0.6341	-+
chr2:73767897	rs4500972	A/G	ALMS1	NA	NA	NA	NA	NA	NA	NA	NA	NA	NA	NA	NA	NA	NA	NA	NA	NA	NA	NA	NA	NA	NA	NA	NA	A	0.228766	G	0.97	0.388677	A	0.2276	G	1.00263	0.910951	0.975017	0.0331372	0.438	-+
chr2:73768232	rs78492200	T/G	ALMS1	NA	NA	NA	NA	NA	NA	NA	NA	NA	NA	NA	NA	NA	NA	NA	NA	NA	NA	NA	NA	NA	NA	NA	NA	G	0.229202	T	0.98	0.553816	G	0.2276	T	0.969937	0.517208	1.02224	0.0320014	0.4855	++
chr2:73768387	rs149684521	T/C	ALMS1	NA	NA	NA	NA	NA	NA	NA	NA	NA	NA	NA	NA	NA	NA	NA	NA	NA	NA	NA	NA	NA	NA	NA	NA	T	0.048548	C	1.09	0.233409	T	0.05467	C	0.928508	0.98178	1.06237	0.0806903	0.4358	+-
chr2:73768746	rs141317530	A/G	ALMS1	NA	NA	NA	NA	NA	NA	NA	NA	NA	NA	NA	NA	NA	NA	NA	NA	NA	NA	NA	NA	NA	NA	NA	NA	A	0.228643	G	0.96	0.308547	A	0.2276	G	0.991928	0.766288	0.966282	0.0365522	0.3381	--
chr2:73770077	rs6546845	T/G	ALMS1	NA	NA	NA	NA	NA	NA	NA	NA	NA	NA	NA	NA	NA	NA	NA	NA	NA	NA	NA	NA	NA	NA	NA	NA	G	0.227006	T	0.98	0.50432	G	0.2266	T	0.968427	0.521684	1.02214	0.0288071	0.4409	++
chr2:73770087	rs74482088	A/G	ALMS1	A	0.1564	0.1581	0.92	0.213713	A	0.141896	0.151324	1.10788	0.141744	A	0.166173	0.149078	0.83316	0.207232	NA	NA	NA	NA	NA	0.986492	0.0477028	0.7705	-+-?	A	0.146067	G	0.97	0.508543	A	0.1243	G	1.11616	0.373963	0.988961	0.0443556	0.7984	-+
chr2:73770162	rs6546846	A/C	ALMS1	C	0.2042	0.212	0.95	0.38538	C	0.259709	0.271722	1.06098	0.221478	C	0.282878	0.264941	0.911346	0.372421	C	0.166549	0.186073	1.12809	0.445742	0.995411	0.0338607	0.8909	+-+-	C	0.372616	A	0.97	0.336234	C	0.3509	A	1.01736	0.93022	1.02265	0.0293217	0.4385	+-
chr2:73771268	rs146698823	A/T	ALMS1	NA	NA	NA	NA	NA	NA	NA	NA	NA	NA	NA	NA	NA	NA	NA	NA	NA	NA	NA	NA	NA	NA	NA	NA	T	0.046506	A	1.06	0.329895	T	0.05567	A	1.07166	0.906547	0.942141	0.0650268	0.3445	--
chr2:73771386	rs13399087	T/C	ALMS1	C	0.2352	0.2422	0.94	0.206401	C	0.290916	0.302799	1.05664	0.242274	C	0.331233	0.308457	0.89638	0.272751	C	0.190252	0.215267	1.15975	0.327002	1.0024	0.032724	0.9396	+-+-	C	0.374118	T	0.97	0.316124	C	0.3539	T	1.01923	0.965227	1.02286	0.0282928	0.4172	+-
chr2:73771695	rs13386124	C/G	ALMS1	C	0.2437	0.2524	0.94	0.193624	C	0.287705	0.299276	1.05583	0.251454	C	0.327466	0.304638	0.892476	0.258627	C	0.188018	0.21148	1.15064	0.355838	0.995012	0.0325175	0.8767	-+-+	C	0.370541	G	0.97	0.337162	C	0.3519	G	1.01317	0.930594	0.977262	0.0293217	0.4269	-+
chr2:73772251	rs6757996	A/G	ALMS1	A	0.2089	0.2168	0.95	0.314252	A	0.253755	0.266055	1.06393	0.205384	A	0.28087	0.262029	0.904812	0.339023	A	0.164016	0.188268	1.16235	0.337067	1.00531	0.0338607	0.8745	-+-+	A	0.362451	G	0.97	0.28928	A	0.3429	G	1.02823	0.874062	0.977947	0.0269569	0.4021	-+
chr2:73773503	rs10496193	A/G	ALMS1	NA	NA	NA	NA	NA	NA	NA	NA	NA	NA	NA	NA	NA	NA	NA	NA	NA	NA	NA	NA	NA	NA	NA	NA	A	0.226903	G	0.98	0.490283	A	0.2256	G	0.969365	0.495839	0.978632	0.0278816	0.4319	--
chr2:73773691	rs11689588	A/G	ALMS1	NA	NA	NA	NA	NA	NA	NA	NA	NA	NA	NA	NA	NA	NA	NA	NA	NA	NA	NA	NA	NA	NA	NA	NA	G	0.212909	A	0.98	0.588415	G	0.2177	A	0.98787	0.768376	1.01888	0.034895	0.5848	++
chr2:73773869	rs62153184	C/G	ALMS1	C	0.2103	0.2178	0.95	0.320438	C	0.259809	0.271901	1.06157	0.217349	C	0.282984	0.265181	0.912091	0.375666	C	0.16738	0.185626	1.11665	0.484965	1.00351	0.0335505	0.9168	-+-+	C	0.368219	G	0.97	0.277899	C	0.3489	G	1.01864	0.972723	0.976579	0.0263409	0.362	-+
chr2:73773933	rs66931335	A/G	ALMS1	A	0.2059	0.2133	0.95	0.332151	A	0.141344	0.150032	1.09884	0.177248	A	0.165655	0.148961	0.836721	0.218261	NA	NA	NA	NA	NA	0.98738	0.0419563	0.7575	-+-?	A	0.143155	G	0.97	0.417476	A	0.1243	G	1.10261	0.422965	0.981965	0.0366558	0.6125	-+
chr2:73774019	rs13008860	A/G	ALMS1	A	0.6208	0.616	0.96	0.355376	NA	NA	NA	NA	NA	NA	NA	NA	NA	NA	NA	NA	NA	NA	NA	0.960021	0.0461325	0.3654	-???	A	0.446963	G	0.99	0.61059	A	0.3907	G	1.0229	0.870665	0.992528	0.0192836	0.6965	-+
chr2:73776582	rs11126402	C/G	ALMS1	C	0.2395	0.2482	0.94	0.214748	C	0.290049	0.301261	1.05365	0.269073	C	0.329541	0.305625	0.892598	0.255091	C	0.185026	0.212325	1.18587	0.261085	0.996008	0.032724	0.9011	-+-+	C	0.373213	G	0.97	0.330675	C	0.3499	G	1.01884	0.995998	0.978045	0.0290129	0.4365	-+
chr2:73779507	rs11679594	A/G	ALMS1	NA	NA	NA	NA	NA	NA	NA	NA	NA	NA	NA	NA	NA	NA	NA	NA	NA	NA	NA	NA	NA	NA	NA	NA	A	0.147433	G	0.93	0.0774116	A	0.162	G	1.0113	0.941335	0.942801	0.0370706	0.1057	-+
chr2:73780913	rs6740766	A/G	ALMS1	NA	NA	NA	NA	NA	NA	NA	NA	NA	NA	NA	NA	NA	NA	NA	NA	NA	NA	NA	NA	NA	NA	NA	NA	G	0.219341	A	0.98	0.558609	G	0.2197	A	0.97848	0.680263	1.02071	0.0325175	0.5221	++
chr2:73782200	rs13431267	A/G	ALMS1	NA	NA	NA	NA	NA	NA	NA	NA	NA	NA	NA	NA	NA	NA	NA	NA	NA	NA	NA	NA	NA	NA	NA	NA	G	0.22004	A	0.99	0.678604	G	0.2207	A	0.98581	0.757969	1.01045	0.0237783	0.6566	++
chr2:73783160	rs17349804	A/T	ALMS1	T	0.2404	0.2497	0.94	0.23335	T	0.171438	0.178781	1.06803	0.305713	T	0.212672	0.191532	0.836966	0.166003	T	0.105659	0.134799	1.42419	0.0935131	1.01613	0.0386274	0.6728	+-+-	T	0.142944	A	0.97	0.527788	T	0.1252	A	1.10587	0.411351	1.01116	0.0463417	0.8062	+-
chr2:73783910	rs11686019	A/G	ALMS1	NA	NA	NA	NA	NA	NA	NA	NA	NA	NA	NA	NA	NA	NA	NA	NA	NA	NA	NA	NA	NA	NA	NA	NA	A	0.229273	G	0.96	0.282612	A	0.2296	G	0.981716	0.675811	0.964062	0.0346881	0.2832	--
chr2:73785046	rs10207220	C/G	ALMS1	NA	NA	NA	NA	NA	NA	NA	NA	NA	NA	NA	NA	NA	NA	NA	NA	NA	NA	NA	NA	NA	NA	NA	NA	C	0.219247	G	0.98	0.558428	C	0.2187	G	0.978521	0.680781	0.979709	0.0325175	0.5221	--
chr2:73785358	rs6546847	A/G	ALMS1	NA	NA	NA	NA	NA	NA	NA	NA	NA	NA	NA	NA	NA	NA	NA	NA	NA	NA	NA	NA	NA	NA	NA	NA	G	0.230093	A	0.97	0.411359	G	0.2296	A	0.972904	0.531987	1.03035	0.0340674	0.3725	++
chr2:73787234	rs10169213	C/G	ALMS1	NA	NA	NA	NA	NA	NA	NA	NA	NA	NA	NA	NA	NA	NA	NA	NA	NA	NA	NA	NA	NA	NA	NA	NA	C	0.218898	G	0.98	0.562019	C	0.2187	G	0.978545	0.681075	0.979709	0.032724	0.5254	--
chr2:73787652	rs62149774	A/G	ALMS1	NA	NA	NA	NA	NA	NA	NA	NA	NA	NA	NA	NA	NA	NA	NA	NA	NA	NA	NA	NA	NA	NA	NA	NA	A	0.145903	G	0.93	0.0739288	A	0.161	G	1.0148	0.980573	0.94299	0.0367595	0.1034	-+
chr2:73788026	rs7604682	A/G	ALMS1	NA	NA	NA	NA	NA	NA	NA	NA	NA	NA	NA	NA	NA	NA	NA	NA	NA	NA	NA	NA	NA	NA	NA	NA	A	0.228024	G	0.98	0.505456	A	0.2276	G	0.971238	0.526907	0.978729	0.0288071	0.45	--
chr2:73788126	rs7580750	A/G	ALMS1	NA	NA	NA	NA	NA	NA	NA	NA	NA	NA	NA	NA	NA	NA	NA	NA	NA	NA	NA	NA	NA	NA	NA	NA	G	0.229838	A	0.97	0.434493	G	0.2296	A	0.972941	0.532361	1.03025	0.0355162	0.393	++
chr2:73788834	rs7608308	A/G	ALMS1	A	0.208	0.2157	0.95	0.312877	A	0.143046	0.152291	1.1027	0.158606	A	0.168622	0.153599	0.856149	0.27442	A	0.0844498	0.109079	1.40635	0.13677	1	0.0409149	0.9991	-+-+	A	0.142313	G	0.97	0.52477	A	0.1243	G	1.10548	0.415295	0.988665	0.0460279	0.8001	-+
chr2:73790058	rs6735946	A/G	ALMS1	NA	NA	NA	NA	NA	NA	NA	NA	NA	NA	NA	NA	NA	NA	NA	NA	NA	NA	NA	NA	NA	NA	NA	NA	G	0.220238	A	0.98	0.562126	G	0.2197	A	0.978572	0.681408	1.02061	0.032724	0.5256	++
chr2:73790368	rs17009149	T/C	ALMS1	NA	NA	NA	NA	NA	NA	NA	NA	NA	NA	NA	NA	NA	NA	NA	NA	NA	NA	NA	NA	NA	NA	NA	NA	C	0.218435	T	0.98	0.559217	C	0.2187	T	0.984474	0.723686	1.01959	0.0325175	0.5439	++
chr2:73790633	rs113599503	A/T	ALMS1	T	0.208	0.2157	0.95	0.31292	T	0.143273	0.152414	1.10117	0.16428	T	0.16894	0.154016	0.857765	0.279938	T	0.084646	0.109033	1.40055	0.141318	1.0004	0.0409149	0.9917	+-+-	T	0.142958	A	0.97	0.493548	T	0.1243	A	1.10413	0.418097	1.014	0.0429988	0.7413	+-
chr2:73791235	rs79799178	A/G	ALMS1	NA	NA	NA	NA	NA	NA	NA	NA	NA	NA	NA	NA	NA	NA	NA	NA	NA	NA	NA	NA	NA	NA	NA	NA	G	0.145241	A	0.93	0.0675247	G	0.161	A	1.01041	0.902329	1.06162	0.0359304	0.09049	+-
chr2:73791808	rs7566315	T/C	ALMS1	T	0.211	0.2193	0.95	0.30257	T	0.254658	0.267345	1.06484	0.197251	T	0.281196	0.265075	0.920657	0.424366	T	0.163986	0.18933	1.17001	0.314126	1.00743	0.0335505	0.8223	-+-+	T	0.361621	C	0.97	0.328642	T	0.3429	C	1.02857	0.842136	0.979219	0.0290129	0.4623	-+
chr2:73792207	rs17349818	A/G	ALMS1	NA	NA	NA	NA	NA	NA	NA	NA	NA	NA	NA	NA	NA	NA	NA	NA	NA	NA	NA	NA	NA	NA	NA	NA	G	0.0477973	A	0.99	0.827229	G	0.05268	A	0.953138	0.566118	1.0142	0.0461325	0.7544	++
chr2:73793425	rs78425445	A/G	ALMS1	NA	NA	NA	NA	NA	NA	NA	NA	NA	NA	NA	NA	NA	NA	NA	NA	NA	NA	NA	NA	NA	NA	NA	NA	G	0.0550776	A	1.07	0.261856	G	0.05765	A	1.1279	0.61285	0.928393	0.0660924	0.2455	--
chr2:73794054	rs10190002	T/C	ALMS1	T	0.211	0.2193	0.95	0.302566	T	0.254784	0.267233	1.06359	0.20584	T	0.281304	0.265222	0.920657	0.424535	T	0.164015	0.189502	1.17123	0.310975	1.00692	0.0335505	0.8342	-+-+	T	0.361588	C	0.97	0.328659	T	0.3429	C	1.02858	0.841901	0.979219	0.0290129	0.4623	-+
chr2:73794404	rs10198549	A/G	ALMS1	NA	NA	NA	NA	NA	NA	NA	NA	NA	NA	NA	NA	NA	NA	NA	NA	NA	NA	NA	NA	NA	NA	NA	NA	G	0.219856	A	0.98	0.5625	G	0.2197	A	0.978084	0.682199	1.02071	0.032724	0.5241	++
chr2:73795026	rs56068325	A/G	ALMS1	A	0.2079	0.2155	0.95	0.316073	A	0.142993	0.15221	1.10235	0.159937	A	0.16862	0.153555	0.855749	0.272948	A	0.0843121	0.108991	1.40719	0.136069	0.9999	0.0409149	0.9976	-+-+	A	0.142313	G	0.97	0.497748	A	0.1243	G	1.10498	0.415113	0.986591	0.0434161	0.7499	-+
chr2:73795364	rs62149777	A/G	ALMS1	NA	NA	NA	NA	NA	NA	NA	NA	NA	NA	NA	NA	NA	NA	NA	NA	NA	NA	NA	NA	NA	NA	NA	NA	A	0.14607	G	0.93	0.0749805	A	0.163	G	1.01488	0.98152	0.943084	0.0368632	0.1051	-+
chr2:73795641	rs67877078	T/C	ALMS1	T	0.208	0.2157	0.95	0.313007	T	0.142945	0.152185	1.10264	0.158786	T	0.168603	0.153544	0.85576	0.272996	T	0.0843118	0.108991	1.40722	0.136042	0.9999	0.0409149	0.9988	-+-+	T	0.14235	C	0.97	0.497404	T	0.1252	C	1.1059	0.411157	0.986591	0.0434161	0.751	-+
chr2:73795962	rs9653557	A/C	ALMS1	NA	NA	NA	NA	NA	NA	NA	NA	NA	NA	NA	NA	NA	NA	NA	NA	NA	NA	NA	NA	NA	NA	NA	NA	C	0.219365	A	0.98	0.562655	C	0.2197	A	0.978617	0.681963	1.02061	0.0328273	0.5262	++
chr2:73796173	rs10181563	T/G	ALMS1	NA	NA	NA	NA	NA	NA	NA	NA	NA	NA	NA	NA	NA	NA	NA	NA	NA	NA	NA	NA	NA	NA	NA	NA	T	0.216915	G	0.97	0.406315	T	0.2157	G	0.989922	0.848659	0.973459	0.0340674	0.4219	--
chr2:73796923	rs11126403	A/G	ALMS1	NA	NA	NA	NA	NA	NA	NA	NA	NA	NA	NA	NA	NA	NA	NA	NA	NA	NA	NA	NA	NA	NA	NA	NA	G	0.229519	A	0.97	0.364248	G	0.2276	A	0.98959	0.723161	1.02788	0.0314855	0.3762	++
chr2:73796924	rs11126404	A/T	ALMS1	NA	NA	NA	NA	NA	NA	NA	NA	NA	NA	NA	NA	NA	NA	NA	NA	NA	NA	NA	NA	NA	NA	NA	NA	A	0.229519	T	0.97	0.36421	A	0.2276	T	0.99008	0.729989	0.972972	0.0314855	0.3774	--
chr2:73797365	rs75274824	T/C	ALMS1	T	0.2041	0.2126	0.95	0.331325	T	0.136581	0.147004	1.12213	0.104048	T	0.159721	0.139401	0.80019	0.130583	NA	NA	NA	NA	NA	0.990248	0.0422689	0.8132	-+-?	T	0.0881311	C	0.89	0.041094	T	0.06859	C	1.10084	0.386464	0.907828	0.0525334	0.05877	-+
chr2:73797507	rs10185080	A/C	ALMS1	NA	NA	NA	NA	NA	NA	NA	NA	NA	NA	NA	NA	NA	NA	NA	NA	NA	NA	NA	NA	NA	NA	NA	NA	A	0.217305	C	0.98	0.608649	A	0.2157	C	0.980276	0.70354	0.980101	0.0364485	0.5734	--
chr2:73797623	rs10197755	A/T	ALMS1	NA	NA	NA	NA	NA	NA	NA	NA	NA	NA	NA	NA	NA	NA	NA	NA	NA	NA	NA	NA	NA	NA	NA	NA	A	0.217333	T	0.98	0.609127	A	0.2167	T	0.98042	0.704802	0.980101	0.0364485	0.5744	--
chr2:73797762	rs17009159	A/T	ALMS1	NA	NA	NA	NA	NA	NA	NA	NA	NA	NA	NA	NA	NA	NA	NA	NA	NA	NA	NA	NA	NA	NA	NA	NA	T	0.21956	A	0.98	0.559636	T	0.2187	A	0.978982	0.684364	1.02061	0.0325175	0.5248	++
chr2:73797996	rs7583255	T/G	ALMS1	NA	NA	NA	NA	NA	NA	NA	NA	NA	NA	NA	NA	NA	NA	NA	NA	NA	NA	NA	NA	NA	NA	NA	NA	G	0.219655	T	0.98	0.559745	G	0.2197	T	0.976626	0.661379	1.02102	0.0325175	0.5165	++
chr2:73798223	rs7598419	A/G	ALMS1	NA	NA	NA	NA	NA	NA	NA	NA	NA	NA	NA	NA	NA	NA	NA	NA	NA	NA	NA	NA	NA	NA	NA	NA	G	0.213318	A	0.98	0.542303	G	0.2187	A	0.990917	0.807669	1.01867	0.0313824	0.5491	++
chr2:73798476	rs7586463	T/C	ALMS1	NA	NA	NA	NA	NA	NA	NA	NA	NA	NA	NA	NA	NA	NA	NA	NA	NA	NA	NA	NA	NA	NA	NA	NA	C	0.219531	T	0.98	0.5598	C	0.2187	T	0.97661	0.661283	1.02102	0.0325175	0.5165	++
chr2:73799085	rs117843813	A/G	ALMS1	NA	NA	NA	NA	NA	A	0.101581	0.0959116	0.919155	0.289233	A	0.0955051	0.099571	1.07677	0.655573	A	0.140066	0.11403	0.734948	0.132786	0.919615	0.0714362	0.2249	?-+-	NA	NA	NA	NA	NA	NA	NA	NA	NA	NA	NA	NA	NA	NA
chr2:73801107	rs114654900	A/G	ALMS1	NA	NA	NA	NA	NA	NA	NA	NA	NA	NA	NA	NA	NA	NA	NA	NA	NA	NA	NA	NA	NA	NA	NA	NA	A	0.0417317	G	1.07	0.274957	A	0.0507	G	1.04606	0.994189	1.06695	0.0681199	0.3254	++
chr2:73801634	rs181662420	A/T	ALMS1	NA	NA	NA	NA	NA	NA	NA	NA	NA	NA	NA	NA	NA	NA	NA	NA	NA	NA	NA	NA	NA	NA	NA	NA	T	0.0460788	A	1.07	0.299474	T	0.05567	A	0.952778	0.906373	0.948949	0.0718649	0.45	-+
chr2:73804708	rs1114380	A/G	ALMS1	NA	NA	NA	NA	NA	NA	NA	NA	NA	NA	NA	NA	NA	NA	NA	NA	NA	NA	NA	NA	NA	NA	NA	NA	G	0.220189	A	0.98	0.550938	G	0.2187	A	0.98276	0.710959	1.0199	0.0318982	0.5299	++
chr2:73805172	rs6756885	A/G	ALMS1	NA	NA	NA	NA	NA	NA	NA	NA	NA	NA	NA	NA	NA	NA	NA	NA	NA	NA	NA	NA	NA	NA	NA	NA	G	0.220707	A	0.98	0.483542	G	0.2207	A	0.988996	0.743017	1.01928	0.0276761	0.4836	++
chr2:73806198	rs2421553	A/T	ALMS1	NA	NA	NA	NA	NA	T	0.284667	0.298279	1.06832	0.170149	T	0.299876	0.290454	0.951976	0.630133	T	0.19735	0.217731	1.12315	0.446975	0.950849	0.0428945	0.2307	?-+-	NA	NA	NA	NA	NA	NA	NA	NA	NA	NA	NA	NA	NA	NA
chr2:73806414	rs10197409	T/C	ALMS1	NA	NA	NA	NA	NA	NA	NA	NA	NA	NA	NA	NA	NA	NA	NA	NA	NA	NA	NA	NA	NA	NA	NA	NA	T	0.227959	C	0.98	0.493092	T	0.2276	C	0.974945	0.544146	0.979317	0.0280872	0.4514	--
chr2:73806632	rs7424690	T/C	ALMS1	NA	NA	NA	NA	NA	NA	NA	NA	NA	NA	NA	NA	NA	NA	NA	NA	NA	NA	NA	NA	NA	NA	NA	NA	C	0.219814	T	0.98	0.543045	C	0.2177	T	0.982011	0.741721	1.0201	0.0313824	0.5205	++
chr2:73808773	rs10169714	T/G	NAT8	NA	NA	NA	NA	NA	NA	NA	NA	NA	NA	NA	NA	NA	NA	NA	NA	NA	NA	NA	NA	NA	NA	NA	NA	G	0.220639	T	0.98	0.55151	G	0.2197	T	0.982385	0.70889	1.02	0.0320014	0.5291	++
chr2:73809974	rs6745368	T/C	NAT8	NA	NA	NA	NA	NA	NA	NA	NA	NA	NA	NA	NA	NA	NA	NA	NA	NA	NA	NA	NA	NA	NA	NA	NA	T	0.218776	C	0.98	0.57117	T	0.2177	C	0.98419	0.719796	0.980689	0.0334472	0.5542	--
chr2:73810909	rs7558944	T/G	NAT8	NA	NA	NA	NA	NA	NA	NA	NA	NA	NA	NA	NA	NA	NA	NA	NA	NA	NA	NA	NA	NA	NA	NA	NA	G	0.219883	T	0.98	0.551336	G	0.2187	T	0.988253	0.750882	1.01908	0.0320014	0.5493	++
chr2:73810981	rs13432605	C/G	NAT8	NA	NA	NA	NA	NA	NA	NA	NA	NA	NA	NA	NA	NA	NA	NA	NA	NA	NA	NA	NA	NA	NA	NA	NA	G	0.219775	C	0.98	0.551925	G	0.2177	C	0.988242	0.750752	1.01908	0.0320014	0.5498	++
chr2:73811880	rs9750915	T/C	NAT8	NA	NA	NA	NA	NA	NA	NA	NA	NA	NA	NA	NA	NA	NA	NA	NA	NA	NA	NA	NA	NA	NA	NA	NA	C	0.220538	T	0.98	0.555934	C	0.2177	T	0.988938	0.75622	1.01888	0.032311	0.5562	++
chr2:73812623	rs62149781	A/C	NAT8	NA	NA	NA	NA	NA	NA	NA	NA	NA	NA	NA	NA	NA	NA	NA	NA	NA	NA	NA	NA	NA	NA	NA	NA	C	0.21733	A	0.98	0.598284	C	0.2157	A	0.990436	0.775352	1.01837	0.0357233	0.6045	++
chr2:73812886	rs28879089	A/G	NAT8	NA	NA	NA	NA	NA	NA	NA	NA	NA	NA	NA	NA	NA	NA	NA	NA	NA	NA	NA	NA	NA	NA	NA	NA	A	0.218894	G	0.98	0.62191	A	0.2167	G	0.985805	0.723611	0.981277	0.0375893	0.6085	--
chr2:73812988	rs10170786	T/C	NAT8	NA	NA	NA	NA	NA	NA	NA	NA	NA	NA	NA	NA	NA	NA	NA	NA	NA	NA	NA	NA	NA	NA	NA	NA	T	0.22619	C	0.98	0.488894	T	0.2256	C	0.97719	0.55387	0.979611	0.0278816	0.4541	--
chr2:73813432	rs10173534	T/C	NAT8	NA	NA	NA	NA	NA	NA	NA	NA	NA	NA	NA	NA	NA	NA	NA	NA	NA	NA	NA	NA	NA	NA	NA	NA	T	0.218455	C	0.98	0.591342	T	0.2177	C	0.983692	0.713935	0.980689	0.0349985	0.5714	--
chr2:73813622	rs56054150	A/G	NAT8	A	0.2082	0.2157	0.95	0.309292	A	0.143087	0.152497	1.10461	0.151215	A	0.16823	0.15391	0.862372	0.297407	A	0.0844846	0.106026	1.34559	0.198897	0.9997	0.0409149	0.995	-+-+	A	0.141461	G	0.97	0.478815	A	0.1262	G	1.09379	0.454366	0.984423	0.0416438	0.6993	-+
chr2:73813820	rs7609249	A/G	NAT8	A	0.2111	0.2193	0.95	0.292348	A	0.255959	0.268399	1.06304	0.208091	A	0.281914	0.26703	0.9275	0.464377	A	0.166002	0.189609	1.15419	0.35669	1.00692	0.0335505	0.8343	-+-+	A	0.363259	G	0.97	0.322643	A	0.3439	G	1.03083	0.82307	0.979317	0.0287042	0.4604	-+
chr2:73813945	rs7582606	A/G	NAT8	NA	NA	NA	NA	NA	NA	NA	NA	NA	NA	NA	NA	NA	NA	NA	NA	NA	NA	NA	NA	NA	NA	NA	NA	G	0.219469	A	0.98	0.569304	G	0.2177	A	0.987696	0.744898	1.01898	0.0333438	0.5651	++
chr2:73814218	rs112269398	A/G	NAT8	A	0.2082	0.2157	0.95	0.30932	A	0.143542	0.152842	1.10294	0.157175	A	0.169026	0.154225	0.858934	0.283817	A	0.0848618	0.108925	1.3933	0.147433	1.0001	0.0409149	0.9984	-+-+	A	0.143773	G	0.97	0.47839	A	0.1262	G	1.09379	0.454358	0.984324	0.0415396	0.6986	-+
chr2:73814333	rs6743576	A/G	NAT8	A	0.2111	0.219	0.94	0.27978	A	0.256	0.2684	1.06281	0.209671	A	0.281912	0.267034	0.927523	0.464514	A	0.166003	0.189605	1.15415	0.356818	1.0027	0.0335505	0.9355	-+-+	A	0.363251	G	0.97	0.320368	A	0.3439	G	1.03093	0.82218	0.979317	0.0284985	0.4572	-+
chr2:73815328	rs11903916	A/G	NAT8	NA	NA	NA	NA	NA	NA	NA	NA	NA	NA	NA	NA	NA	NA	NA	NA	NA	NA	NA	NA	NA	NA	NA	NA	A	0.225545	G	0.98	0.503332	A	0.2266	G	0.972949	0.523579	0.979023	0.0287042	0.4542	--
chr2:73816285	rs6722867	A/G	NAT8	G	0.2447	0.2538	0.93	0.167893	G	0.286467	0.298146	1.05545	0.253951	G	0.331019	0.310579	0.905345	0.316001	G	0.189422	0.217018	1.1735	0.283038	1.00733	0.0324143	0.8192	+-+-	G	0.364208	A	0.97	0.320775	G	0.3449	A	1.03221	0.804491	1.02092	0.0286014	0.4616	+-
chr2:73816955	rs2421555	A/G	NAT8	NA	NA	NA	NA	NA	NA	NA	NA	NA	NA	NA	NA	NA	NA	NA	NA	NA	NA	NA	NA	NA	NA	NA	NA	A	0.22879	G	0.98	0.512165	A	0.2276	G	0.975403	0.534854	0.979317	0.0292187	0.4692	--
chr2:73817238	rs7603647	A/G	NAT8	NA	NA	NA	NA	NA	NA	NA	NA	NA	NA	NA	NA	NA	NA	NA	NA	NA	NA	NA	NA	NA	NA	NA	NA	A	0.217316	G	0.98	0.623593	A	0.2157	G	0.989535	0.76803	0.982063	0.0377968	0.6262	--
chr2:73818707	rs7607892	T/C	NAT8	NA	NA	NA	NA	NA	NA	NA	NA	NA	NA	NA	NA	NA	NA	NA	NA	NA	NA	NA	NA	NA	NA	NA	NA	T	0.216005	C	0.98	0.653086	T	0.2147	C	0.985182	0.733967	0.981277	0.0406026	0.6353	--
chr2:73818936	rs13391552	A/G	NAT8	NA	NA	NA	NA	NA	NA	NA	NA	NA	NA	NA	NA	NA	NA	NA	NA	NA	NA	NA	NA	NA	NA	NA	NA	A	0.21747	G	0.98	0.655706	A	0.2157	G	0.989345	0.766399	0.982357	0.0408108	0.6572	--
chr2:73819028	rs62149782	C/G	NAT8	NA	NA	NA	NA	NA	NA	NA	NA	NA	NA	NA	NA	NA	NA	NA	NA	NA	NA	NA	NA	NA	NA	NA	NA	C	0.154252	G	0.94	0.0885992	C	0.174	G	1.00485	0.928086	0.949044	0.0333438	0.1106	-+
chr2:73820108	rs6710438	C/G	NAT8	NA	NA	NA	NA	NA	NA	NA	NA	NA	NA	NA	NA	NA	NA	NA	NA	NA	NA	NA	NA	NA	NA	NA	NA	C	0.219277	G	0.98	0.623912	C	0.2177	G	0.989269	0.765193	0.982063	0.0377968	0.6254	--
chr2:73824373	rs11893881	A/T	NAT8	NA	NA	NA	NA	NA	NA	NA	NA	NA	NA	NA	NA	NA	NA	NA	NA	NA	NA	NA	NA	NA	NA	NA	NA	A	0.217411	T	0.98	0.559875	A	0.2177	T	0.987646	0.685823	0.981277	0.0326208	0.5555	--
chr2:73825770	rs2948441	A/G	NAT8	A	0.2081	0.2157	0.95	0.314087	A	0.143233	0.152894	1.10709	0.142073	A	0.169558	0.154251	0.854974	0.269149	A	0.0850415	0.10843	1.37942	0.159908	1.0006	0.0409149	0.9887	-+-+	A	0.142874	G	0.97	0.44548	G	0.1233	A	0.911706	0.462222	0.987874	0.0379006	0.7422	-+
chr2:73827099	rs6732440	T/G	NAT8	T	0.2112	0.2188	0.94	0.269978	T	0.257531	0.271876	1.07277	0.146595	T	0.284109	0.269203	0.929291	0.472663	T	0.168394	0.190951	1.14414	0.385848	1.00692	0.0334472	0.8344	-+-+	T	0.35943	G	0.97	0.30736	G	0.341	T	0.963525	0.805466	0.981081	0.0275733	0.4825	-+
chr2:73827117	rs6745560	A/G	NAT8	A	0.2126	0.2199	0.94	0.273613	A	0.262228	0.276832	1.07322	0.14159	A	0.28608	0.271714	0.932102	0.489752	A	0.170174	0.19107	1.1309	0.427872	1.00713	0.0332405	0.8281	-+-+	A	0.366594	G	0.97	0.305572	G	0.3489	A	0.976366	0.997973	0.978729	0.0274705	0.4283	-+
chr2:73828310	rs1320374	T/C	NAT8	T	0.2445	0.2533	0.93	0.156307	T	0.28795	0.301131	1.06256	0.197686	T	0.331226	0.311493	0.910867	0.342924	T	0.191223	0.2181	1.16567	0.302029	0.996207	0.0322078	0.904	-+-+	T	0.364218	C	0.97	0.316978	C	0.3449	T	0.964688	0.82486	0.981277	0.0280872	0.4937	-+
chr2:73828538	rs1052161	A/G	NAT8	G	0.2434	0.2529	0.93	0.175652	G	0.28797	0.30117	1.0625	0.196918	G	0.331643	0.312245	0.914393	0.363453	G	0.191638	0.221053	1.18383	0.252731	1.0024	0.0322078	0.9396	+-+-	G	0.364186	A	0.97	0.328009	A	0.3439	G	0.960575	0.726746	1.01786	0.0286014	0.5309	+-
chr2:73829372	rs1052162	T/C	NAT8	NA	NA	NA	NA	NA	NA	NA	NA	NA	NA	NA	NA	NA	NA	NA	NA	NA	NA	NA	NA	NA	NA	NA	NA	T	0.226766	C	0.98	0.510944	T	0.2276	C	0.971109	0.53139	0.978729	0.0292187	0.4551	--
chr2:73829678	rs7576245	T/C	NAT8	NA	NA	NA	NA	NA	NA	NA	NA	NA	NA	NA	NA	NA	NA	NA	NA	NA	NA	NA	NA	NA	NA	NA	NA	T	0.226763	C	0.98	0.518447	T	0.2276	C	0.971174	0.531954	0.978729	0.0296305	0.4616	--
chr2:73831037	rs6546849	A/G	NAT8	NA	NA	NA	NA	NA	NA	NA	NA	NA	NA	NA	NA	NA	NA	NA	NA	NA	NA	NA	NA	NA	NA	NA	NA	G	0.228176	A	0.98	0.524777	G	0.2296	A	0.974081	0.547929	1.02132	0.0300424	0.476	++
chr2:73831147	rs6546850	A/T	NAT8	NA	NA	NA	NA	NA	NA	NA	NA	NA	NA	NA	NA	NA	NA	NA	NA	NA	NA	NA	NA	NA	NA	NA	NA	T	0.227819	A	0.98	0.504962	T	0.2286	A	0.975123	0.559417	1.02112	0.0288071	0.4623	++
chr2:73831358	rs4852936	T/C	NAT8	C	0.2425	0.251	0.93	0.168308	C	0.173598	0.18175	1.07416	0.262103	C	0.216364	0.196699	0.849357	0.198124	C	0.10814	0.135609	1.37199	0.125983	1.0199	0.038212	0.5995	+-+-	C	0.1447	T	0.97	0.524445	T	0.1262	C	0.900269	0.394919	1.0019	0.0441467	0.9643	+-
chr2:73831714	rs17349853	T/G	NAT8	NA	NA	NA	NA	NA	NA	NA	NA	NA	NA	NA	NA	NA	NA	NA	NA	NA	NA	NA	NA	NA	NA	NA	NA	NA	NA	NA	NA	NA	G	0.08549	T	0.942923	0.877789	1.06056	0.152231	0.6783	?+
chr2:73831840	rs1815027	T/C	NAT8	NA	NA	NA	NA	NA	T	0.292639	0.306425	1.06501	0.179238	T	0.33323	0.314706	0.915602	0.369457	T	0.193517	0.218482	1.15179	0.341525	1.04383	0.0415396	0.2911	?+-+	NA	NA	NA	NA	NA	NA	NA	NA	NA	NA	NA	NA	NA	NA
chr2:73832459	rs2421667	T/C	NAT8	T	0.2121	0.2186	0.94	0.216944	T	0.258161	0.272478	1.07234	0.148427	T	0.284055	0.270123	0.933135	0.49783	T	0.169127	0.191906	1.14502	0.382622	1.00723	0.0333438	0.8269	-+-+	T	0.360101	C	0.97	0.290504	C	0.341	T	0.95288	0.682254	0.982456	0.0266489	0.501	-+
chr2:73832786	rs7587577	T/C	NAT8	NA	NA	NA	NA	NA	NA	NA	NA	NA	NA	NA	NA	NA	NA	NA	NA	NA	NA	NA	NA	NA	NA	NA	NA	T	0.216457	C	0.98	0.578118	T	0.2157	C	0.987401	0.73942	0.981376	0.033964	0.5727	--
chr2:73833283	rs6546851	T/C	NAT8	NA	NA	NA	NA	NA	NA	NA	NA	NA	NA	NA	NA	NA	NA	NA	NA	NA	NA	NA	NA	NA	NA	NA	NA	T	0.225487	C	0.98	0.532748	T	0.2256	C	0.974278	0.523176	0.979121	0.0305576	0.4833	--
chr2:73833431	rs6546852	A/G	NAT8	NA	NA	NA	NA	NA	NA	NA	NA	NA	NA	NA	NA	NA	NA	NA	NA	NA	NA	NA	NA	NA	NA	NA	NA	A	0.227841	G	0.98	0.506992	A	0.2286	G	0.975009	0.558623	0.979317	0.02891	0.4637	--
chr2:73833739	rs6546853	A/G	NAT8	NA	NA	NA	NA	NA	NA	NA	NA	NA	NA	NA	NA	NA	NA	NA	NA	NA	NA	NA	NA	NA	NA	NA	NA	A	0.227841	G	0.98	0.507041	A	0.2286	G	0.975007	0.55861	0.979317	0.02891	0.4637	--
chr2:73834034	rs6546854	A/G	NAT8	NA	NA	NA	NA	NA	NA	NA	NA	NA	NA	NA	NA	NA	NA	NA	NA	NA	NA	NA	NA	NA	NA	NA	NA	G	0.218871	A	0.98	0.552875	G	0.2187	A	0.986905	0.734701	1.01928	0.0321046	0.5461	++
chr2:73834035	rs4852308	T/G	NAT8	T	0.2134	0.2199	0.94	0.232446	T	0.263869	0.279144	1.07605	0.126127	T	0.287736	0.273572	0.932042	0.489278	T	0.171984	0.192505	1.12769	0.438207	1.00844	0.0332405	0.7979	-+-+	T	0.369383	G	0.97	0.291567	G	0.3509	T	0.9705	0.920047	0.979317	0.0267516	0.4291	-+
chr2:73834084	rs4852937	T/C	NAT8	C	0.3552	0.3629	0.96	0.395675	C	0.255746	0.257455	1.00531	0.904641	C	0.290196	0.275442	0.898571	0.357197	C	0.232954	0.22643	0.952993	0.753691	1.03087	0.0336539	0.3582	+-++	C	0.14592	T	0.98	0.603743	T	0.1262	C	0.915267	0.551733	1.00431	0.037278	0.9074	+-
chr2:73837006	rs62149804	A/T	NAT8	NA	NA	NA	NA	NA	NA	NA	NA	NA	NA	NA	NA	NA	NA	NA	NA	NA	NA	NA	NA	NA	NA	NA	NA	A	0.154489	T	0.95	0.149866	A	0.167	T	1.02062	0.971625	0.959062	0.0331372	0.2003	-+
chr2:73837751	rs6546856	T/C	NAT8	NA	NA	NA	NA	NA	NA	NA	NA	NA	NA	NA	NA	NA	NA	NA	NA	NA	NA	NA	NA	NA	NA	NA	NA	C	0.232359	T	0.98	0.510191	C	0.2356	T	0.987144	0.638233	1.01939	0.0291158	0.5043	++
chr2:73837955	rs6546857	A/G	NAT8	NA	NA	NA	NA	NA	NA	NA	NA	NA	NA	NA	NA	NA	NA	NA	NA	NA	NA	NA	NA	NA	NA	NA	NA	G	0.222835	A	0.98	0.573099	G	0.2237	A	1.00335	0.896555	1.01623	0.0336539	0.6263	+-
chr2:73838613	rs6546858	A/G	NAT8	NA	NA	NA	NA	NA	NA	NA	NA	NA	NA	NA	NA	NA	NA	NA	NA	NA	NA	NA	NA	NA	NA	NA	NA	A	0.227705	G	0.98	0.532705	A	0.2276	G	0.973183	0.540001	0.978925	0.0305576	0.4799	--
chr2:73838756	2:73838756:D	T/TATTC	NAT8	NA	NA	NA	NA	NA	NA	NA	NA	NA	NA	NA	NA	NA	NA	NA	NA	NA	NA	NA	NA	NA	NA	NA	NA	NA	NA	NA	NA	NA	T	0.06561	TATTC	0.974859	0.608359	0.974822	0.0842625	0.753	?-
chr2:73838802	2:73838802:I	T/TC	NAT8	NA	NA	NA	NA	NA	NA	NA	NA	NA	NA	NA	NA	NA	NA	NA	NA	NA	NA	NA	NA	NA	NA	NA	NA	NA	NA	NA	NA	NA	TC	0.2286	T	0.973341	0.541059	1.02737	0.0797181	0.7248	?+
chr2:73840055	rs6745480	A/G	NAT8	NA	NA	NA	NA	NA	NA	NA	NA	NA	NA	NA	NA	NA	NA	NA	NA	NA	NA	NA	NA	NA	NA	NA	NA	A	0.227704	G	0.98	0.532936	A	0.2276	G	0.973196	0.540035	0.978925	0.0305576	0.4801	--
chr2:73840998	rs2421577	T/G	NAT8	NA	NA	NA	NA	NA	NA	NA	NA	NA	NA	NA	NA	NA	NA	NA	NA	NA	NA	NA	NA	NA	NA	NA	NA	T	0.225348	G	0.98	0.533871	T	0.2247	G	0.973289	0.540772	0.978925	0.0306606	0.4812	--
chr2:73841718	2:73841718:D	T/TAAGA	NAT8	NA	NA	NA	NA	NA	NA	NA	NA	NA	NA	NA	NA	NA	NA	NA	NA	NA	NA	NA	NA	NA	NA	NA	NA	NA	NA	NA	NA	NA	T	0.2247	TAAGA	0.960482	0.419267	0.960501	0.0787468	0.595	?-
chr2:73842055	rs6546859	A/C	NAT8	NA	NA	NA	NA	NA	NA	NA	NA	NA	NA	NA	NA	NA	NA	NA	NA	NA	NA	NA	NA	NA	NA	NA	NA	A	0.227676	C	0.98	0.538375	A	0.2276	C	0.973809	0.542758	0.979023	0.0309699	0.4868	--
chr2:73842218	rs76197226	A/G	NAT8	NA	NA	NA	NA	NA	NA	NA	NA	NA	NA	NA	NA	NA	NA	NA	NA	NA	NA	NA	NA	NA	NA	NA	NA	G	0.0742462	A	0.99	0.773268	G	0.08648	A	0.974832	0.58163	1.01157	0.0345846	0.7349	++
chr2:73842889	rs7566364	T/C	NAT8	NA	NA	NA	NA	NA	NA	NA	NA	NA	NA	NA	NA	NA	NA	NA	NA	NA	NA	NA	NA	NA	NA	NA	NA	C	0.22773	T	0.98	0.56875	C	0.2276	T	0.973169	0.507697	1.02173	0.0330339	0.5094	++
chr2:73843571	rs4346412	T/C	NAT8	C	0.3592	0.3676	0.96	0.399485	C	0.375702	0.381755	1.02196	0.629205	C	0.412477	0.395268	0.925438	0.421817	C	0.319647	0.320675	0.999336	0.995797	1.01542	0.0300424	0.6056	+-++	C	0.365129	T	0.97	0.371042	T	0.3459	C	0.965299	0.857514	1.01684	0.0308668	0.5827	+-
chr2:73843631	rs4436991	C/G	NAT8	C	0.2086	0.2164	0.95	0.312596	C	0.144657	0.153462	1.09699	0.181352	C	0.170753	0.15598	0.857402	0.278129	NA	NA	NA	NA	NA	0.988764	0.0417479	0.7819	-+-?	C	0.144437	G	0.97	0.478368	G	0.1272	C	0.879816	0.264357	0.997403	0.0402905	0.9481	-+
chr2:73843869	rs7609034	C/G	NAT8	C	0.2093	0.2159	0.94	0.267309	C	0.145762	0.154779	1.09729	0.176634	C	0.170641	0.156184	0.863075	0.297304	C	0.0861882	0.110218	1.38447	0.152601	0.993124	0.0408108	0.8629	-+-+	C	0.144412	G	0.97	0.47089	G	0.1262	C	0.904842	0.403672	0.991239	0.0397705	0.8209	-+
chr2:73844249	rs6546860	A/G	NAT8	NA	NA	NA	NA	NA	NA	NA	NA	NA	NA	NA	NA	NA	NA	NA	NA	NA	NA	NA	NA	NA	NA	NA	NA	A	0.227597	G	0.98	0.549906	A	0.2276	G	0.975106	0.548131	0.979219	0.031795	0.5011	--
chr2:73844818	rs13427832	A/G	NAT8	NA	NA	NA	NA	NA	NA	NA	NA	NA	NA	NA	NA	NA	NA	NA	NA	NA	NA	NA	NA	NA	NA	NA	NA	A	0.227481	G	0.98	0.579893	A	0.2266	G	0.974435	0.512989	0.978925	0.033964	0.5235	--
chr2:73845219	rs4241255	T/C	NAT8	NA	NA	NA	NA	NA	NA	NA	NA	NA	NA	NA	NA	NA	NA	NA	NA	NA	NA	NA	NA	NA	NA	NA	NA	C	0.0504871	T	1.07	0.251332	T	0.05765	C	0.860289	0.522278	0.920535	0.0623676	0.1709	--
chr2:73845392	rs10209517	C/G	NAT8	NA	NA	NA	NA	NA	NA	NA	NA	NA	NA	NA	NA	NA	NA	NA	NA	NA	NA	NA	NA	NA	NA	NA	NA	G	0.227827	C	0.98	0.592424	G	0.2276	C	0.971638	0.494883	1.02214	0.034895	0.5224	++
chr2:73845709	rs13009035	T/C	NAT8	T	0.2135	0.2203	0.94	0.252728	T	0.264153	0.27877	1.07233	0.144903	T	0.286487	0.274386	0.940602	0.547367	T	0.172286	0.193128	1.13025	0.430231	1.00793	0.0332405	0.8086	-+-+	T	0.368592	C	0.97	0.314817	C	0.3499	T	0.968656	0.912162	0.980493	0.0279844	0.4739	-+
chr2:73845803	rs7570014	A/G	NAT8	A	0.2089	0.2158	0.94	0.281592	A	0.144181	0.153558	1.10315	0.156111	A	0.169092	0.15545	0.867001	0.314817	A	0.0860389	0.10957	1.38156	0.157695	0.994615	0.0409149	0.8925	-+-+	A	0.142794	G	0.97	0.466355	G	0.1243	A	0.880834	0.292588	0.996207	0.0392507	0.9205	-+
chr2:73846000	rs7596773	T/C	NAT8	NA	NA	NA	NA	NA	NA	NA	NA	NA	NA	NA	NA	NA	NA	NA	NA	NA	NA	NA	NA	NA	NA	NA	NA	T	0.219229	C	0.98	0.593687	T	0.2177	C	0.986991	0.720527	0.981376	0.0352055	0.5864	--
chr2:73846749	rs6723247	A/G	NAT8	NA	NA	NA	NA	NA	NA	NA	NA	NA	NA	NA	NA	NA	NA	NA	NA	NA	NA	NA	NA	NA	NA	NA	NA	G	0.22787	A	0.98	0.561537	G	0.2286	A	0.976282	0.558648	1.02112	0.0326208	0.5153	++
chr2:73846767	rs13409366	A/G	NAT8	NA	NA	NA	NA	NA	NA	NA	NA	NA	NA	NA	NA	NA	NA	NA	NA	NA	NA	NA	NA	NA	NA	NA	NA	G	0.218708	A	0.98	0.602875	G	0.2187	A	0.987914	0.730934	1.01877	0.0359304	0.599	++
chr2:73847024	rs2015477	A/G	NAT8	NA	NA	NA	NA	NA	NA	NA	NA	NA	NA	NA	NA	NA	NA	NA	NA	NA	NA	NA	NA	NA	NA	NA	NA	G	0.0530058	A	1.07	0.250892	A	0.05865	G	0.859427	0.517707	0.920351	0.0622614	0.1695	--
chr2:73847139	rs62149805	T/C	NAT8	T	0.2809	0.2626	0.94	0.254958	NA	NA	NA	NA	NA	NA	NA	NA	NA	NA	NA	NA	NA	NA	NA	0.939977	0.0539026	0.2388	-???	T	0.0748562	C	1.16	0.106746	NA	NA	NA	NA	NA	1.15998	0.124119	0.2045	+?
chr2:73847230	rs6726694	A/G	NAT8	NA	NA	NA	NA	NA	NA	NA	NA	NA	NA	NA	NA	NA	NA	NA	NA	NA	NA	NA	NA	NA	NA	NA	NA	G	0.22523	A	0.98	0.541957	G	0.2296	A	0.980008	0.594251	1.02041	0.0312792	0.5113	++
chr2:73847260	rs56131703	T/C	NAT8	NA	NA	NA	NA	NA	NA	NA	NA	NA	NA	NA	NA	NA	NA	NA	NA	NA	NA	NA	NA	NA	NA	NA	NA	T	0.150032	C	0.94	0.125214	T	0.163	C	1.01149	0.923491	0.951134	0.0368632	0.1658	-+
chr2:73847901	2:73847901:D	T/TA	NAT8	NA	NA	NA	NA	NA	NA	NA	NA	NA	NA	NA	NA	NA	NA	NA	NA	NA	NA	NA	NA	NA	NA	NA	NA	NA	NA	NA	NA	NA	T	0.2177	TA	0.97447	0.585599	0.974433	0.0803661	0.7381	?-
chr2:73847903	2:73847903:D	A/AC	NAT8	NA	NA	NA	NA	NA	NA	NA	NA	NA	NA	NA	NA	NA	NA	NA	NA	NA	NA	NA	NA	NA	NA	NA	NA	NA	NA	NA	NA	NA	A	0.2177	AC	0.971043	0.543029	0.971028	0.0800421	0.7029	?-
chr2:73848354	rs79234109	A/G	NAT8	NA	NA	NA	NA	NA	NA	NA	NA	NA	NA	NA	NA	NA	NA	NA	NA	NA	NA	NA	NA	NA	NA	NA	NA	A	0.135879	G	0.93	0.085326	A	0.1511	G	1.00452	0.893316	0.942141	0.0380044	0.11	-+
chr2:73848933	rs13391258	T/C	NAT8	NA	NA	NA	NA	NA	NA	NA	NA	NA	NA	NA	NA	NA	NA	NA	NA	NA	NA	NA	NA	NA	NA	NA	NA	T	0.217042	C	0.98	0.490737	T	0.2177	C	0.971134	0.543229	0.978827	0.0279844	0.4389	--
chr2:73849170	rs6705977	C/G	NAT8	NA	NA	NA	NA	NA	NA	NA	NA	NA	NA	NA	NA	NA	NA	NA	NA	NA	NA	NA	NA	NA	NA	NA	NA	G	0.217261	C	0.98	0.516214	G	0.2177	C	0.969065	0.497062	1.02204	0.0295275	0.4534	++
chr2:73849861	rs6546861	T/C	NAT8	NA	NA	NA	NA	NA	NA	NA	NA	NA	NA	NA	NA	NA	NA	NA	NA	NA	NA	NA	NA	NA	NA	NA	NA	T	0.217037	C	0.98	0.492189	T	0.2177	C	0.97117	0.543019	0.978827	0.0280872	0.4402	--
chr2:73850820	rs6711001	C/G	NAT8	NA	NA	NA	NA	NA	NA	NA	NA	NA	NA	NA	NA	NA	NA	NA	NA	NA	NA	NA	NA	NA	NA	NA	NA	G	0.217263	C	0.98	0.487519	G	0.2187	C	0.9711	0.516041	1.02163	0.0277788	0.4357	++
chr2:73851086	rs3980696	A/T	NAT8	T	0.3152	0.3176	0.97	0.547578	T	0.21558	0.221361	1.03938	0.508768	T	0.231937	0.224009	0.941117	0.60867	T	0.210433	0.199992	0.912846	0.573529	1.01197	0.0349985	0.7293	+-++	T	0.139882	A	0.96	0.349971	A	0.1243	T	0.878708	0.279156	1.01157	0.0406026	0.7735	+-
chr2:73851204	2:73851204:D	G/GTCC	NAT8	NA	NA	NA	NA	NA	NA	NA	NA	NA	NA	NA	NA	NA	NA	NA	NA	NA	NA	NA	NA	NA	NA	NA	NA	NA	NA	NA	NA	NA	G	0.2177	GTCC	0.951826	0.395697	0.9518	0.0762685	0.5017	?-
chr2:73852505	rs6718843	A/C	NAT8	NA	NA	NA	NA	NA	NA	NA	NA	NA	NA	NA	NA	NA	NA	NA	NA	NA	NA	NA	NA	NA	NA	NA	NA	A	0.216737	C	0.97	0.413111	A	0.2177	C	0.967919	0.501059	0.969573	0.0342743	0.3597	--
chr2:73853001	rs11684039	C/G	NAT8	G	0.3485	0.353	0.96	0.389632	G	0.250478	0.254513	1.02193	0.684022	G	0.287761	0.271516	0.894813	0.334329	G	0.239995	0.240205	0.99794	0.987515	1.02327	0.0335505	0.4857	+-++	G	0.146939	C	0.98	0.576429	C	0.1292	G	0.89438	0.383311	1.0027	0.0347915	0.9371	+-
chr2:73853057	rs11683970	T/C	NAT8	C	0.3484	0.3528	0.96	0.383597	C	0.250515	0.254513	1.02173	0.686805	C	0.287759	0.271517	0.894822	0.334371	C	0.239995	0.240207	0.997951	0.987541	1.02337	0.0335505	0.4842	+-++	C	0.146944	T	0.98	0.565697	T	0.1292	C	0.887514	0.34281	1.0025	0.0338607	0.9414	+-
chr2:73853509	rs4241256	T/C	NAT8	C	0.3484	0.3528	0.96	0.383206	C	0.250816	0.255244	1.02449	0.64957	C	0.28824	0.271828	0.89367	0.328666	C	0.240323	0.241391	1.00256	0.983817	1.02224	0.0335505	0.5045	+-+-	C	0.146744	T	0.98	0.577537	T	0.1282	C	0.887962	0.34524	1.0015	0.034895	0.9646	+-
chr2:73854133	rs13007306	A/G	NAT8	A	0.3486	0.3544	0.97	0.450857	A	0.248573	0.25296	1.02426	0.653409	A	0.286894	0.270322	0.892993	0.325649	A	0.236826	0.237933	1.00287	0.982199	0.983439	0.0335505	0.6132	-+-+	A	0.144794	G	0.97	0.496192	G	0.1272	A	0.875715	0.264281	1.0007	0.0416438	0.9854	-+
chr2:73854145	rs113165835	C/G	NAT8	NA	NA	NA	NA	NA	NA	NA	NA	NA	NA	NA	NA	NA	NA	NA	NA	NA	NA	NA	NA	NA	NA	NA	NA	G	0.0448043	C	1.09	0.182996	G	0.05567	C	0.942018	0.861004	0.940165	0.0710077	0.3688	-+
chr2:73854394	rs111540621	C/G	NAT8	NA	NA	NA	NA	NA	NA	NA	NA	NA	NA	NA	NA	NA	NA	NA	NA	NA	NA	NA	NA	NA	NA	NA	NA	G	0.207756	C	0.97	0.459388	G	0.2087	C	0.989016	0.774704	1.02665	0.0375893	0.4756	++
chr2:73854999	rs62149810	A/G	NAT8	NA	NA	NA	NA	NA	NA	NA	NA	NA	NA	NA	NA	NA	NA	NA	NA	NA	NA	NA	NA	NA	NA	NA	NA	NA	NA	NA	NA	NA	G	0.09642	A	0.989642	0.971905	1.01045	0.15154	0.9412	?+
chr2:73855176	rs11680056	T/C	NAT8	C	0.3152	0.3176	0.97	0.54653	C	0.21949	0.22538	1.03963	0.503183	C	0.238491	0.22856	0.925925	0.529698	C	0.213845	0.212991	0.988042	0.929645	1.00975	0.0347915	0.777	+-++	C	0.143993	T	0.97	0.515684	T	0.1252	C	0.890585	0.351687	1.0004	0.0433117	0.9923	+-
chr2:73855507	rs10178409	T/G	NAT8	NA	NA	NA	NA	NA	NA	NA	NA	NA	NA	NA	NA	NA	NA	NA	NA	NA	NA	NA	NA	NA	NA	NA	NA	T	0.197009	G	0.97	0.430791	T	0.2087	G	0.988847	0.800129	0.973556	0.0356197	0.4447	--
chr2:73855883	rs61097303	A/C	NAT8	NA	NA	NA	NA	NA	A	0.253245	0.256982	1.01957	0.715004	A	0.289384	0.273448	0.899486	0.355596	A	0.242497	0.242037	0.99308	0.957382	0.995709	0.0487511	0.9277	?+--	NA	NA	NA	NA	NA	NA	NA	NA	NA	NA	NA	NA	NA	NA
chr2:73856051	rs4852309	A/G	NAT8	G	0.3569	0.3596	0.95	0.29647	G	0.253049	0.256913	1.02042	0.703253	G	0.289081	0.273431	0.900852	0.362529	G	0.242591	0.241046	0.98771	0.923935	1.02912	0.0335505	0.3848	+-++	G	0.145454	A	0.97	0.551283	A	0.1262	G	0.876483	0.266001	0.990446	0.0463417	0.8321	+-
chr2:73856064	rs116852776	T/C	NAT8	NA	NA	NA	NA	NA	T	0.0865721	0.0793958	0.899744	0.185309	T	0.0807852	0.0810376	1.00859	0.957556	T	0.127158	0.100026	0.740906	0.13772	0.895924	0.0714362	0.111	?-+-	NA	NA	NA	NA	NA	NA	NA	NA	NA	NA	NA	NA	NA	NA
chr2:73856501	rs35103131	A/T	NAT8	A	0.4198	0.4208	0.97	0.47899	A	0.254459	0.257758	1.01666	0.755531	A	0.289368	0.27387	0.901672	0.366894	A	0.243647	0.242755	0.991344	0.946507	0.981768	0.0343777	0.5869	-+--	A	0.147203	T	0.97	0.525653	NA	NA	NA	NA	NA	0.96996	0.0500103	0.5326	-?
chr2:73856769	rs4852939	C/G	NAT8	C	0.3521	0.3555	0.95	0.285656	C	0.372844	0.380927	1.03023	0.503555	C	0.406626	0.39915	0.968322	0.734598	C	0.337928	0.336026	0.9841	0.901418	0.987578	0.0297335	0.6702	-+--	C	0.353726	G	0.97	0.287401	G	0.336	C	0.959814	0.754615	0.980885	0.0265462	0.4623	-+
chr2:73857002	rs4852940	A/G	NAT8	A	0.3492	0.352	0.95	0.309256	A	0.251888	0.255795	1.02072	0.699429	A	0.28732	0.272759	0.90691	0.394637	A	0.240653	0.239913	0.991846	0.949811	0.972388	0.0333438	0.3935	-+--	A	0.144099	G	0.96	0.403936	G	0.1252	A	0.890224	0.352237	0.992727	0.0446689	0.8678	-+
chr2:73857270	rs10197233	T/C	NAT8	T	0.3522	0.3565	0.96	0.365778	T	0.252629	0.256379	1.01956	0.715313	T	0.28844	0.273385	0.904429	0.381603	T	0.24155	0.240284	0.988971	0.931979	0.977067	0.0334472	0.4815	-+--	T	0.146184	C	0.97	0.470201	C	0.1262	T	0.909195	0.386133	0.990446	0.0397705	0.8052	-+
chr2:73857681	rs2860579	A/G	NAT8	G	0.3485	0.3505	0.95	0.251557	G	0.252114	0.255881	1.01968	0.713682	G	0.288019	0.273103	0.904971	0.384486	G	0.239795	0.24006	0.997581	0.985362	1.0284	0.0336539	0.3982	+-++	G	0.145945	A	0.97	0.492771	A	0.1262	G	0.875169	0.197055	0.997004	0.0409149	0.9401	+-
chr2:73858040	rs4852941	A/G	NAT8	NA	NA	NA	NA	NA	NA	NA	NA	NA	NA	NA	NA	NA	NA	NA	NA	NA	NA	NA	NA	NA	NA	NA	NA	A	0.0484191	G	1.06	0.34587	G	0.05666	A	0.912846	0.741913	1.06556	0.0659858	0.3207	++
chr2:73858064	rs28561721	A/C	NAT8	NA	NA	NA	NA	NA	A	0.250172	0.254491	1.02337	0.664884	A	0.287118	0.271804	0.902248	0.372573	A	0.23778	0.239	1.00401	0.975268	1	0.0491707	0.9996	?+-+	NA	NA	NA	NA	NA	NA	NA	NA	NA	NA	NA	NA	NA	NA
chr2:73858325	rs2421660	T/G	NAT8	G	0.3474	0.3509	0.96	0.323521	G	0.251742	0.255394	1.01913	0.721621	G	0.286492	0.272568	0.91007	0.413483	G	0.239282	0.239096	0.995275	0.971241	1.02286	0.0334472	0.4927	+-++	G	0.143766	T	0.97	0.458053	T	0.1243	G	0.904907	0.41915	1.01025	0.0388351	0.7888	+-
chr2:73858359	rs2421661	A/G	NAT8	A	0.3545	0.3579	0.96	0.410134	A	0.251882	0.25545	1.01852	0.729998	A	0.286693	0.272615	0.90907	0.40802	A	0.239635	0.239113	0.993307	0.959171	0.977458	0.0336539	0.4899	-+--	A	0.144121	G	0.97	0.505116	G	0.1243	A	0.923017	0.517393	0.991437	0.0423732	0.8355	-+
chr2:73858744	rs2421662	C/G	NAT8	C	0.3489	0.3526	0.96	0.333936	C	0.252113	0.255876	1.0196	0.714779	C	0.287211	0.273407	0.910777	0.415919	C	0.239596	0.240189	0.99936	0.996173	0.978045	0.0334472	0.4992	-+--	C	0.145338	G	0.97	0.457433	G	0.1252	C	0.904952	0.417425	0.989753	0.0388351	0.7866	-+
chr2:73858830	rs2421663	A/G	NAT8	A	0.3489	0.3526	0.96	0.334628	A	0.251993	0.255878	1.02057	0.701528	A	0.28719	0.273438	0.911031	0.417319	A	0.239626	0.240211	0.999317	0.995982	0.978338	0.0334472	0.5061	-+--	A	0.143755	G	0.97	0.45587	G	0.1243	A	0.90495	0.417039	0.989654	0.0387312	0.7833	-+
chr2:73858881	rs2421664	T/C	NAT8	C	0.354	0.3574	0.95	0.298805	C	0.378696	0.386524	1.02876	0.522133	C	0.408775	0.403751	0.97694	0.805066	C	0.340856	0.337343	0.976534	0.854903	1.01258	0.0296305	0.6691	+-++	C	0.360071	T	0.97	0.27432	T	0.3419	C	0.980852	0.999502	1.02347	0.0260331	0.366	+-
chr2:73858965	rs10201159	T/C	NAT8	NA	NA	NA	NA	NA	NA	NA	NA	NA	NA	NA	NA	NA	NA	NA	NA	NA	NA	NA	NA	NA	NA	NA	NA	C	0.2082	T	0.98	0.566455	C	0.2087	T	0.985832	0.738963	1.01939	0.0331372	0.5558	++
chr2:73859047	rs3980654	A/T	NAT8	T	0.3489	0.3526	0.96	0.336334	T	0.252032	0.255896	1.0204	0.703768	T	0.287153	0.27354	0.91175	0.421242	T	0.241342	0.240251	0.989045	0.932779	1.02255	0.0334472	0.4972	+-++	T	0.143822	A	0.97	0.452001	A	0.1243	T	0.904988	0.416392	1.01086	0.0384197	0.775	+-
chr2:73859184	rs12472502	T/C	NAT8	C	0.352	0.355	0.95	0.264061	C	0.373066	0.380409	1.02664	0.553219	C	0.40568	0.40102	0.976094	0.798053	C	0.339721	0.335088	0.971791	0.825236	1.0139	0.0297335	0.6381	+-++	C	0.352551	T	0.97	0.276459	T	0.334	C	0.967732	0.82851	1.02132	0.0261357	0.4127	+-
chr2:73859619	rs34100228	T/C	NAT8	C	0.3488	0.3526	0.96	0.338471	C	0.252083	0.255818	1.01942	0.717248	C	0.28698	0.273804	0.913985	0.433856	C	0.239674	0.240217	0.999082	0.994433	1.02224	0.0334472	0.5035	+-++	C	0.145333	T	0.97	0.452772	T	0.1252	C	0.905289	0.417883	1.01086	0.0384197	0.7751	+-
chr2:73860141	rs28708576	A/G	NAT8	A	0.3173	0.3196	0.97	0.486142	A	0.226687	0.231733	1.03111	0.577859	A	0.245976	0.234304	0.916616	0.473862	A	0.214876	0.217754	1.01251	0.925565	0.988171	0.0346881	0.7263	-+-+	A	0.155931	G	0.97	0.550572	G	0.1272	A	0.878064	0.318614	1.00874	0.0463417	0.8481	-+
chr2:73860196	rs6729347	T/C	NAT8	C	0.3152	0.3171	0.97	0.50126	C	0.222446	0.227364	1.03032	0.589376	C	0.239754	0.232131	0.946697	0.640276	C	0.216963	0.213784	0.967351	0.835134	1.01187	0.0346881	0.7299	+-++	C	0.143325	T	0.97	0.420914	T	0.1243	C	0.903997	0.40369	1.01288	0.0361376	0.7182	+-
chr2:73860348	rs6546862	A/G	NAT8	G	0.3181	0.3204	0.97	0.46842	G	0.34149	0.349415	1.03004	0.50878	G	0.35497	0.357143	1.01121	0.907481	G	0.315331	0.308772	0.957241	0.745304	1.0006	0.0302485	0.9845	+--+	G	0.352278	A	0.97	0.264128	A	0.335	G	0.966239	0.799293	1.02153	0.0255202	0.3981	+-
chr2:73860396	rs6546863	A/G	NAT8	G	0.3152	0.3171	0.97	0.502135	G	0.222042	0.226833	1.02944	0.600263	G	0.239699	0.231807	0.944916	0.629007	G	0.21594	0.213303	0.971147	0.854308	1.01207	0.0346881	0.7239	+-++	G	0.143288	A	0.97	0.445846	A	0.1243	G	0.904515	0.396588	1.01126	0.0379006	0.7626	+-
chr2:73860525	rs4852310	A/C	NAT8	A	0.3152	0.3171	0.97	0.502583	A	0.221143	0.226253	1.03202	0.569584	A	0.23939	0.230276	0.93643	0.575874	A	0.212438	0.211826	0.987952	0.92903	0.988862	0.0346881	0.7432	-+--	A	0.143146	C	0.97	0.445438	C	0.1243	A	0.904526	0.396623	0.988764	0.0379006	0.7617	-+
chr2:73860899	rs11126407	T/C	NAT8	T	0.3152	0.3171	0.97	0.50379	T	0.222409	0.227317	1.03025	0.590207	T	0.239698	0.232224	0.947665	0.64653	T	0.216935	0.21371	0.967027	0.833497	0.988368	0.0346881	0.7308	-+--	T	0.143325	C	0.97	0.422042	C	0.1243	T	0.905818	0.420966	0.986985	0.0361376	0.7124	-+
chr2:73860985	rs11126408	C/G	NAT8	C	0.3152	0.3171	0.97	0.506176	C	0.221722	0.226719	1.03105	0.580743	C	0.239389	0.231034	0.941319	0.605957	C	0.216209	0.213043	0.967843	0.837823	0.988171	0.0346881	0.7264	-+--	C	0.14329	G	0.96	0.393622	G	0.1243	C	0.915146	0.476156	0.984718	0.0441467	0.7216	-+
chr2:73861074	rs11126409	A/G	NAT8	A	0.3186	0.3193	0.97	0.44522	A	0.222277	0.227126	1.02986	0.595001	A	0.239698	0.231965	0.946154	0.63697	A	0.216624	0.213595	0.968407	0.840483	0.988171	0.0346881	0.7279	-+--	A	0.143287	G	0.97	0.498696	G	0.1243	A	0.892912	0.356007	0.997603	0.0418521	0.9529	-+
chr2:73861469	rs13007607	A/T	NAT8	A	0.3206	0.3228	0.97	0.496179	A	0.349172	0.35725	1.03066	0.499243	A	0.360671	0.361677	1.00634	0.946875	A	0.317654	0.31083	0.95577	0.736195	0.9992	0.0301454	0.9785	-++-	A	0.359607	T	0.97	0.29062	T	0.3419	A	0.983882	0.932629	0.976969	0.0268542	0.3788	-+
chr2:73861499	rs13007623	A/T	NAT8	A	0.3152	0.3171	0.97	0.505753	A	0.222407	0.2273	1.03017	0.591247	A	0.239698	0.232223	0.947737	0.647006	A	0.216922	0.213652	0.966711	0.831902	0.988269	0.0346881	0.73	-+--	A	0.143324	T	0.97	0.420173	T	0.1243	A	0.905889	0.421257	0.986887	0.036034	0.7085	-+
chr2:73861603	rs12620569	T/G	NAT8	G	0.3152	0.3171	0.97	0.506093	G	0.222339	0.227166	1.02971	0.596866	G	0.239406	0.231852	0.94676	0.640757	G	0.216801	0.213532	0.966753	0.832105	1.01207	0.0346881	0.7249	+-++	G	0.143181	T	0.97	0.436159	T	0.1243	G	0.908432	0.439092	1.01268	0.0371743	0.7303	+-
chr2:73862224	rs2421588	T/C	NAT8	T	0.3145	0.3169	0.97	0.535099	T	0.22188	0.226855	1.03089	0.582666	T	0.239654	0.231472	0.943168	0.61752	T	0.216881	0.213681	0.967534	0.836049	0.988269	0.0346881	0.7285	-+--	T	0.142902	C	0.97	0.417822	C	0.1233	T	0.906363	0.423609	0.986591	0.0359304	0.702	-+
chr2:73862226	rs2421589	A/G	NAT8	A	0.3162	0.318	0.97	0.505438	A	0.222642	0.227484	1.03007	0.592218	A	0.240869	0.231749	0.936954	0.578205	A	0.217185	0.214094	0.968196	0.839352	0.987479	0.0346881	0.7127	-+--	A	0.14535	G	0.96	0.405408	G	0.1262	A	0.924795	0.511099	0.984029	0.0449824	0.714	-+
chr2:73862442	rs2421590	A/G	NAT8	A	0.3152	0.3171	0.97	0.50886	A	0.222616	0.227419	1.02952	0.599186	A	0.239984	0.232427	0.948073	0.649177	A	0.217426	0.214266	0.967363	0.834958	0.988171	0.0346881	0.7264	-+--	A	0.143469	G	0.97	0.417064	G	0.1243	A	0.906002	0.421756	0.986591	0.0358269	0.7019	-+
chr2:73862575	rs147293123	T/TC	NAT8	NA	NA	NA	NA	NA	T	0.262027	0.266106	1.02226	0.67581	T	0.274508	0.278806	1.02953	0.79493	T	0.259281	0.250646	0.929049	0.624539	1.01461	0.0505355	0.7692	?++-	NA	NA	NA	NA	NA	NA	NA	NA	NA	NA	NA	NA	NA	NA
chr2:73862720	rs4852948	T/C	NAT8	C	0.3149	0.3167	0.97	0.509267	C	0.222589	0.22745	1.02992	0.594288	C	0.239983	0.232668	0.949506	0.6583	C	0.217596	0.214293	0.966391	0.830055	1.01177	0.0346881	0.7316	+-++	C	0.143387	T	0.97	0.442928	T	0.1243	C	0.904805	0.411918	1.01136	0.037693	0.7603	+-
chr2:73862922	rs1879666	A/G	NAT8	G	0.3152	0.3171	0.97	0.510423	G	0.222588	0.227445	1.02989	0.594567	G	0.239984	0.232666	0.949505	0.658295	G	0.217596	0.214274	0.966268	0.829436	1.01177	0.0346881	0.7307	+-++	G	0.143387	A	0.97	0.415511	A	0.1243	G	0.906053	0.42197	1.01369	0.0357233	0.6986	+-
chr2:73863473	rs13022145	A/G	NAT8	G	0.3203	0.3225	0.97	0.501139	G	0.349336	0.357337	1.03037	0.503619	G	0.360964	0.36212	1.00752	0.936935	G	0.318175	0.311302	0.955394	0.734212	1.0008	0.0301454	0.9773	+--+	G	0.360018	A	0.97	0.252619	A	0.3429	G	0.98008	0.997529	1.02398	0.0250076	0.337	+-
chr2:73863486	rs4852949	T/C	NAT8	C	0.3151	0.3172	0.97	0.512295	C	0.222606	0.22743	1.02966	0.597373	C	0.239984	0.232668	0.949592	0.65887	C	0.21759	0.21422	0.965914	0.827634	1.01187	0.0346881	0.7288	+-++	C	0.143494	T	0.97	0.41364	T	0.1252	C	0.906124	0.422292	1.01379	0.0356197	0.6947	+-
chr2:73864654	rs34719281	T/C	NAT8	T	0.3151	0.3172	0.97	0.516496	T	0.221134	0.226452	1.03369	0.550048	T	0.239652	0.230367	0.936273	0.574507	T	0.213561	0.212173	0.983706	0.903178	0.989258	0.0346881	0.7513	-+--	T	0.143456	C	0.96	0.409605	C	0.1252	T	0.906272	0.422926	0.988269	0.0454004	0.791	-+
chr2:73864670	rs4852950	T/C	NAT8	C	0.3202	0.3227	0.97	0.509836	C	0.347559	0.35424	1.02479	0.584914	C	0.35949	0.359169	0.999775	0.998176	C	0.317291	0.308641	0.947198	0.686933	1.00451	0.0302485	0.881	+-++	C	0.35956	T	0.96	0.237973	T	0.3419	C	0.978731	0.972026	1.02829	0.031073	0.3613	+-
chr2:73865115	rs12151671	T/C	NAT8	C	0.3151	0.3172	0.97	0.518343	C	0.221912	0.226784	1.03019	0.591185	C	0.239669	0.231475	0.943476	0.619508	C	0.216833	0.213385	0.965782	0.827192	1.01217	0.0346881	0.722	+-++	C	0.143455	T	0.96	0.407862	T	0.1252	C	0.906328	0.423168	1.01207	0.0452959	0.7869	+-
chr2:73866108	rs7582051	A/G	NAT8	NA	NA	NA	NA	NA	NA	NA	NA	NA	NA	NA	NA	NA	NA	NA	NA	NA	NA	NA	NA	NA	NA	NA	NA	A	0.134385	G	0.93	0.0709802	A	0.1511	G	0.993096	0.814623	0.939319	0.0364485	0.0804	--
chr2:73867066	rs7582884	T/C	NAT8	C	0.3151	0.3173	0.97	0.526344	C	0.222596	0.227234	1.0284	0.612868	C	0.239854	0.232327	0.948154	0.64984	C	0.21678	0.213141	0.964084	0.818648	1.01248	0.0346881	0.7154	+-++	C	0.143147	T	0.96	0.400375	T	0.1262	C	0.907431	0.428113	1.01308	0.0446689	0.7654	+-
chr2:73867068	rs7585668	C/G	NAT8	C	0.3151	0.3173	0.97	0.526344	C	0.222596	0.227234	1.0284	0.612876	C	0.239854	0.232326	0.948152	0.649829	C	0.21678	0.21314	0.964072	0.818587	0.987677	0.0346881	0.7154	-+--	C	0.143147	G	0.96	0.400655	G	0.1262	C	0.907454	0.428214	0.987084	0.0446689	0.7659	-+
chr2:73867136	rs4443018	A/G	NAT8	A	0.3149	0.3173	0.97	0.535319	A	0.221131	0.226289	1.03258	0.563076	A	0.239525	0.230027	0.934665	0.564895	A	0.212774	0.211206	0.982642	0.897396	0.988665	0.0346881	0.7393	-+--	A	0.143113	G	0.96	0.400152	G	0.1262	A	0.907434	0.428122	0.986985	0.0446689	0.7649	-+
chr2:73867354	rs4538232	T/G	NAT8	T	0.3804	0.3866	0.99	0.830598	NA	NA	NA	NA	NA	NA	NA	NA	NA	NA	NA	NA	NA	NA	NA	0.989951	0.0498003	0.836	-???	T	0.243605	G	0.97	0.420869	NA	NA	NA	NA	NA	0.96996	0.0388351	0.424	-?
chr2:73867862	rs4547554	C/G	NAT8	NA	NA	NA	NA	NA	NA	NA	NA	NA	NA	NA	NA	NA	NA	NA	NA	NA	NA	NA	NA	NA	NA	NA	NA	C	0.209043	G	0.97	0.459643	C	0.2107	G	0.992453	0.814173	0.974822	0.0375893	0.4885	--
chr2:73867897	rs1879662	A/G	NAT8	A	0.3149	0.3173	0.97	0.538449	A	0.221101	0.226263	1.03261	0.562791	A	0.239526	0.230024	0.934759	0.565481	A	0.212752	0.211116	0.982236	0.894991	0.988665	0.0346881	0.7393	-+--	A	0.143003	G	0.96	0.397244	G	0.1252	A	0.907549	0.428668	0.986689	0.04446	0.758	-+
chr2:73868328	rs13538	A/G	NAT8	NA	NA	NA	NA	NA	NA	NA	NA	NA	NA	NA	NA	NA	NA	NA	NA	NA	NA	NA	NA	NA	NA	NA	NA	G	0.208456	A	0.98	0.536024	G	0.2097	A	0.988039	0.772015	1.01918	0.0309699	0.5334	++
chr2:73868672	rs78164441	A/T	NAT8	T	0.0943	0.0913	1.04	0.646938	T	0.0697198	0.0665472	0.940847	0.484475	T	0.0677628	0.0625585	0.918862	0.665939	T	0.108092	0.0799421	0.682798	0.0899202	1.03149	0.0553791	0.5649	-+++	NA	NA	NA	NA	NA	NA	NA	NA	NA	NA	NA	NA	NA	NA
chr2:73869120	rs6744273	A/G	NAT8	G	0.3149	0.3173	0.97	0.543558	G	0.221802	0.226833	1.03155	0.575047	G	0.239847	0.231261	0.941512	0.607593	G	0.21347	0.211655	0.976954	0.883998	1.01147	0.0346881	0.7384	+-++	G	0.143388	A	0.96	0.392635	A	0.1252	G	0.907728	0.429517	1.014	0.0440423	0.7471	+-
chr2:73869558	rs2280507	T/C	NAT8	T	0.3149	0.3174	0.97	0.545421	T	0.220696	0.225662	1.03126	0.578927	T	0.239536	0.229662	0.932637	0.552602	T	0.211777	0.21051	0.984414	0.907846	0.988171	0.0346881	0.7278	-+--	T	0.143288	C	0.97	0.412081	C	0.1252	T	0.906555	0.405405	0.986098	0.0355162	0.6877	-+
chr2:73869666	rs2280506	T/C	NAT8	C	0.3149	0.3174	0.97	0.545834	C	0.221687	0.2266	1.03072	0.585136	C	0.239555	0.23089	0.940612	0.601979	C	0.21334	0.211482	0.976661	0.882503	1.01187	0.0346881	0.7304	+-++	C	0.143325	T	0.96	0.30742	T	0.1262	C	0.907817	0.429947	1.02122	0.037693	0.569	+-
chr2:73869796	rs4852951	C/G	NAT8	C	0.3181	0.3214	0.97	0.543828	C	0.338157	0.345401	1.0281	0.54045	C	0.353644	0.351984	0.991882	0.931721	C	0.299712	0.29387	0.95844	0.757343	0.996606	0.0304545	0.9093	-+--	C	0.352248	G	0.96	0.236717	G	0.334	C	0.96759	0.809165	0.974822	0.0309699	0.4025	-+
chr2:73869907	rs4852952	T/C	NAT8	T	0.3453	0.35	0.98	0.624357	T	0.343512	0.351508	1.03157	0.491926	T	0.357217	0.354381	0.988007	0.898189	T	0.300949	0.295233	0.959152	0.761253	1.0023	0.0305576	0.9391	-+--	T	0.35708	C	0.96	0.214362	C	0.339	T	0.98744	0.996257	0.970348	0.0296305	0.3013	-+
chr2:73869908	rs4852953	A/G	NAT8	G	0.3451	0.3498	0.98	0.621256	G	0.344823	0.352626	1.0305	0.506127	G	0.357675	0.355879	0.992507	0.936463	G	0.301745	0.297725	0.968116	0.812988	0.997304	0.0305576	0.9274	+-++	G	0.357228	A	0.96	0.212445	A	0.339	G	0.985912	0.987672	1.03035	0.0295275	0.3036	+-
chr2:73870010	rs4852954	T/C	NAT8	C	0.3187	0.3225	0.97	0.561881	C	0.342808	0.349856	1.02786	0.545348	C	0.3568	0.354433	0.988472	0.902429	C	0.305396	0.298896	0.956496	0.746176	1.00411	0.0304545	0.8919	+-++	C	0.363663	T	0.98	0.41544	T	0.3539	C	0.991172	0.80972	1.01694	0.0236759	0.4738	+-
chr2:73870515	rs139909119	A/C	NAT8	A	0.3657	0.3708	0.98	0.659608	NA	NA	NA	NA	NA	NA	NA	NA	NA	NA	NA	NA	NA	NA	NA	0.980003	0.048856	0.6718	-???	A	0.147606	C	0.98	0.693823	NA	NA	NA	NA	NA	0.980003	0.0543242	0.7026	-?
chr2:73870515	rs2860647	A/C	NAT8	NA	NA	NA	NA	NA	A	0.226575	0.232353	1.03915	0.505534	A	0.244924	0.23699	0.946713	0.638896	A	0.218704	0.215243	0.964199	0.818802	0.980003	0.048856	0.6718	?+--	NA	NA	NA	NA	NA	NA	NA	NA	NA	NA	0.980003	0.0543242	NA	NA
chr2:73870573	rs2860648	A/G	NAT8	NA	NA	NA	NA	NA	A	0.228387	0.233504	1.03228	0.563034	A	0.246261	0.237718	0.943143	0.615493	A	0.219615	0.216131	0.964519	0.819975	1.01086	0.0516917	0.8301	?+--	NA	NA	NA	NA	NA	NA	NA	NA	NA	NA	0.989951	0.0609874	NA	NA
chr2:73870573	rs114029547	A/G	NAT8	A	0.3847	0.3876	0.97	0.571572	NA	NA	NA	NA	NA	NA	NA	NA	NA	NA	NA	NA	NA	NA	NA	1.01086	0.0516917	0.8301	-???	A	0.147625	G	0.99	0.858978	NA	NA	NA	NA	NA	0.989951	0.0609874	0.8652	-?
chr2:73870929	rs4852311	A/G	ALMS1P1	NA	NA	NA	NA	NA	G	0.226355	0.231153	1.03049	0.585892	G	0.242987	0.233702	0.936472	0.575467	G	0.219126	0.216521	0.973448	0.865433	0.990941	0.0517969	0.8571	?-++	NA	NA	NA	NA	NA	NA	NA	NA	NA	NA	NA	NA	NA	NA
chr2:73871231	rs114674749	A/G	ALMS1P1	A	0.3109	0.3145	0.97	0.583988	A	0.224891	0.233983	1.06252	0.285798	A	0.241799	0.225128	0.884686	0.315027	A	0.211212	0.20175	0.921375	0.611653	0.992528	0.0345846	0.8254	-+--	A	0.0966255	G	0.87	0.0121775	A	0.06759	G	1.06798	0.439276	0.887098	0.0498003	0.01365	-+
chr2:73871371	rs12991161	A/G	ALMS1P1	G	0.3177	0.3203	0.97	0.514085	G	0.338242	0.345188	1.02674	0.56	G	0.35335	0.351621	0.991421	0.927899	G	0.299432	0.29352	0.958136	0.755498	1.00401	0.0304545	0.8932	+-++	G	0.351929	A	0.97	0.33674	A	0.334	G	0.958287	0.735654	1.01715	0.0291158	0.5521	+-
chr2:73871567	rs12713787	T/C	ALMS1P1	NA	NA	NA	NA	NA	T	0.221326	0.226114	1.02985	0.595713	T	0.23984	0.230807	0.938907	0.591349	T	0.212373	0.210882	0.982709	0.897646	1.00995	0.0516917	0.8444	?+--	NA	NA	NA	NA	NA	NA	NA	NA	NA	NA	NA	NA	NA	NA
chr2:73871665	rs13384756	T/C	ALMS1P1	NA	NA	NA	NA	NA	NA	NA	NA	NA	NA	NA	NA	NA	NA	NA	NA	NA	NA	NA	NA	NA	NA	NA	NA	T	0.208876	C	0.98	0.496985	T	0.2087	C	0.988634	0.749618	0.981081	0.0284985	0.4962	--
chr2:73871689	rs13410232	A/T	ALMS1P1	NA	NA	NA	NA	NA	NA	NA	NA	NA	NA	NA	NA	NA	NA	NA	NA	NA	NA	NA	NA	NA	NA	NA	NA	T	0.201255	A	0.98	0.522404	T	0.2068	A	0.992528	0.849854	1.01867	0.0301454	0.5336	++
chr2:73872060	rs111450435	T/G	ALMS1P1	NA	NA	NA	NA	NA	NA	NA	NA	NA	NA	NA	NA	NA	NA	NA	NA	NA	NA	NA	NA	NA	NA	NA	NA	G	0.048143	T	0.98	0.758336	G	0.05368	T	0.965773	0.663861	1.02337	0.0635368	0.7078	++
chr2:73872632	rs4852956	T/C	ALMS1P1	C	0.3152	0.3177	0.97	0.537434	C	0.226485	0.23112	1.02915	0.602216	C	0.242987	0.233703	0.936642	0.576504	C	0.219103	0.216378	0.972605	0.861156	1.01288	0.0347915	0.7075	+-++	C	0.156331	T	0.98	0.631725	T	0.1461	C	0.963681	0.954774	1.01096	0.0401865	0.7819	+-
chr2:73872698	rs4852957	A/C	ALMS1P1	A	0.3261	0.3304	0.98	0.657397	A	0.34904	0.356754	1.03073	0.503954	A	0.360839	0.358105	0.988734	0.903806	A	0.307639	0.300818	0.95481	0.735667	1.0015	0.0304545	0.9592	-+--	A	0.370942	C	0.98	0.410333	C	0.3618	A	1.00652	0.60245	0.981572	0.0234712	0.4215	--
chr2:73873405	rs11126410	T/C	ALMS1P1	NA	NA	NA	NA	NA	T	0.226344	0.231098	1.03021	0.589408	T	0.242985	0.233699	0.936711	0.576954	T	0.219084	0.216316	0.972314	0.859687	1.00884	0.0517969	0.8614	?+--	NA	NA	NA	NA	NA	NA	NA	NA	NA	NA	0.98906	0.0399785	NA	NA
chr2:73873405	rs142021285	T/C	ALMS1P1	T	0.3152	0.3177	0.97	0.537298	NA	NA	NA	NA	NA	NA	NA	NA	NA	NA	NA	NA	NA	NA	NA	1.00884	0.0517969	0.8614	-???	T	0.154747	C	0.98	0.629769	C	0.1451	T	0.963791	0.955629	0.98906	0.0399785	0.7787	-+
chr2:73873502	rs141464980	T/C	ALMS1P1	NA	NA	NA	NA	NA	NA	NA	NA	NA	NA	NA	NA	NA	NA	NA	NA	NA	NA	NA	NA	NA	NA	NA	NA	T	0.206527	C	0.98	0.52751	T	0.2068	C	0.990712	0.803433	0.981474	0.0304545	0.5334	--
chr2:73873668	rs148495268	T/C	ALMS1P1	C	0.3152	0.3177	0.97	0.537282	NA	NA	NA	NA	NA	NA	NA	NA	NA	NA	NA	NA	NA	NA	NA	1.03097	0.0474933	0.5115	+???	C	0.156329	T	0.98	0.629969	T	0.1461	C	0.963856	0.956172	1.01106	0.0399785	0.7787	+-
chr2:73873668	rs10865399	T/C	ALMS1P1	NA	NA	NA	NA	NA	C	0.226482	0.231098	1.02903	0.603748	C	0.242986	0.233699	0.936733	0.577086	C	0.219086	0.216295	0.972151	0.858855	1.03097	0.0474933	0.5115	?-++	NA	NA	NA	NA	NA	NA	NA	NA	NA	NA	1.01106	0.0399785	NA	NA
chr2:73873780	rs4444558	A/G	ALMS1P1	A	0.3549	0.3574	0.96	0.414459	A	0.2424	0.248821	1.04225	0.461258	A	0.258277	0.249891	0.94144	0.597563	A	0.227714	0.228896	1.00114	0.992959	0.988665	0.0344812	0.7361	-+-+	A	0.201809	G	1.02	0.533776	G	0.1998	A	1.01673	0.775466	1.01481	0.0315887	0.6362	+-
chr2:73873906	rs11689164	A/G	ALMS1P1	NA	NA	NA	NA	NA	NA	NA	NA	NA	NA	NA	NA	NA	NA	NA	NA	NA	NA	NA	NA	NA	NA	NA	NA	G	0.134392	A	0.93	0.0890235	G	0.1511	A	1.00179	0.855907	1.06152	0.0383158	0.1127	+-
chr2:73874361	rs4852958	T/C	ALMS1P1	C	0.3182	0.3224	0.98	0.660236	C	0.226062	0.230531	1.02818	0.614567	C	0.241705	0.233373	0.942667	0.615762	C	0.218852	0.215939	0.971318	0.854763	1.00713	0.034895	0.8368	+-++	C	0.154743	T	0.98	0.652927	T	0.1451	C	0.964091	0.976461	1.00995	0.0425817	0.8113	+-
chr2:73875432	rs6718799	A/G	ALMS1P1	A	0.3152	0.3177	0.97	0.537019	A	0.226594	0.231055	1.028	0.616432	A	0.242985	0.233697	0.936914	0.57824	A	0.219051	0.216155	0.971408	0.855068	0.986887	0.0347915	0.6986	-+--	A	0.154744	G	0.98	0.626645	G	0.1451	A	0.964165	0.958641	0.988862	0.0396665	0.7727	-+
chr2:73875458	rs34874205	A/G	ALMS1P1	G	0.3181	0.3217	0.97	0.548362	G	0.342836	0.349458	1.02595	0.572951	G	0.356766	0.354386	0.989109	0.907839	G	0.304887	0.29811	0.955094	0.738056	1.00491	0.0304545	0.871	+-++	G	0.363872	A	0.97	0.316313	A	0.3549	G	0.991435	0.813398	1.02429	0.0280872	0.3876	+-
chr2:73875702	rs11126411	A/G	ALMS1P1	A	0.3152	0.3177	0.97	0.537004	A	0.225458	0.230187	1.03024	0.589409	A	0.241473	0.233069	0.943256	0.619016	A	0.218008	0.212128	0.949649	0.745073	0.987183	0.0347915	0.7052	-+--	A	0.154706	G	0.98	0.651218	G	0.1441	A	0.963302	0.92811	0.990149	0.0423732	0.8116	-+
chr2:73875920	rs12478871	T/C	ALMS1P1	C	0.3152	0.3177	0.97	0.53696	C	0.225714	0.230185	1.02825	0.613611	C	0.241473	0.233069	0.943277	0.619137	C	0.218004	0.212114	0.949577	0.744711	1.01369	0.0347915	0.6911	+-++	C	0.154706	T	0.98	0.650814	T	0.1441	C	0.963342	0.928427	1.00995	0.0422689	0.8108	+-
chr2:73876041	rs13431529	C/G	ALMS1P1	NA	NA	NA	NA	NA	NA	NA	NA	NA	NA	NA	NA	NA	NA	NA	NA	NA	NA	NA	NA	NA	NA	NA	NA	C	0.20797	G	0.98	0.513877	C	0.2087	G	0.992784	0.825453	0.98167	0.0295275	0.5256	--
chr2:73876845	rs111833974	A/C	ALMS1P1	NA	NA	NA	NA	NA	NA	NA	NA	NA	NA	NA	NA	NA	NA	NA	NA	NA	NA	NA	NA	NA	NA	NA	NA	C	0.0461586	A	1.09	0.165778	C	0.05467	A	0.963666	0.992099	0.934447	0.068761	0.3077	-+
chr2:73877219	rs10168931	A/G	ALMS1P1	NA	NA	NA	NA	NA	NA	NA	NA	NA	NA	NA	NA	NA	NA	NA	NA	NA	NA	NA	NA	NA	NA	NA	NA	A	0.208361	G	0.98	0.522607	A	0.2087	G	0.992915	0.827272	0.981768	0.0301454	0.5351	--
chr2:73877621	rs6755948	A/G	ALMS1P1	G	0.3181	0.3217	0.97	0.547588	G	0.342336	0.349077	1.0266	0.563599	G	0.355285	0.354205	0.995451	0.961564	G	0.304712	0.29437	0.937082	0.635803	1.00491	0.0304545	0.8701	+-++	G	0.363871	A	0.97	0.337434	A	0.3539	G	0.98563	0.892013	1.02255	0.0292187	0.4379	+-
chr2:73877882	rs2421591	A/G	ALMS1P1	G	0.3153	0.3178	0.97	0.539083	G	0.225882	0.230511	1.02938	0.599608	G	0.241833	0.233191	0.941324	0.606692	G	0.218061	0.212206	0.94993	0.74645	1.01339	0.0347915	0.6963	+-++	G	0.15503	A	0.98	0.682952	A	0.1441	G	0.974653	0.963309	1.01056	0.0462371	0.8158	+-
chr2:73878123	rs4627598	C/G	ALMS1P1	G	0.3147	0.3171	0.97	0.540738	G	0.226104	0.230699	1.02917	0.602166	G	0.241478	0.233515	0.946395	0.638963	G	0.218996	0.212466	0.94512	0.722514	1.01329	0.0347915	0.699	+-++	G	0.15474	C	0.98	0.628572	C	0.1441	G	0.964609	0.96218	1.01126	0.0398745	0.7739	+-
chr2:73878209	rs72811975	C/G	ALMS1P1	C	0.3111	0.3147	0.97	0.575593	C	0.217682	0.222695	1.03275	0.56433	C	0.231402	0.2168	0.891058	0.361732	C	0.213737	0.198511	0.878254	0.439073	0.980591	0.035102	0.571	-+--	C	0.0992803	G	0.92	0.113445	C	0.08648	G	1.0053	0.986109	0.930066	0.0489608	0.1295	-+
chr2:73878352	rs6759452	T/C	ALMS1P1	NA	NA	NA	NA	NA	NA	NA	NA	NA	NA	NA	NA	NA	NA	NA	NA	NA	NA	NA	NA	NA	NA	NA	NA	T	0.136213	C	0.93	0.0649723	T	0.1521	C	1.01219	0.971484	0.941765	0.0357233	0.08707	-+
chr2:73878827	rs7607989	A/G	ALMS1P1	G	0.3153	0.318	0.97	0.543653	G	0.225999	0.23054	1.02878	0.607024	G	0.241169	0.233136	0.945521	0.633438	G	0.218851	0.212282	0.944876	0.721318	1.01349	0.0347915	0.6941	+-++	G	0.1545	A	0.98	0.580174	A	0.1441	G	0.964718	0.96305	1.01329	0.0353091	0.7046	+-
chr2:73880521	2:73880521:i	D/I	ALMS1P1	D	0.2418	0.2469	0.95	0.353462	NA	NA	NA	NA	NA	NA	NA	NA	NA	NA	NA	NA	NA	NA	NA	0.949994	0.0536918	0.3271	-???	NA	NA	NA	NA	NA	NA	NA	NA	NA	NA	NA	NA	NA	NA
chr2:73880601	rs4852959	A/C	ALMS1P1	C	0.221	0.2241	0.93	0.181182	C	0.269799	0.280428	1.05124	0.292453	C	0.284593	0.289708	1.02162	0.830207	C	0.186813	0.203852	1.08743	0.575741	0.998701	0.0328273	0.9667	+---	C	0.359188	A	0.97	0.263975	A	0.341	C	0.973099	0.898736	1.02255	0.0255202	0.375	+-
chr2:73880867	rs13018422	A/G	ALMS1P1	G	0.221	0.2241	0.93	0.180395	G	0.269781	0.280596	1.05217	0.284024	G	0.284667	0.28957	1.02032	0.840186	G	0.1869	0.20538	1.09723	0.535381	0.998002	0.0328273	0.9494	+---	G	0.359596	A	0.97	0.244913	A	0.34	G	0.974113	0.904314	1.02327	0.0245977	0.3432	+-
chr2:73881393	rs6546865	A/G	ALMS1P1	A	0.2164	0.2188	0.93	0.181344	A	0.145097	0.153353	1.09217	0.201554	A	0.164334	0.162647	0.979174	0.874642	A	0.0968387	0.119243	1.31196	0.216322	0.993124	0.0406026	0.8621	-+-+	A	0.143054	G	0.96	0.40006	G	0.1233	A	0.905522	0.4158	0.98738	0.0446689	0.772	-+
chr2:73882108	rs4286298	A/T	ALMS1P1	T	0.2055	0.2102	0.94	0.24267	T	0.252128	0.265957	1.07072	0.159618	T	0.270971	0.271827	1.00177	0.985998	T	0.175947	0.190136	1.0774	0.631785	0.988566	0.0336539	0.7291	+---	T	0.351364	A	0.97	0.262912	A	0.332	T	0.961889	0.740249	1.02081	0.0254177	0.4117	+-
chr2:73883068	rs12611544	A/G	ALMS1P1	A	0.2043	0.2077	0.94	0.236533	NA	NA	NA	NA	NA	A	0.161886	0.155193	0.936209	0.627328	NA	NA	NA	NA	NA	0.939601	0.0515865	0.2154	-?-?	A	0.150635	G	0.96	0.365742	G	0.1322	A	0.93663	0.684806	0.978338	0.0419563	0.5936	-+
chr2:73883072	rs13408433	A/G	ALMS1P1	NA	NA	NA	NA	NA	NA	NA	NA	NA	NA	NA	NA	NA	NA	NA	NA	NA	NA	NA	NA	NA	NA	NA	NA	A	0.207995	G	0.98	0.527247	A	0.2078	G	0.995261	0.853405	0.982161	0.0304545	0.5473	--
chr2:73883891	rs147038312	C/G	ALMS1P1	NA	NA	NA	NA	NA	NA	NA	NA	NA	NA	NA	NA	NA	NA	NA	G	0.0440752	0.0561573	1.44251	0.253771	0.693225	0.392638	0.2686	???-	NA	NA	NA	NA	NA	NA	NA	NA	NA	NA	NA	NA	NA	NA
chr2:73883979	rs138300342	A/T	ALMS1P1	NA	NA	NA	NA	NA	NA	NA	NA	NA	NA	NA	NA	NA	NA	NA	T	0.0440892	0.0561714	1.44254	0.253741	0.693225	0.392638	0.2686	???-	NA	NA	NA	NA	NA	NA	NA	NA	NA	NA	NA	NA	NA	NA
chr2:73885096	rs2421668	A/G	ALMS1P1	G	0.2185	0.2227	0.94	0.203251	G	0.261446	0.271345	1.0481	0.325104	G	0.278905	0.284694	1.02387	0.813732	G	0.181185	0.2	1.10104	0.521647	0.995311	0.0329306	0.8848	+---	G	0.351621	A	0.97	0.241351	A	0.333	G	0.958797	0.66896	1.02112	0.0243928	0.3859	+-
chr2:73885137	rs78941213	T/C	ALMS1P1	NA	NA	NA	NA	NA	NA	NA	NA	NA	NA	NA	NA	NA	NA	NA	NA	NA	NA	NA	NA	NA	NA	NA	NA	T	0.134412	C	0.93	0.0855197	T	0.1521	C	1.01575	0.986356	0.943744	0.0381082	0.1211	-+
chr2:73885739	rs74380817	T/G	ALMS1P1	NA	NA	NA	NA	NA	NA	NA	NA	NA	NA	NA	NA	NA	NA	NA	NA	NA	NA	NA	NA	NA	NA	NA	NA	T	0.0484714	G	1.01	0.896049	T	0.05268	G	0.980223	0.751988	1.0024	0.074333	0.9734	+-
chr2:73886090	rs77962988	T/C	ALMS1P1	NA	NA	NA	NA	NA	NA	NA	NA	NA	NA	NA	NA	NA	NA	NA	NA	NA	NA	NA	NA	NA	NA	NA	NA	C	0.135929	T	0.93	0.0862725	C	0.1511	T	1.0145	0.995769	1.05971	0.0381082	0.1212	+-
chr2:73886630	rs2421669	A/G	ALMS1P1	A	0.2019	0.2062	0.94	0.255994	NA	NA	NA	NA	NA	A	0.157826	0.150697	0.923791	0.587515	NA	NA	NA	NA	NA	0.938099	0.0517969	0.2058	-?-?	A	0.143317	G	0.96	0.379758	G	0.1243	A	0.899022	0.374989	0.987183	0.0428945	0.7593	-+
chr2:73886661	rs2421670	T/G	ALMS1P1	T	0.2049	0.2102	0.94	0.263034	T	0.251926	0.265769	1.07091	0.158758	T	0.270978	0.271112	0.998656	0.989453	T	0.175707	0.189789	1.07651	0.635405	1.01126	0.0336539	0.7352	-+-+	T	0.351109	G	0.96	0.225913	G	0.331	T	0.955981	0.659126	0.976872	0.0303515	0.4339	-+
chr2:73886843	rs2421671	C/G	ALMS1P1	G	0.2019	0.2062	0.94	0.255591	NA	NA	NA	NA	NA	G	0.157149	0.150368	0.927781	0.608422	NA	NA	NA	NA	NA	1.06545	0.0517969	0.2094	+?+?	G	0.142576	C	0.97	0.417095	C	0.1233	G	0.902964	0.384735	1.01319	0.0358269	0.7095	+-
chr2:73887012	rs142036879	T/TC	ALMS1P1	NA	NA	NA	NA	NA	T	0.258192	0.272654	1.073	0.144072	T	0.274462	0.27387	0.996988	0.976067	T	0.177687	0.191974	1.07678	0.632667	1.06003	0.0427902	0.1644	?+-+	NA	NA	NA	NA	NA	NA	NA	NA	NA	NA	NA	NA	NA	NA
chr2:73887634	rs11126412	A/T	ALMS1P1	NA	NA	NA	NA	NA	NA	NA	NA	NA	NA	NA	NA	NA	NA	NA	NA	NA	NA	NA	NA	NA	NA	NA	NA	T	0.201435	A	0.98	0.554475	T	0.2068	A	0.999072	0.920646	1.01735	0.032311	0.5888	++
chr2:73887662	rs2421579	A/T	ALMS1P1	T	0.2019	0.2062	0.94	0.257922	NA	NA	NA	NA	NA	T	0.15987	0.151706	0.913775	0.536294	NA	NA	NA	NA	NA	1.06727	0.0517969	0.1971	+?+?	T	0.143496	A	0.96	0.296988	A	0.1243	T	0.89538	0.345861	1.01908	0.0367595	0.6006	+-
chr2:73887665	rs2421580	T/C	ALMS1P1	T	0.2019	0.2062	0.94	0.256223	NA	NA	NA	NA	NA	T	0.15987	0.151706	0.913775	0.536294	NA	NA	NA	NA	NA	0.936974	0.0517969	0.1971	-?-?	T	0.143496	C	0.96	0.337805	C	0.1243	T	0.900157	0.397515	0.983242	0.0397705	0.6642	-+
chr2:73889737	rs2421581	A/G	ALMS1P1	A	0.2019	0.2062	0.94	0.256546	NA	NA	NA	NA	NA	A	0.157973	0.151453	0.933057	0.614322	NA	NA	NA	NA	NA	0.939225	0.0517969	0.214	-?-?	A	0.143462	G	0.96	0.33481	G	0.1243	A	0.899897	0.3959	0.983045	0.0395626	0.6587	-+
chr2:73890063	rs4852312	C/G	ALMS1P1	C	0.2019	0.2062	0.94	0.256605	NA	NA	NA	NA	NA	C	0.157826	0.151148	0.928107	0.609452	NA	NA	NA	NA	NA	0.938662	0.0517969	0.2096	-?-?	C	0.143347	G	0.96	0.334343	G	0.1243	C	0.899854	0.395639	0.982947	0.0395626	0.6579	-+
chr2:73890171	rs4852313	A/G	ALMS1P1	A	0.2019	0.2062	0.94	0.257006	NA	NA	NA	NA	NA	A	0.158388	0.151029	0.92143	0.574915	NA	NA	NA	NA	NA	0.937911	0.0517969	0.2037	-?-?	A	0.143608	G	0.95	0.293237	G	0.1243	A	0.903281	0.417825	0.979709	0.04446	0.6367	-+
chr2:73890682	rs12618600	T/C	ALMS1P1	T	0.2036	0.2095	0.95	0.291079	T	0.251537	0.265059	1.06922	0.168785	T	0.270997	0.270674	0.996434	0.971892	T	0.172912	0.18938	1.09438	0.561914	1.01521	0.0336539	0.6487	-+-+	T	0.351032	C	0.97	0.267934	C	0.331	T	0.955417	0.640392	0.980885	0.0256228	0.4449	-+
chr2:73891004	rs13017182	T/G	ALMS1P1	G	0.2209	0.2241	0.93	0.18626	G	0.268681	0.280062	1.05536	0.256845	G	0.283676	0.28854	1.02114	0.83388	G	0.183034	0.204834	1.1218	0.442602	0.99551	0.0328273	0.889	+---	G	0.358811	T	0.97	0.244904	T	0.339	G	0.972479	0.890973	1.02306	0.0245977	0.3485	+-
chr2:73891703	rs4852961	T/C	ALMS1P1	NA	NA	NA	NA	NA	NA	NA	NA	NA	NA	NA	NA	NA	NA	NA	NA	NA	NA	NA	NA	NA	NA	NA	NA	T	0.053914	C	1.07	0.273668	C	0.05666	T	0.976116	0.907556	1.06184	0.0658792	0.3471	++
chr2:73891957	rs10182082	C/G	ALMS1P1	NA	NA	NA	NA	NA	NA	NA	NA	NA	NA	NA	NA	NA	NA	NA	NA	NA	NA	NA	NA	NA	NA	NA	NA	G	0.207724	C	0.98	0.549578	G	0.2068	C	0.998246	0.886419	1.01755	0.0320014	0.581	++
chr2:73891987	rs4852962	C/G	ALMS1P1	C	0.2091	0.212	0.94	0.217488	NA	NA	NA	NA	NA	C	0.157811	0.150714	0.924034	0.588838	NA	NA	NA	NA	NA	0.938193	0.0517969	0.2063	-?-?	C	0.143306	G	0.97	0.478462	G	0.1243	C	0.923775	0.531938	0.987775	0.0404986	0.757	-+
chr2:73892519	rs79105219	A/G	ALMS1P1	A	0.2071	0.2114	0.94	0.230361	A	0.250699	0.263462	1.06571	0.1923	A	0.269779	0.269861	0.998972	0.991862	A	0.173545	0.189031	1.08824	0.588284	1.00934	0.0337573	0.7806	-+-+	A	0.347967	G	0.97	0.273867	G	0.331	A	0.94912	0.587544	0.982357	0.0258279	0.4866	-+
chr2:73893625	rs7572368	A/C	ALMS1P1	C	0.3136	0.3152	0.97	0.564919	C	0.220561	0.22522	1.02947	0.601214	C	0.237704	0.230576	0.954235	0.690608	C	0.21197	0.206134	0.947675	0.737064	1.01227	0.0349985	0.7241	+-++	C	0.143839	A	0.96	0.307531	A	0.1233	C	0.92393	0.481221	1.02286	0.0374855	0.539	+-
chr2:73893817	rs7572794	A/G	ALMS1P1	G	0.3271	0.3292	0.97	0.565972	G	0.220421	0.22506	1.02934	0.60284	G	0.237506	0.230392	0.954079	0.689646	G	0.211919	0.206126	0.947945	0.738377	1.01238	0.0349985	0.7213	+-++	G	0.143373	A	0.98	0.563942	A	0.1233	G	0.921288	0.476439	1.00622	0.0335505	0.8517	+-
chr2:73893942	rs145289203	T/G	ALMS1P1	T	0.0987	0.0981	1.07	0.38818	T	0.0753405	0.071477	0.935689	0.423966	T	0.0721353	0.0666042	0.927949	0.689455	T	0.115589	0.0871021	0.715127	0.110079	0.983242	0.0526386	0.7416	+---	NA	NA	NA	NA	NA	NA	NA	NA	NA	NA	NA	NA	NA	NA
chr2:73894036	rs6546867	T/C	ALMS1P1	T	0.355	0.3545	0.96	0.417998	T	0.337212	0.343822	1.02556	0.578021	T	0.351571	0.351516	1.00116	0.990301	T	0.296493	0.288339	0.94696	0.691401	0.991933	0.0306606	0.7897	-++-	T	0.351858	C	0.96	0.174111	C	0.331	T	0.965447	0.801205	0.972388	0.0274705	0.3017	-+
chr2:73894206	rs4852963	C/G	ALMS1P1	C	0.3207	0.3241	0.97	0.534589	C	0.337282	0.343828	1.02528	0.582129	C	0.351577	0.351889	1.00274	0.977015	C	0.296506	0.288337	0.946901	0.691072	0.995908	0.0304545	0.8907	-++-	C	0.352093	G	0.96	0.224283	G	0.332	C	0.953706	0.652949	0.977653	0.0301454	0.4463	-+
chr2:73895763	rs149811264	A/C	ALMS1P1	NA	NA	NA	NA	NA	NA	NA	NA	NA	NA	NA	NA	NA	NA	NA	NA	NA	NA	NA	NA	NA	NA	NA	NA	A	0.13414	C	0.93	0.0936873	A	0.1511	C	1.02603	0.884826	0.945634	0.0390429	0.1441	-+
chr2:73895765	rs6546869	A/G	ALMS1P1	NA	NA	NA	NA	NA	NA	NA	NA	NA	NA	NA	NA	NA	NA	NA	NA	NA	NA	NA	NA	NA	NA	NA	NA	A	0.207701	G	0.98	0.541371	A	0.2068	G	1.00009	0.906861	0.982947	0.0313824	0.578	-+
chr2:73896603	rs6546870	A/G	ALMS1P1	A	0.2159	0.2189	0.93	0.195535	A	0.146578	0.154995	1.09241	0.198	A	0.166092	0.164711	0.980485	0.881885	A	0.0995178	0.119403	1.25916	0.290168	0.992429	0.0403945	0.8481	-+-+	A	0.144144	G	0.96	0.304225	G	0.1243	A	0.897582	0.379896	0.980983	0.0373818	0.6012	-+
chr2:73897144	rs6744398	A/G	ALMS1P1	NA	NA	NA	NA	NA	NA	NA	NA	NA	NA	NA	NA	NA	NA	NA	NA	NA	NA	NA	NA	NA	NA	NA	NA	G	0.207726	A	0.98	0.559792	G	0.2068	A	0.995307	0.859151	1.01786	0.032724	0.5823	++
chr2:73897691	rs13027816	T/C	ALMS1P1	C	0.3175	0.3205	0.97	0.520012	C	0.337289	0.343854	1.02537	0.580913	C	0.351634	0.351533	1.00093	0.992208	C	0.296682	0.288516	0.946944	0.691361	1.00431	0.0304545	0.8861	+--+	C	0.351867	T	0.96	0.22426	T	0.331	C	0.961128	0.722004	1.02501	0.0302485	0.4076	+-
chr2:73898118	rs7570683	T/C	ALMS1P1	C	0.3164	0.3198	0.97	0.535271	C	0.337288	0.343852	1.02537	0.580976	C	0.351643	0.351492	1.00066	0.99448	C	0.296485	0.288293	0.946796	0.690368	1.00441	0.0304545	0.8845	+--+	C	0.351724	T	0.96	0.223302	T	0.331	C	0.961118	0.721396	1.02501	0.0302485	0.4057	+-
chr2:73898359	rs4341964	A/G	ALMS1P1	G	0.3263	0.3306	0.98	0.605272	G	0.336926	0.34334	1.02468	0.591047	G	0.351636	0.351063	0.998854	0.990339	G	0.295572	0.287837	0.94917	0.703417	1.0003	0.0305576	0.9913	+-++	G	0.351685	A	0.97	0.263076	A	0.331	G	0.965942	0.824394	1.02132	0.0254177	0.3997	+-
chr2:73898420	rs2421582	A/G	ALMS1P1	A	0.2054	0.2105	0.94	0.26374	A	0.252135	0.265466	1.06801	0.175928	A	0.271351	0.271276	0.997373	0.979314	A	0.17346	0.189978	1.09499	0.559616	1.01066	0.0336539	0.7498	-+-+	A	0.351188	G	0.97	0.25295	G	0.331	A	0.959168	0.681644	0.979709	0.0249051	0.4045	-+
chr2:73898785	rs2421583	C/G	ALMS1P1	C	0.2054	0.2105	0.94	0.264311	C	0.252043	0.265418	1.06859	0.172864	C	0.271067	0.271302	0.998419	0.987479	C	0.176197	0.190353	1.07732	0.632055	1.01015	0.0336539	0.76	-+-+	C	0.350864	G	0.96	0.229876	G	0.331	C	0.959568	0.701719	0.976286	0.0305576	0.4254	-+
chr2:73898852	rs2421584	A/G	ALMS1P1	G	0.3175	0.3204	0.97	0.513592	G	0.336926	0.343343	1.0247	0.590801	G	0.351647	0.351064	0.998808	0.989987	G	0.29561	0.287879	0.949179	0.703484	1.00471	0.0304545	0.876	+-++	G	0.351682	A	0.97	0.242912	A	0.331	G	0.960692	0.6995	1.02132	0.0244952	0.382	+-
chr2:73899613	rs2421585	T/G	ALMS1P1	T	0.2024	0.2066	0.94	0.262148	NA	NA	NA	NA	NA	T	0.157889	0.151353	0.933588	0.617334	NA	NA	NA	NA	NA	0.939225	0.0517969	0.2144	-?-?	T	0.143679	G	0.96	0.304928	G	0.1243	T	0.897038	0.37783	0.981179	0.0373818	0.6046	-+
chr2:73899719	rs2421586	T/C	ALMS1P1	C	0.3168	0.3194	0.97	0.50186	C	0.338891	0.346563	1.03107	0.501004	C	0.35251	0.350977	0.995044	0.958292	C	0.298748	0.28862	0.936957	0.635554	1.0029	0.0305576	0.922	+-++	C	0.351991	T	0.96	0.201765	T	0.331	C	0.958033	0.672719	1.02562	0.0290129	0.3766	+-
chr2:73899955	rs6725284	T/G	ALMS1P1	G	0.3146	0.3163	0.97	0.501098	G	0.220707	0.225097	1.02748	0.625672	G	0.237476	0.230372	0.95412	0.689991	G	0.21193	0.206133	0.947959	0.738323	1.01308	0.0347915	0.7034	+-++	G	0.143244	T	0.96	0.365623	T	0.1233	G	0.902683	0.381519	1.01542	0.0419563	0.7086	+-
chr2:73900210	rs4637150	A/G	ALMS1P1	A	0.1971	0.2023	0.94	0.297551	NA	NA	NA	NA	NA	A	0.155542	0.149992	0.940418	0.656564	NA	NA	NA	NA	NA	0.940071	0.0527439	0.2288	-?-?	A	0.143213	G	0.96	0.338352	G	0.1243	A	0.904975	0.418288	0.981081	0.0400825	0.6261	-+
chr2:73900329	rs2421587	A/G	ALMS1P1	G	0.3146	0.3165	0.97	0.509861	G	0.221174	0.225983	1.03073	0.586333	G	0.235845	0.230199	0.961866	0.741364	G	0.214083	0.206449	0.933979	0.669436	1.01207	0.0347915	0.7256	+-++	G	0.143777	A	0.95	0.285459	A	0.1243	G	0.894754	0.359562	1.01908	0.0437291	0.6584	+-
chr2:73900844	rs7579068	C/G	ALMS1P1	C	0.3145	0.3162	0.97	0.497606	C	0.221015	0.225728	1.03002	0.5948	C	0.236124	0.230537	0.962399	0.744718	C	0.213459	0.206294	0.937351	0.685656	0.988072	0.034895	0.7253	-+--	C	0.143881	G	0.96	0.340331	G	0.1243	C	0.904075	0.41759	0.982456	0.0399785	0.6524	-+
chr2:73900900	rs10206899	T/C	ALMS1P1	NA	NA	NA	NA	NA	NA	NA	NA	NA	NA	NA	NA	NA	NA	NA	NA	NA	NA	NA	NA	NA	NA	NA	NA	C	0.208005	T	0.98	0.557755	C	0.2078	T	0.994384	0.857748	1.01806	0.0325175	0.5769	++
chr2:73902491	rs4511748	A/G	ALMS1P1	G	0.216	0.2187	0.93	0.196318	G	0.146457	0.155008	1.09442	0.189124	G	0.16603	0.164942	0.986339	0.898428	G	0.0989314	0.119831	1.28107	0.25766	1.00592	0.0404986	0.8812	+-+-	G	0.143765	A	0.96	0.298855	A	0.1243	G	0.901809	0.417884	1.02061	0.0369669	0.5746	+-
chr2:73903043	rs13421907	A/G	ALMS1P1	NA	NA	NA	NA	NA	NA	NA	NA	NA	NA	NA	NA	NA	NA	NA	NA	NA	NA	NA	NA	NA	NA	NA	NA	A	0.0670267	G	1.12	0.0944144	A	0.05567	G	0.92497	0.680888	1.07423	0.0744404	0.3183	+-
chr2:73903698	rs6712242	A/C	ALMS1P1	A	0.1991	0.2036	0.94	0.259625	NA	NA	NA	NA	NA	NA	NA	NA	NA	NA	NA	NA	NA	NA	NA	0.939977	0.0556957	0.2534	-???	A	0.143228	C	0.96	0.362954	C	0.1243	A	0.894093	0.340854	0.986788	0.0416438	0.7447	-+
chr2:73904709	rs7574240	C/G	ALMS1P1	G	0.2053	0.2107	0.95	0.302365	G	0.252476	0.266098	1.06988	0.165343	G	0.271546	0.271792	0.998746	0.990156	G	0.174959	0.190981	1.09211	0.571871	0.984521	0.0337573	0.6388	+-+-	G	0.351159	C	0.96	0.222826	C	0.331	G	0.958411	0.671792	1.02439	0.0301454	0.4169	+-
chr2:73904872	rs7574268	T/C	ALMS1P1	C	0.318	0.3211	0.97	0.54205	C	0.338707	0.345651	1.02745	0.551784	C	0.354448	0.353401	0.996397	0.96944	C	0.298616	0.290052	0.9448	0.680154	1.00391	0.0305576	0.8971	+-++	C	0.351655	T	0.96	0.210281	T	0.331	C	0.960094	0.69156	1.02552	0.0294246	0.3851	+-
chr2:73905591	rs6742619	T/C	ALMS1P1	T	0.2051	0.2105	0.95	0.309475	T	0.218491	0.229331	1.06625	0.227306	T	0.237701	0.23324	0.980647	0.862172	T	0.147938	0.164865	1.12327	0.496624	1.00844	0.0358269	0.8112	-+-+	T	0.276601	C	0.94	0.0485959	C	0.2744	T	0.937527	0.473203	0.959637	0.02819	0.1389	-+
chr2:73905797	rs28525015	T/C	ALMS1P1	NA	NA	NA	NA	NA	NA	NA	NA	NA	NA	NA	NA	NA	NA	NA	NA	NA	NA	NA	NA	NA	NA	NA	NA	T	0.0734286	C	1.11	0.11009	T	0.05567	C	0.950675	0.750408	1.07466	0.0712219	0.2953	+-
chr2:73906157	rs11126413	A/T	ALMS1P1	T	0.2095	0.2151	0.95	0.32163	T	0.252367	0.267071	1.0761	0.132472	T	0.271613	0.271672	0.998018	0.98441	T	0.175181	0.191433	1.09401	0.563069	0.981965	0.0337573	0.5839	+-+-	T	0.351475	A	0.96	0.236377	A	0.332	T	0.958968	0.653123	1.02368	0.0308668	0.4425	+-
chr2:73906408	rs12620018	A/G	ALMS1P1	G	0.2078	0.2111	0.93	0.206381	G	0.262587	0.277479	1.07847	0.122664	G	0.27833	0.276742	0.986269	0.888839	G	0.190345	0.204465	1.07627	0.634252	0.991239	0.033964	0.7913	+-+-	G	0.357962	A	0.97	0.25403	A	0.333	G	0.959291	0.659621	1.02071	0.0250076	0.4066	+-
chr2:73906598	rs12620074	C/G	ALMS1P1	NA	NA	NA	NA	NA	NA	NA	NA	NA	NA	NA	NA	NA	NA	NA	NA	NA	NA	NA	NA	NA	NA	NA	NA	G	0.47342	C	1.04	0.224959	NA	NA	NA	NA	NA	0.961558	0.0353091	0.2584	-?
chr2:73906819	rs12620091	T/C	ALMS1P1	C	0.2113	0.2179	0.95	0.37135	C	0.264855	0.280411	1.08673	0.0969528	C	0.283072	0.285424	1.00867	0.928665	C	0.196806	0.212099	1.08814	0.586248	0.979023	0.0340674	0.5271	+---	C	0.379513	T	0.97	0.382027	T	0.3718	C	0.96823	0.824508	1.01654	0.0312792	0.5942	+-
chr2:73907311	rs11679042	A/C	ALMS1P1	NA	NA	NA	NA	NA	NA	NA	NA	NA	NA	NA	NA	NA	NA	NA	NA	NA	NA	NA	NA	NA	NA	NA	NA	C	0.138838	A	0.94	0.113258	C	0.1551	A	1.03355	0.794069	1.04875	0.0358269	0.176	+-
chr2:73907578	rs111267264	A/G	ALMS1P1	NA	NA	NA	NA	NA	NA	NA	NA	NA	NA	NA	NA	NA	NA	NA	NA	NA	NA	NA	NA	NA	NA	NA	NA	G	0.147635	A	0.93	0.0877169	G	0.1571	A	1.03479	0.834958	1.05475	0.0380044	0.1529	+-
chr2:73907646	rs73949333	A/G	ALMS1P1	NA	NA	NA	NA	NA	NA	NA	NA	NA	NA	NA	NA	NA	NA	NA	NA	NA	NA	NA	NA	NA	NA	NA	NA	G	0.192744	A	1.02	0.651199	G	0.2097	A	0.990243	0.775692	0.987775	0.0411231	0.7602	-+
chr2:73907696	rs7599323	T/C	ALMS1P1	T	0.2041	0.2094	0.96	0.455047	NA	NA	NA	NA	NA	NA	NA	NA	NA	NA	NA	NA	NA	NA	NA	0.960021	0.0558013	0.4524	-???	T	0.205321	C	0.99	0.849804	C	0.1918	T	0.984871	0.909074	0.997004	0.048122	0.9495	-+
chr2:73908019	rs115146477	A/G	ALMS1P1	NA	NA	NA	NA	NA	NA	NA	NA	NA	NA	NA	NA	NA	NA	NA	NA	NA	NA	NA	NA	NA	NA	NA	NA	G	0.0438094	A	1.07	0.323268	G	0.05368	A	0.938794	0.891652	0.956284	0.073796	0.5305	-+
chr2:73908767	rs2421574	C/G	ALMS1P1	C	0.2594	0.2505	0.92	0.0816032	C	0.27047	0.288516	1.0965	0.0597143	C	0.293506	0.304551	1.05188	0.621384	C	0.228341	0.258467	1.17765	0.259326	1.0199	0.0330339	0.5446	-+++	C	0.352606	G	0.95	0.132884	G	0.3449	C	0.959981	0.627575	0.968313	0.0303515	0.2803	-+
chr2:73909818	rs7606947	T/C	ALMS1P1	T	0.2443	0.2378	0.93	0.133273	T	0.261734	0.282542	1.11521	0.0280325	T	0.286152	0.292426	1.0302	0.775795	T	0.222449	0.248379	1.15788	0.320714	1.02942	0.0335505	0.3807	-+++	T	0.352565	C	0.95	0.125794	C	0.3449	T	0.96074	0.639457	0.967539	0.0298364	0.2621	-+
chr2:73909998	rs12616510	A/G	ALMS1P1	NA	NA	NA	NA	NA	G	0.0312876	0.0319413	1.02807	0.834392	NA	NA	NA	NA	NA	G	0.0513803	0.0594833	1.22304	0.50278	0.943084	0.138601	0.6516	?-?-	G	0.0108408	A	1.06	0.622683	G	0.0108408	A	1.01567	0.889297	0.948854	0.140424	0.6895	--
chr2:73910138	rs35421685	T/C	ALMS1P1	T	0.2442	0.2377	0.93	0.13274	T	0.261828	0.282713	1.1156	0.0275064	T	0.286345	0.292453	1.02949	0.780811	T	0.22252	0.248426	1.15769	0.321231	1.02953	0.0335505	0.3791	-+++	T	0.352775	C	0.95	0.125552	C	0.3449	T	0.961342	0.643606	0.967442	0.0298364	0.2596	-+
chr2:73911169	rs4852965	T/C	ALMS1P1	T	0.2563	0.2482	0.92	0.0964063	T	0.268565	0.287116	1.09948	0.053014	T	0.292096	0.302177	1.04753	0.650865	T	0.227097	0.258386	1.18569	0.23983	1.02102	0.0330339	0.5234	-+++	T	0.351666	C	0.96	0.17487	C	0.3449	T	0.96922	0.676302	0.971708	0.0274705	0.2903	-+
chr2:73911180	rs11674212	T/C	ALMS1P1	T	0.207	0.2097	0.93	0.176245	T	0.201149	0.214158	1.09258	0.119584	T	0.221812	0.218951	0.980922	0.868236	T	0.149217	0.162295	1.09976	0.587753	1.00481	0.0370706	0.8956	-+-+	T	0.218985	C	0.9	0.00239393	T	0.2137	C	1.04311	0.583644	0.917686	0.0305576	0.004323	-+
chr2:73911442	rs4852966	A/G	ALMS1P1	G	0.2567	0.2489	0.92	0.0987387	G	0.279619	0.298728	1.10419	0.0444911	G	0.301478	0.313349	1.05865	0.579234	G	0.238368	0.272232	1.20913	0.195264	0.976188	0.0332405	0.4611	+---	G	0.360248	A	0.96	0.211281	A	0.3549	G	0.968638	0.711651	1.02716	0.0295275	0.3566	+-
chr2:73911445	rs4852967	A/C	ALMS1P1	A	0.2613	0.2549	0.93	0.131785	A	0.285306	0.304067	1.09904	0.0519118	A	0.305862	0.319001	1.06379	0.542445	A	0.242464	0.276056	1.19912	0.206458	1.02819	0.0329306	0.3909	-+++	A	0.366055	C	0.96	0.21196	C	0.3549	A	0.953391	0.556165	0.977165	0.0294246	0.4252	-+
chr2:73912567	rs13022837	A/T	ALMS1P1	T	0.2559	0.2474	0.92	0.0880392	T	0.276011	0.297185	1.11394	0.0270086	T	0.300537	0.313191	1.05644	0.590171	T	0.235675	0.272285	1.2199	0.166544	0.971222	0.0329306	0.3682	+---	T	0.363424	A	0.96	0.146106	A	0.3588	T	0.973723	0.746773	1.03107	0.0258279	0.2304	+-
chr2:73912650	rs11675958	T/C	ALMS1P1	NA	NA	NA	NA	NA	NA	NA	NA	NA	NA	NA	NA	NA	NA	NA	NA	NA	NA	NA	NA	NA	NA	NA	NA	T	0.127606	C	0.93	0.0799479	T	0.1451	C	1.01681	0.850861	0.943367	0.0374855	0.1132	-+
chr2:73912899	rs12997018	A/G	ALMS1P1	A	0.2559	0.2474	0.92	0.0875459	A	0.281916	0.302566	1.10685	0.0337981	A	0.304963	0.318861	1.06134	0.554214	A	0.239841	0.276152	1.21249	0.176712	1.02819	0.0326208	0.3873	-+++	A	0.369306	G	0.96	0.154245	G	0.3588	A	0.969959	0.718666	0.970931	0.0263409	0.2552	-+
chr2:73913295	rs10581525	A/T	ALMS1P1	NA	NA	NA	NA	NA	T	0.347469	0.363889	1.09283	0.0755728	T	0.362396	0.375089	1.06328	0.550532	T	0.30767	0.34784	1.25145	0.118582	0.908101	0.0447734	0.0278	?---	NA	NA	NA	NA	NA	NA	NA	NA	NA	NA	NA	NA	NA	NA
chr2:73913937	rs6546871	T/C	ALMS1P1	NA	NA	NA	NA	NA	NA	NA	NA	NA	NA	NA	NA	NA	NA	NA	NA	NA	NA	NA	NA	NA	NA	NA	NA	C	0.0478239	T	1.06	0.335336	T	0.05567	C	0.978431	0.881215	0.948475	0.0648139	0.4	--
chr2:73914019	rs7608328	A/G	ALMS1P1	G	0.2563	0.2483	0.92	0.104263	G	0.284416	0.305729	1.11106	0.0284544	G	0.307706	0.317819	1.04523	0.661764	G	0.249345	0.287474	1.22632	0.151696	0.972583	0.0326208	0.3859	+---	G	0.368585	A	0.96	0.152912	A	0.3588	G	0.9739	0.724582	1.03076	0.0262383	0.242	+-
chr2:73915941	2:73915941:d	D/I	ALMS1P1	I	0.2823	0.2799	0.94	0.234877	NA	NA	NA	NA	NA	NA	NA	NA	NA	NA	NA	NA	NA	NA	NA	1.06386	0.0521124	0.2229	+???	NA	NA	NA	NA	NA	NA	NA	NA	NA	NA	0.982063	0.0683335	NA	NA
chr2:73915941	2:73915941:D	T/TC	ALMS1P1	NA	NA	NA	NA	NA	NA	NA	NA	NA	NA	NA	NA	NA	NA	NA	NA	NA	NA	NA	NA	1.06386	0.0521124	NA	NA	NA	NA	NA	NA	NA	T	0.3419	TC	0.982053	0.783279	0.982063	0.0683335	0.7842	?-
chr2:73916453	rs12611487	T/C	ALMS1P1	C	0.2554	0.2454	0.91	0.06882	C	0.261322	0.283908	1.1208	0.0187814	C	0.28908	0.303551	1.06666	0.524442	C	0.221536	0.260524	1.24309	0.133169	0.971222	0.0328273	0.3656	+---	C	0.348128	T	0.96	0.141621	T	0.331	C	0.967964	0.688072	1.03066	0.0256228	0.2331	+-
chr2:73916552	rs4852938	A/T	ALMS1P1	T	0.3365	0.3245	0.92	0.10936	T	0.261242	0.283826	1.1208	0.0187819	T	0.289074	0.303504	1.0664	0.525951	T	0.22131	0.2604	1.24361	0.132325	0.965219	0.0330339	0.2767	+---	T	0.348126	A	0.94	0.0781387	NA	NA	NA	NA	NA	1.06386	0.0347915	0.07026	+?
chr2:73916672	rs4852972	T/C	ALMS1P1	C	0.2554	0.2453	0.91	0.0666457	C	0.261042	0.283683	1.12128	0.0183974	C	0.289062	0.303423	1.06604	0.528193	C	0.221069	0.260141	1.24346	0.132522	0.971125	0.0328273	0.3641	+---	C	0.347896	T	0.96	0.149057	T	0.331	C	0.973812	0.746292	1.03138	0.0261357	0.2307	+-
chr2:73917798	rs2969588	C/G	TPRKB	NA	NA	NA	NA	NA	G	0.256202	0.278356	1.12295	0.0190072	G	0.282748	0.29393	1.05094	0.628702	G	0.212121	0.253572	1.27273	0.104802	0.891455	0.0436248	0.007099	?---	NA	NA	NA	NA	NA	NA	NA	NA	NA	NA	NA	NA	NA	NA
chr2:73918047	rs34461701	A/G	TPRKB	NA	NA	NA	NA	NA	A	0.255302	0.277609	1.12422	0.0179455	A	0.283454	0.294647	1.05124	0.626384	A	0.214045	0.255523	1.26988	0.103682	1.12266	0.0436248	0.006696	?+++	NA	NA	NA	NA	NA	NA	NA	NA	NA	NA	NA	NA	NA	NA
chr2:73918127	rs28475658	A/G	TPRKB	NA	NA	NA	NA	NA	A	0.26765	0.290755	1.12756	0.0146122	A	0.295331	0.309589	1.06903	0.513707	A	0.22326	0.26746	1.28814	0.084408	1.12987	0.0434161	0.004042	?+++	NA	NA	NA	NA	NA	NA	NA	NA	NA	NA	NA	NA	NA	NA
chr2:73918131	rs28488323	A/C	TPRKB	NA	NA	NA	NA	NA	A	0.267649	0.29075	1.12755	0.0146243	A	0.295327	0.309574	1.06899	0.513961	A	0.22326	0.26746	1.28814	0.084408	1.12975	0.0434161	0.004047	?+++	NA	NA	NA	NA	NA	NA	NA	NA	NA	NA	NA	NA	NA	NA
chr2:73918312	rs13000788	T/C	TPRKB	C	0.2557	0.2457	0.91	0.0708166	C	0.258235	0.280653	1.12198	0.0185658	C	0.285685	0.296381	1.04906	0.639731	C	0.215742	0.256858	1.2643	0.109554	0.972486	0.0330339	0.3898	+---	C	0.345658	T	0.96	0.142264	T	0.331	C	0.976933	0.73048	1.0321	0.0257253	0.2131	+-
chr2:73918909	2:73918909:d	D/I	TPRKB	I	0.2532	0.2441	0.92	0.0924811	NA	NA	NA	NA	NA	NA	NA	NA	NA	NA	NA	NA	NA	NA	NA	1.08698	0.0532704	0.1084	+???	NA	NA	NA	NA	NA	NA	NA	NA	NA	NA	0.975505	0.0695094	NA	NA
chr2:73918909	2:73918909:D	T/TA	TPRKB	NA	NA	NA	NA	NA	NA	NA	NA	NA	NA	NA	NA	NA	NA	NA	NA	NA	NA	NA	NA	1.08698	0.0532704	NA	NA	NA	NA	NA	NA	NA	T	0.33	TA	0.975493	0.740536	0.975505	0.0695094	0.7119	?-
chr2:73919522	rs2421575	A/G	TPRKB	G	0.2555	0.2452	0.91	0.065692	G	0.26078	0.283352	1.12062	0.0189021	G	0.288407	0.302918	1.06742	0.519586	G	0.220835	0.260075	1.24428	0.13113	0.971125	0.0328273	0.3637	+---	G	0.348064	A	0.96	0.150943	A	0.331	G	0.968453	0.683138	1.03035	0.0262383	0.248	+-
chr2:73919658	rs4852316	A/G	TPRKB	G	0.2107	0.2098	0.91	0.0960215	G	0.215429	0.235166	1.12872	0.0235748	G	0.245932	0.25198	1.02527	0.817717	G	0.156384	0.185019	1.24844	0.197012	0.977165	0.0356197	0.5083	+---	G	0.316892	A	0.95	0.0935974	A	0.3101	G	0.96914	0.603621	1.03873	0.0277788	0.1658	+-
chr2:73920121	rs13014700	C/G	TPRKB	C	0.2555	0.2452	0.91	0.0658158	C	0.260276	0.28211	1.11676	0.0230784	C	0.287985	0.302768	1.06884	0.511529	C	0.218649	0.259914	1.26281	0.109023	1.02881	0.0328273	0.3802	-+++	C	0.347966	G	0.96	0.147894	G	0.331	C	0.96846	0.683194	0.970446	0.0260331	0.2427	-+
chr2:73920482	rs13015885	T/G	TPRKB	G	0.2556	0.2452	0.91	0.0657929	G	0.260851	0.283618	1.1222	0.0176391	G	0.288916	0.303268	1.066	0.52862	G	0.219557	0.260141	1.25756	0.11534	0.970348	0.0328273	0.352	+---	G	0.348154	T	0.96	0.143397	T	0.331	G	0.965439	0.643665	1.03015	0.0257253	0.2429	+-
chr2:73920741	rs4513320	T/C	TPRKB	T	0.2554	0.2453	0.91	0.0673676	T	0.258657	0.282086	1.12708	0.0141036	T	0.285913	0.296628	1.04973	0.634387	T	0.216643	0.258092	1.2661	0.1067	1.03087	0.0329306	0.3485	-+++	T	0.346301	C	0.96	0.167439	C	0.331	T	0.972383	0.722362	0.970543	0.0271623	0.2651	-+
chr2:73921447	rs6728685	T/C	TPRKB	T	0.2879	0.2853	0.92	0.136156	T	0.204559	0.221226	1.11788	0.0466774	T	0.233406	0.240881	1.04172	0.716374	T	0.152094	0.174612	1.20679	0.29627	1.01949	0.0365522	0.5919	-+++	T	0.273882	C	0.92	0.0147651	NA	NA	NA	NA	NA	0.919983	0.0330339	0.0104	-?
chr2:73922475	rs6732812	T/C	TPRKB	T	0.2619	0.2526	0.93	0.143438	T	0.254773	0.275878	1.11643	0.0254173	T	0.283509	0.291944	1.03723	0.722059	T	0.214943	0.253908	1.24816	0.130654	1.02994	0.032724	0.3586	-+++	T	0.343873	C	0.96	0.156793	C	0.331	T	0.967403	0.635558	0.970931	0.0265462	0.2606	-+
chr2:73922476	rs141418669	A/T	TPRKB	A	0.0896	0.0839	0.97	0.677321	A	0.066735	0.0641171	0.945143	0.534639	A	0.0696631	0.0603506	0.833304	0.382659	A	0.100244	0.0752432	0.678069	0.108791	0.932767	0.0582324	0.2184	----	NA	NA	NA	NA	NA	NA	NA	NA	NA	NA	NA	NA	NA	NA
chr2:73922834	rs35767294	A/G	TPRKB	A	0.2557	0.2455	0.91	0.064054	A	0.260024	0.282994	1.12357	0.0164867	A	0.28705	0.298979	1.05575	0.592968	A	0.219836	0.259766	1.25093	0.123348	1.02973	0.0328273	0.3646	-+++	A	0.347749	G	0.96	0.154806	G	0.331	A	0.970614	0.700844	0.970348	0.0264436	0.249	-+
chr2:73922877	rs17350056	A/G	TPRKB	G	0.2565	0.2461	0.91	0.0629269	G	0.265682	0.288197	1.11736	0.0207234	G	0.290983	0.303116	1.05499	0.594455	G	0.223779	0.262968	1.24088	0.135317	0.97268	0.0326208	0.3886	+---	G	0.352869	A	0.96	0.159069	A	0.331	G	0.976097	0.78582	1.03128	0.0266489	0.2423	+-
chr2:73922926	rs17434634	A/T	TPRKB	T	0.2556	0.2455	0.91	0.064261	T	0.254793	0.275947	1.11674	0.0250475	T	0.283675	0.291925	1.03647	0.727398	T	0.214883	0.253837	1.24813	0.130737	0.977067	0.0331372	0.4758	+---	T	0.342952	A	0.96	0.156358	A	0.331	T	0.967377	0.634843	1.02994	0.0265462	0.2599	+-
chr2:73923089	rs17434655	T/C	TPRKB	T	0.2557	0.2455	0.91	0.0637109	T	0.257452	0.280108	1.1235	0.0172459	T	0.285027	0.295582	1.04922	0.638555	T	0.215569	0.256997	1.26629	0.106937	1.02891	0.0330339	0.38	-+++	T	0.34473	C	0.96	0.163823	C	0.331	T	0.970424	0.680358	0.970737	0.0269569	0.2644	-+
chr2:73923583	rs10200762	T/C	TPRKB	T	0.2801	0.2672	0.9	0.0371689	T	0.250763	0.272541	1.12356	0.0196647	T	0.279119	0.289623	1.04972	0.640461	T	0.211811	0.24846	1.24004	0.148452	1.02235	0.0334472	0.5017	-+++	T	0.338395	C	0.96	0.14576	C	0.329	T	0.962265	0.568283	0.971416	0.0258279	0.2564	-+
chr2:73923794	rs12713788	T/G	TPRKB	T	0.2557	0.2454	0.91	0.0631648	T	0.255168	0.276513	1.1175	0.0239755	T	0.282149	0.292013	1.04515	0.668256	T	0.214851	0.251714	1.23711	0.149463	1.02429	0.0331372	0.4619	-+++	T	0.342219	G	0.95	0.130281	G	0.331	T	0.977069	0.720524	0.963869	0.0303515	0.218	-+
chr2:73923822	rs11673896	A/T	TPRKB	NA	NA	NA	NA	NA	NA	NA	NA	NA	NA	NA	NA	NA	NA	NA	NA	NA	NA	NA	NA	NA	NA	NA	NA	T	NA	A	0.91	0.218425	NA	NA	NA	NA	NA	1.09889	0.0780997	0.2101	+?
chr2:73924182	rs13031853	T/C	TPRKB	T	0.2557	0.2455	0.91	0.062539	T	0.258949	0.281826	1.12354	0.0167365	T	0.286868	0.298378	1.05294	0.611592	T	0.21454	0.253467	1.2528	0.126135	1.02901	0.0329306	0.3769	-+++	T	0.346744	C	0.96	0.154327	C	0.33	T	0.971696	0.711901	0.970154	0.0264436	0.2453	-+
chr2:73924198	rs13031866	T/C	TPRKB	T	0.2557	0.2455	0.91	0.0625315	T	0.259023	0.281928	1.12368	0.0166124	T	0.286875	0.29844	1.05328	0.609415	T	0.214734	0.253578	1.25234	0.126848	1.02912	0.0329306	0.3757	-+++	T	0.347233	C	0.96	0.140021	C	0.331	T	0.972104	0.732778	0.969476	0.0256228	0.2202	-+
chr2:73924424	rs13006448	T/G	TPRKB	G	0.2557	0.2455	0.91	0.0624306	G	0.259049	0.281932	1.12354	0.0167214	G	0.286881	0.29844	1.05325	0.609563	G	0.214738	0.253578	1.25233	0.126861	0.971805	0.0329306	0.3766	+---	G	0.347313	T	0.96	0.140077	T	0.331	G	0.972123	0.73295	1.03149	0.0256228	0.2203	+-
chr2:73925216	rs13013228	A/G	TPRKB	G	0.2558	0.2461	0.91	0.0705828	G	0.26088	0.283661	1.12227	0.0175161	G	0.287917	0.299891	1.05494	0.598239	G	0.220607	0.260221	1.24881	0.126244	0.971805	0.0328273	0.3753	+---	G	0.348051	A	0.96	0.155681	A	0.331	G	0.971815	0.713252	1.03066	0.0264436	0.2473	+-
chr2:73925636	rs7370393	A/C	TPRKB	A	0.2558	0.2461	0.91	0.0704187	A	0.258301	0.280796	1.12237	0.0181657	A	0.285901	0.296508	1.04849	0.643409	A	0.216374	0.257494	1.26419	0.10951	1.02829	0.0329306	0.3901	-+++	A	0.345026	C	0.96	0.165486	C	0.331	A	0.971544	0.692247	0.97064	0.0270596	0.2641	-+
chr2:73926804	rs2901466	T/C	TPRKB	NA	NA	NA	NA	NA	NA	NA	NA	NA	NA	NA	NA	NA	NA	NA	NA	NA	NA	NA	NA	NA	NA	NA	NA	C	0.0461333	T	1.06	0.353431	T	0.05467	C	0.9947	0.776544	0.951039	0.0673725	0.4413	--
chr2:73927072	rs13026192	A/C	TPRKB	A	0.3592	0.3474	0.93	0.140634	A	0.324787	0.340824	1.07757	0.117732	A	0.357043	0.35569	0.995721	0.961727	A	0.317108	0.331413	1.07312	0.599749	1.0029	0.0313824	0.9243	-+-+	A	0.339921	C	0.96	0.147832	C	0.329	A	0.979859	0.785164	0.9687	0.0260331	0.2156	-+
chr2:73927931	rs4852974	A/G	TPRKB	A	0.3182	0.315	0.94	0.189943	A	0.272959	0.286723	1.07687	0.14988	A	0.307084	0.299362	0.962407	0.717554	A	0.251318	0.24891	0.985962	0.9116	0.996406	0.0330339	0.9122	-+--	A	0.274051	G	0.93	0.0251458	G	0.2624	A	0.963309	0.652631	0.946769	0.02891	0.05473	-+
chr2:73928098	rs2001490	C/G	TPRKB	C	0.3544	0.3413	0.93	0.125419	C	0.331333	0.350032	1.08901	0.0693115	C	0.36218	0.360522	0.994287	0.948914	C	0.32541	0.339812	1.07129	0.60515	1.00713	0.0308668	0.815	-+-+	C	0.345889	G	0.96	0.158444	G	0.332	C	0.973096	0.708092	0.970057	0.0266489	0.2479	-+
chr2:73928965	rs2001436	A/T	TPRKB	A	0.3544	0.3413	0.93	0.124589	A	0.329322	0.34782	1.08863	0.0716344	A	0.361379	0.359041	0.990705	0.91704	A	0.320036	0.333454	1.06791	0.624297	1.00612	0.0309699	0.8408	-+-+	A	0.344489	T	0.96	0.158423	T	0.331	A	0.97403	0.718193	0.969863	0.0266489	0.2455	-+
chr2:73929650	rs4530394	T/C	TPRKB	T	0.3544	0.3413	0.93	0.125006	T	0.326865	0.3431	1.07802	0.113618	T	0.35979	0.355291	0.978811	0.829059	T	0.317872	0.327945	1.05237	0.706064	0.9997	0.031073	0.9916	-+-+	T	0.341265	C	0.95	0.123497	C	0.332	T	0.977136	0.703813	0.963387	0.0299394	0.2055	-+
chr2:73930726	rs12998980	A/C	TPRKB	A	0.3547	0.3413	0.93	0.119687	A	0.330662	0.349181	1.08831	0.0718483	A	0.361755	0.359916	0.993098	0.93874	A	0.325406	0.339705	1.07091	0.607088	1.00662	0.0308668	0.8279	-+-+	A	0.34493	C	0.96	0.160608	C	0.331	A	0.976791	0.752825	0.969573	0.0267516	0.2419	-+
chr2:73931347	rs13005729	A/G	TPRKB	G	0.3549	0.3414	0.93	0.115424	G	0.334246	0.353435	1.09059	0.0636344	G	0.366323	0.36797	1.00763	0.932704	G	0.331278	0.342943	1.05401	0.691677	0.991635	0.0307637	0.7811	+---	G	0.348436	A	0.96	0.146356	A	0.334	G	0.979124	0.807669	1.03241	0.0260331	0.2139	+-
chr2:73931647	rs10865400	A/G	TPRKB	NA	NA	NA	NA	NA	NA	NA	NA	NA	NA	NA	NA	NA	NA	NA	NA	NA	NA	NA	NA	NA	NA	NA	NA	A	0.0567275	G	1.06	0.307809	G	0.05467	A	0.972283	0.922849	1.05548	0.0611996	0.3631	++
chr2:73931716	rs11689234	T/C	TPRKB	T	0.305	0.3022	0.94	0.212453	T	0.2647	0.277516	1.07354	0.175098	T	0.293763	0.279026	0.926438	0.480967	T	0.249183	0.240448	0.940533	0.683348	0.988862	0.0333438	0.7321	-+--	T	0.217178	C	0.9	0.00314062	T	0.2058	C	1.05219	0.46681	0.91888	0.0314855	0.006287	-+
chr2:73931764	rs12233112	A/G	TPRKB	G	0.355	0.3414	0.93	0.112217	G	0.339402	0.357793	1.08385	0.0796584	G	0.369172	0.370935	1.00705	0.937641	G	0.333399	0.346603	1.06409	0.639172	0.992925	0.0305576	0.8147	+---	G	0.353653	A	0.96	0.151323	A	0.332	G	0.979123	0.833486	1.0321	0.0262383	0.2223	+-
chr2:73931891	rs12233115	A/G	TPRKB	G	0.355	0.3415	0.93	0.110575	G	0.331708	0.350196	1.08786	0.0727042	G	0.362238	0.36095	0.995468	0.9596	G	0.324714	0.340358	1.07865	0.570715	0.992925	0.0308668	0.8155	+-+-	G	0.346128	A	0.96	0.164717	A	0.331	G	0.974814	0.72297	1.03087	0.0270596	0.2536	+-
chr2:73932044	rs11126414	A/G	TPRKB	G	0.3564	0.3421	0.92	0.089474	G	0.331716	0.350208	1.08787	0.0726551	G	0.362252	0.360958	0.995438	0.959429	G	0.324761	0.340397	1.07862	0.570831	0.997802	0.0308668	0.9413	+-+-	G	0.346124	A	0.96	0.160442	A	0.331	G	0.972618	0.698178	1.03066	0.0267516	0.2524	+-
chr2:73932465	rs4852975	T/C	TPRKB	C	0.2568	0.2462	0.91	0.056002	C	0.266354	0.288992	1.11778	0.0201234	C	0.293239	0.307601	1.06434	0.534759	C	0.228178	0.264983	1.22225	0.163169	0.972291	0.0325175	0.3803	+---	C	0.352307	T	0.96	0.174283	T	0.33	C	0.981036	0.85106	1.03159	0.0275733	0.2531	+-
chr2:73935915	rs12619258	T/G	TPRKB	G	0.2714	0.2651	0.92	0.0770164	G	0.282222	0.301729	1.09423	0.0538601	G	0.311362	0.323242	1.04953	0.623234	G	0.229407	0.274735	1.27226	0.0855885	0.976286	0.031795	0.4431	+---	G	0.348935	T	0.96	0.174533	T	0.331	G	0.974545	0.728436	1.03035	0.0275733	0.2715	+-
chr2:73936184	rs17350125	A/C	TPRKB	A	0.2707	0.264	0.91	0.0717148	A	0.28103	0.301042	1.09663	0.0483055	A	0.310342	0.321849	1.04797	0.63391	A	0.224391	0.273039	1.29332	0.0664436	1.02153	0.031795	0.4966	-+++	A	0.34439	C	0.96	0.169378	C	0.3131	A	0.967008	0.647735	0.971514	0.0272651	0.283	-+
chr2:73936322	rs4852976	T/C	TPRKB	T	0.2706	0.264	0.92	0.0736781	T	0.287022	0.306433	1.09093	0.0586873	T	0.314402	0.326531	1.04944	0.619372	T	0.228223	0.278947	1.29975	0.058607	1.02511	0.0314855	0.4241	-+++	T	0.349841	C	0.96	0.179469	C	0.3141	T	0.957126	0.558423	0.97414	0.0277788	0.3382	-+
chr2:73936433	rs35232003	A/G	TPRKB	NA	NA	NA	NA	NA	NA	NA	NA	NA	NA	NA	NA	NA	NA	NA	NA	NA	NA	NA	NA	NA	NA	NA	NA	A	0.0511373	G	1.05	0.379538	G	0.05467	A	0.945566	0.971052	1.05106	0.0589735	0.3849	++
chr2:73936500	rs11126415	T/C	TPRKB	C	0.2704	0.2637	0.92	0.0742452	C	0.279559	0.298687	1.09298	0.058019	C	0.307879	0.316985	1.03811	0.704981	C	0.22146	0.270772	1.30048	0.0622502	0.977067	0.0318982	0.4608	+---	C	0.342914	T	0.96	0.178366	T	0.3131	C	0.962624	0.574314	1.02798	0.0277788	0.3131	+-
chr2:73937153	rs12052539	A/G	TPRKB	A	0.2709	0.264	0.91	0.070024	A	0.278502	0.298041	1.09562	0.0521198	A	0.306914	0.314958	1.03289	0.744259	A	0.218792	0.269871	1.31834	0.051505	1.01969	0.0318982	0.534	-+++	A	0.341678	G	0.96	0.195389	G	0.3131	A	0.965186	0.600404	0.973069	0.0287042	0.3351	-+
chr2:73937168	rs12053242	A/G	TPRKB	G	0.2709	0.264	0.91	0.0698571	G	0.279561	0.29869	1.09298	0.058008	G	0.307882	0.316988	1.0381	0.705042	G	0.221468	0.270779	1.30048	0.0622523	0.981474	0.0318982	0.552	+---	G	0.342912	A	0.96	0.178709	A	0.3131	G	0.962236	0.570705	1.02788	0.0277788	0.315	+-
chr2:73937439	rs35498419	A/G	TPRKB	G	0.2718	0.2643	0.91	0.0612673	G	0.281414	0.301181	1.0953	0.0513545	G	0.310376	0.321858	1.04788	0.634578	G	0.224436	0.273216	1.29435	0.0656241	0.979513	0.031795	0.5074	+---	G	0.344491	A	0.96	0.185231	A	0.3131	G	0.966418	0.625299	1.0284	0.02819	0.3131	+-
chr2:73937652	rs6546872	A/G	TPRKB	NA	NA	NA	NA	NA	NA	NA	NA	NA	NA	NA	NA	NA	NA	NA	NA	NA	NA	NA	NA	NA	NA	NA	NA	A	0.0511878	G	1.03	0.549459	G	0.05467	A	0.932404	0.864493	1.03624	0.0505355	0.4704	++
chr2:73937732	rs7558546	A/T	TPRKB	A	0.2719	0.2644	0.91	0.0610194	A	0.279567	0.29873	1.09323	0.0574426	A	0.307956	0.31697	1.03772	0.707831	A	0.221557	0.270893	1.30085	0.0620244	1.01888	0.0318982	0.5506	-+++	A	0.343718	T	0.96	0.190345	T	0.3131	A	0.960334	0.554706	0.973848	0.0283957	0.3436	-+
chr2:73937901	rs7599453	T/G	TPRKB	T	0.2718	0.2644	0.91	0.0625025	T	0.281312	0.30186	1.09962	0.0420537	T	0.310469	0.32207	1.0484	0.630969	T	0.224603	0.273303	1.29398	0.0659875	1.02286	0.031795	0.4707	-+++	T	0.344485	G	0.96	0.182178	G	0.3131	T	0.966209	0.62245	0.972291	0.0279844	0.3083	-+
chr2:73938295	rs4852977	T/C	TPRKB	C	0.2709	0.263	0.91	0.0576364	C	0.278938	0.298479	1.09604	0.0516248	C	0.30441	0.314266	1.04342	0.669461	C	0.221016	0.269531	1.30445	0.0627795	0.980003	0.0320014	0.522	+---	C	0.33964	T	0.96	0.188866	T	0.3141	C	0.960312	0.546225	1.02696	0.0282928	0.3403	+-
chr2:73938607	rs4241257	T/C	TPRKB	T	0.2709	0.263	0.91	0.0548936	T	0.278185	0.296824	1.09162	0.0637091	T	0.304801	0.316015	1.05036	0.62103	T	0.222531	0.268682	1.28539	0.07828	1.01837	0.0321046	0.5636	-+++	T	0.340106	C	0.96	0.178887	C	0.3131	T	0.961447	0.553157	0.972972	0.0277788	0.3177	-+
chr2:73938926	rs1815028	A/G	TPRKB	A	0.271	0.2631	0.91	0.0572154	A	0.282161	0.302008	1.09597	0.0500838	A	0.309553	0.322122	1.05439	0.590586	A	0.227161	0.273418	1.27967	0.0798362	1.02143	0.0318982	0.4987	-+++	A	0.344266	G	0.96	0.172882	G	0.3141	A	0.962072	0.590066	0.972583	0.0274705	0.3049	-+
chr2:73939335	rs2421558	C/G	TPRKB	C	0.2723	0.2646	0.91	0.0598144	C	0.281326	0.300074	1.09088	0.0636457	C	0.308128	0.317959	1.04202	0.676739	C	0.225502	0.271585	1.28088	0.0804443	1.01786	0.0318982	0.5743	-+++	C	0.342723	G	0.96	0.190445	G	0.3141	C	0.949719	0.447302	0.97609	0.0283957	0.3864	-+
chr2:73939451	rs2421557	A/G	TPRKB	G	0.2723	0.2646	0.91	0.0600577	G	0.283218	0.302755	1.09387	0.0545285	G	0.310706	0.323126	1.0527	0.601207	G	0.228464	0.273974	1.27467	0.0848561	0.980003	0.031795	0.5195	+---	G	0.344473	A	0.96	0.172928	A	0.3141	G	0.961991	0.589152	1.02819	0.0274705	0.3052	+-
chr2:73939552	rs3980695	A/G	TPRKB	A	0.2723	0.2646	0.91	0.0600797	A	0.283047	0.302486	1.09346	0.0556794	A	0.310632	0.323088	1.05286	0.600222	A	0.228449	0.273974	1.27478	0.0847582	1.0202	0.031795	0.5235	-+++	A	0.344293	G	0.96	0.172927	G	0.3141	A	0.961988	0.589124	0.972583	0.0274705	0.3052	-+
chr2:73939812	rs1806683	T/C	TPRKB	T	0.2722	0.2646	0.91	0.0603398	T	0.277403	0.294804	1.08615	0.0816916	T	0.304129	0.31196	1.03151	0.755894	T	0.222045	0.267386	1.28252	0.0821507	1.01379	0.0322078	0.666	-+++	T	0.339591	C	0.96	0.205862	C	0.3141	T	0.960007	0.542046	0.974725	0.0293217	0.3742	-+
chr2:73940027	2:73940027:i	D/I	TPRKB	D	0.2709	0.2622	0.91	0.0490573	NA	NA	NA	NA	NA	NA	NA	NA	NA	NA	NA	NA	NA	NA	NA	0.91001	0.051166	0.05871	-???	NA	NA	NA	NA	NA	NA	NA	NA	NA	NA	1.03821	0.0696163	NA	NA
chr2:73940027	2:73940027:I	T/TA	TPRKB	NA	NA	NA	NA	NA	NA	NA	NA	NA	NA	NA	NA	NA	NA	NA	NA	NA	NA	NA	NA	0.91001	0.051166	NA	NA	NA	NA	NA	NA	NA	TA	0.3151	T	0.96316	0.59661	1.03821	0.0696163	0.5769	?+
chr2:73941002	rs6748233	A/G	TPRKB	G	0.2723	0.2646	0.91	0.060046	G	0.283053	0.302484	1.09342	0.0557804	G	0.310626	0.323085	1.05289	0.600045	G	0.228452	0.273981	1.27484	0.0847017	0.980199	0.031795	0.5238	+---	G	0.34429	A	0.96	0.189584	A	0.3141	G	0.961546	0.569478	1.02716	0.0283957	0.3381	+-
chr2:73942233	rs6755500	A/G	TPRKB	G	0.2719	0.2645	0.91	0.065179	G	0.282596	0.300655	1.08646	0.0757676	G	0.309697	0.321086	1.04698	0.642166	G	0.228119	0.271385	1.26159	0.101631	0.984324	0.0318982	0.6144	+---	G	0.339015	A	0.96	0.150299	A	0.3091	G	0.960596	0.551289	1.02922	0.0262383	0.2652	+-
chr2:73943110	rs4852978	A/G	TPRKB	G	0.2719	0.2645	0.91	0.0651613	G	0.281251	0.298857	1.0851	0.0814313	G	0.307189	0.315581	1.03438	0.733608	G	0.225178	0.268989	1.26752	0.0967869	0.986295	0.0320014	0.6598	+---	G	0.337584	A	0.96	0.159213	A	0.3091	G	0.955775	0.479875	1.02788	0.0266489	0.2966	+-
chr2:73944084	rs11891140	A/G	TPRKB	A	0.2717	0.2643	0.91	0.0655978	A	0.282025	0.299328	1.08368	0.0865592	A	0.308756	0.315775	1.02973	0.768035	A	0.225128	0.268775	1.27241	0.0946665	1.01278	0.0320014	0.686	-+++	A	0.337298	G	0.96	0.158628	G	0.3101	A	0.954159	0.468808	0.973167	0.0266489	0.3005	-+
chr2:73944272	rs7591112	T/C	TPRKB	C	0.2726	0.2664	0.92	0.0893235	C	0.282025	0.299329	1.08368	0.0865583	C	0.308756	0.315776	1.02973	0.767997	C	0.225131	0.268779	1.27241	0.0946617	0.983045	0.0320014	0.5867	+---	C	0.337301	T	0.96	0.15898	T	0.3101	C	0.955084	0.477352	1.02778	0.0266489	0.2983	+-
chr2:73945045	rs3860464	C/G	TPRKB	NA	NA	NA	NA	NA	NA	NA	NA	NA	NA	NA	NA	NA	NA	NA	NA	NA	NA	NA	NA	NA	NA	NA	NA	G	0.0481553	C	1.07	0.250996	C	0.05567	G	0.955075	0.9837	0.937724	0.0634305	0.2954	--
chr2:73945090	rs151191306	C/G	TPRKB	C	0.1511	0.1544	0.92	0.202496	NA	NA	NA	NA	NA	NA	NA	NA	NA	NA	NA	NA	NA	NA	NA	0.919983	0.0689747	0.2113	-???	C	0.0459704	G	0.71	0.00103257	NA	NA	NA	NA	NA	0.709993	0.0856729	3.111e-05	-?
chr2:73945600	rs12713789	A/G	TPRKB	A	0.2717	0.2643	0.91	0.0655917	A	0.282113	0.299328	1.0832	0.0882677	A	0.308764	0.315774	1.02968	0.768425	A	0.225178	0.268796	1.27219	0.0949173	1.01258	0.0320014	0.6909	-+++	A	0.337445	G	0.96	0.15813	G	0.3101	A	0.955639	0.479259	0.972875	0.0266489	0.2949	-+
chr2:73945611	rs12713790	T/C	TPRKB	C	0.2717	0.2643	0.91	0.0655922	C	0.282113	0.299328	1.0832	0.0882677	C	0.308764	0.315774	1.02968	0.768425	C	0.225178	0.268796	1.27219	0.0949173	0.987578	0.0320014	0.6909	+---	C	0.337445	T	0.96	0.158139	T	0.3101	C	0.955639	0.479259	1.02788	0.0266489	0.2949	+-
chr2:73945733	rs12713791	T/C	TPRKB	C	0.2717	0.2643	0.91	0.0655794	C	0.282011	0.299223	1.08325	0.0881588	C	0.30867	0.315681	1.02965	0.768685	C	0.225076	0.268697	1.27249	0.0946898	0.987578	0.0320014	0.6908	+---	C	0.337381	T	0.96	0.158137	T	0.3101	C	0.955632	0.479195	1.02788	0.0266489	0.2949	+-
chr2:73946097	rs6749841	T/C	TPRKB	C	0.2724	0.265	0.91	0.0640121	C	0.283882	0.301871	1.08635	0.07609	C	0.311558	0.320715	1.03865	0.701605	C	0.228571	0.271647	1.26682	0.099225	0.985309	0.0318982	0.6363	+---	C	0.338804	T	0.96	0.151301	T	0.3101	C	0.959014	0.533024	1.02891	0.0262383	0.2716	+-
chr2:73946496	rs6750494	A/G	TPRKB	G	0.2724	0.2652	0.91	0.0647221	G	0.282225	0.299494	1.08349	0.0872341	G	0.309195	0.315802	1.02802	0.780927	G	0.225656	0.267612	1.25879	0.110691	0.988171	0.0320014	0.7058	+---	G	0.336958	A	0.96	0.16891	A	0.3091	G	0.953571	0.457015	1.02685	0.0272651	0.3233	+-
chr2:73946533	rs6750515	A/G	TPRKB	G	0.2725	0.2652	0.91	0.0646106	G	0.282032	0.299409	1.08419	0.0848465	G	0.309227	0.315816	1.02793	0.781629	G	0.225694	0.267644	1.25877	0.110723	0.987973	0.0320014	0.6998	+---	G	0.336933	A	0.96	0.169069	A	0.3082	G	0.953461	0.455859	1.02685	0.0272651	0.324	+-
chr2:73946813	rs6750877	A/G	TPRKB	G	0.2751	0.2672	0.91	0.0590863	G	0.285963	0.303253	1.08282	0.0884975	G	0.315015	0.322376	1.03019	0.764207	G	0.229683	0.270793	1.25129	0.118621	0.988269	0.0318982	0.7059	+---	G	0.343303	A	0.95	0.135011	A	0.3201	G	0.974365	0.697365	1.03666	0.0306606	0.2337	+-
chr2:73947561	rs1320372	T/C	TPRKB	NA	NA	NA	NA	NA	NA	NA	NA	NA	NA	NA	NA	NA	NA	NA	NA	NA	NA	NA	NA	NA	NA	NA	NA	T	0.0509596	C	1.03	0.532629	NA	NA	NA	NA	NA	1.03004	0.0524281	0.5632	+?
chr2:73947562	rs12612423	A/G	TPRKB	G	0.3082	0.2985	0.9	0.0337279	G	0.282263	0.299593	1.08381	0.0860626	G	0.30925	0.315838	1.02793	0.781635	G	0.225722	0.267675	1.25883	0.110662	0.991338	0.0321046	0.783	+---	G	0.336944	A	0.95	0.130797	A	0.3091	G	0.947716	0.402015	1.02953	0.0300424	0.3262	+-
chr2:73947583	rs12615807	T/C	TPRKB	T	0.2726	0.2652	0.91	0.0635882	T	0.281738	0.29888	1.08314	0.088926	T	0.307533	0.314896	1.03214	0.7509	T	0.225252	0.267055	1.25929	0.110875	1.01207	0.0320014	0.7034	-+++	T	0.335014	C	0.96	0.178543	C	0.3091	T	0.952877	0.453592	0.97453	0.0277788	0.3456	-+
chr2:73947787	rs10191988	A/G	TPRKB	A	0.2721	0.2649	0.91	0.0676889	A	0.278348	0.294125	1.07786	0.114226	A	0.305286	0.309697	1.01638	0.87136	A	0.223786	0.263494	1.24572	0.13008	1.00702	0.0322078	0.8244	-+++	A	0.333202	G	0.96	0.191058	G	0.3082	A	0.958	0.493435	0.97414	0.0284985	0.3508	-+
chr2:73947846	rs2006997	A/G	TPRKB	G	0.2726	0.2652	0.91	0.0637923	G	0.278121	0.293654	1.07686	0.119084	G	0.305205	0.309411	1.0154	0.879002	G	0.223648	0.263546	1.24693	0.128336	0.99362	0.0322078	0.8391	+---	G	0.332971	A	0.96	0.190636	A	0.3082	G	0.957973	0.492543	1.02655	0.0284985	0.3501	+-
chr2:73948894	rs7422438	A/G	TPRKB	A	0.3631	0.3527	0.91	0.0587599	A	0.287223	0.303144	1.07715	0.114655	A	0.319729	0.322625	1.00892	0.925621	A	0.227488	0.269691	1.2644	0.105621	1.00934	0.0324143	0.7701	-+++	A	0.3382	G	0.97	0.266446	NA	NA	NA	NA	NA	0.96996	0.0276761	0.2648	-?
chr2:73949635	rs7368570	T/C	TPRKB	C	0.3131	0.3031	0.89	0.0258399	C	0.295905	0.315089	1.093	0.0577972	C	0.322102	0.3324	1.04138	0.682834	C	0.241286	0.280234	1.24389	0.131136	0.99104	0.0322078	0.7758	+---	C	0.345398	T	0.95	0.130308	T	0.3131	C	0.954375	0.46476	1.03107	0.0300424	0.3012	+-
chr2:73949994	rs7370264	A/G	TPRKB	NA	NA	NA	NA	NA	A	0.297349	0.316698	1.09408	0.0552127	A	0.323261	0.333347	1.04036	0.690187	A	0.242865	0.28102	1.23904	0.138399	1.09549	0.0416438	0.02553	?+++	NA	NA	NA	NA	NA	NA	NA	NA	NA	NA	NA	NA	NA	NA
chr2:73950075	rs10177756	T/C	TPRKB	NA	NA	NA	NA	NA	C	0.283405	0.301474	1.08721	0.0738793	C	0.310811	0.320151	1.03924	0.697727	C	0.227785	0.269173	1.25427	0.115355	0.916402	0.0414354	0.03142	?---	NA	NA	NA	NA	NA	NA	NA	NA	NA	NA	1.04164	0.0366558	NA	NA
chr2:73950075	rs145073463	T/C	TPRKB	NA	NA	NA	NA	NA	NA	NA	NA	NA	NA	NA	NA	NA	NA	NA	NA	NA	NA	NA	NA	0.916402	0.0414354	NA	NA	C	0.33847	T	0.96	0.258967	NA	NA	NA	NA	NA	1.04164	0.0366558	0.2565	+?
chr2:73950719	rs3962040	T/C	TPRKB	NA	NA	NA	NA	NA	C	0.282655	0.300166	1.08479	0.082487	C	0.309793	0.316799	1.03044	0.763019	C	0.225921	0.269699	1.27126	0.0964044	0.918237	0.0415396	0.03611	?---	NA	NA	NA	NA	NA	NA	NA	NA	NA	NA	NA	NA	NA	NA
chr2:73951184	rs6713171	C/G	TPRKB	NA	NA	NA	NA	NA	G	0.28227	0.299602	1.08381	0.0860678	G	0.309269	0.315839	1.02785	0.782172	G	0.225747	0.267699	1.25885	0.110647	0.919983	0.0415396	0.04039	?---	NA	NA	NA	NA	NA	NA	NA	NA	NA	NA	NA	NA	NA	NA
chr2:73952062	rs139571257	T/C	TPRKB	NA	NA	NA	NA	NA	C	0.2839	0.30199	1.0869	0.0743339	C	0.311774	0.320809	1.03814	0.705279	C	0.228718	0.270091	1.25276	0.116324	0.916769	0.0413313	0.03197	?---	NA	NA	NA	NA	NA	NA	NA	NA	NA	NA	NA	NA	NA	NA
chr2:73952690	rs13029847	A/G	TPRKB	NA	NA	NA	NA	NA	G	0.298025	0.317004	1.09226	0.0604233	G	0.323719	0.336514	1.05897	0.5661	G	0.244934	0.287004	1.256	0.108845	0.909828	0.0417479	0.02088	?---	NA	NA	NA	NA	NA	NA	NA	NA	NA	NA	NA	NA	NA	NA
chr2:73952692	rs13029848	C/G	TPRKB	NA	NA	NA	NA	NA	G	0.298025	0.317004	1.09226	0.0604233	G	0.323719	0.336514	1.05897	0.5661	G	0.244934	0.287004	1.256	0.108845	0.909828	0.0417479	0.02088	?---	NA	NA	NA	NA	NA	NA	NA	NA	NA	NA	NA	NA	NA	NA
chr2:73952875	rs13030293	A/G	TPRKB	NA	NA	NA	NA	NA	G	0.282276	0.299606	1.0838	0.0860943	G	0.309278	0.31584	1.02782	0.782403	G	0.225756	0.267712	1.25889	0.110605	0.919983	0.0415396	0.04041	?---	NA	NA	NA	NA	NA	NA	NA	NA	NA	NA	NA	NA	NA	NA
chr2:73953186	rs13035662	T/C	TPRKB	C	0.3779	0.3683	0.9	0.0362025	C	0.282276	0.299607	1.0838	0.0860958	C	0.309281	0.31584	1.0278	0.78256	C	0.225761	0.267718	1.2589	0.110599	0.989258	0.0324143	0.7348	+---	C	0.33713	T	0.96	0.263091	NA	NA	NA	NA	NA	1.04164	0.0369669	0.2608	+?
chr2:73953690	rs28869897	A/G	TPRKB	NA	NA	NA	NA	NA	G	0.282385	0.299744	1.08393	0.0855836	G	0.309409	0.316078	1.02838	0.778202	G	0.225811	0.269205	1.26953	0.0982067	0.919247	0.0415396	0.03844	?---	NA	NA	NA	NA	NA	NA	NA	NA	NA	NA	NA	NA	NA	NA
chr2:73953753	rs28811724	T/C	TPRKB	NA	NA	NA	NA	NA	C	0.284502	0.302245	1.08609	0.0783225	C	0.309601	0.316374	1.02922	0.771884	C	0.226298	0.272813	1.29509	0.0737001	0.91631	0.0415396	0.03196	?---	NA	NA	NA	NA	NA	NA	NA	NA	NA	NA	NA	NA	NA	NA
chr2:73954393	rs12713792	A/G	TPRKB	NA	NA	NA	NA	NA	G	0.283993	0.302356	1.0882	0.0701324	G	0.311786	0.321503	1.04152	0.681034	G	0.229587	0.273335	1.27167	0.0938326	0.914388	0.0413313	0.02707	?---	NA	NA	NA	NA	NA	NA	NA	NA	NA	NA	NA	NA	NA	NA
chr2:73954655	rs35716175	A/T	TPRKB	NA	NA	NA	NA	NA	A	0.282402	0.299979	1.08499	0.0817944	A	0.309313	0.316533	1.03108	0.758028	A	0.22669	0.270977	1.27775	0.0892782	1.0897	0.0415396	0.03467	?+++	NA	NA	NA	NA	NA	NA	NA	NA	NA	NA	NA	NA	NA	NA
chr2:73954657	2:73954657:d	D/I	TPRKB	I	0.2812	0.2731	0.91	0.0489001	NA	NA	NA	NA	NA	NA	NA	NA	NA	NA	NA	NA	NA	NA	NA	1.09889	0.0510609	0.05815	+???	NA	NA	NA	NA	NA	NA	NA	NA	NA	NA	0.955902	0.0682267	NA	NA
chr2:73954657	2:73954657:D	A/AAC	TPRKB	NA	NA	NA	NA	NA	NA	NA	NA	NA	NA	NA	NA	NA	NA	NA	NA	NA	NA	NA	NA	1.09889	0.0510609	NA	NA	NA	NA	NA	NA	NA	A	0.3091	AAC	0.955858	0.427773	0.955902	0.0682267	0.4941	?-
chr2:73955125	rs35528262	C/G	TPRKB	G	0.3509	0.377	1.09	0.105202	NA	NA	NA	NA	NA	NA	NA	NA	NA	NA	NA	NA	NA	NA	NA	0.917411	0.0521124	0.08993	-???	G	0.407526	C	0.96	0.201295	C	0.3499	G	0.977164	0.816881	1.02922	0.02891	0.313	+-
chr2:73955301	rs2421675	A/C	TPRKB	C	0.284	0.2775	0.92	0.0860392	C	0.290251	0.309098	1.08958	0.0651557	C	0.318664	0.320784	1.00736	0.938935	C	0.230636	0.277102	1.29517	0.0718319	0.983242	0.0315887	0.5864	+---	C	0.335573	A	0.96	0.181484	A	0.3101	C	0.952539	0.446917	1.02593	0.0278816	0.3525	+-
chr2:73955432	rs2421674	A/G	TPRKB	G	0.2847	0.2779	0.92	0.0774183	G	0.291894	0.311486	1.09254	0.056136	G	0.32117	0.325749	1.01783	0.857941	G	0.233609	0.279485	1.2886	0.0760564	0.980983	0.0314855	0.5357	+---	G	0.336906	A	0.96	0.170924	A	0.3101	G	0.958584	0.529042	1.02778	0.0273678	0.3107	+-
chr2:73955540	rs2421672	A/G	TPRKB	G	0.2847	0.2779	0.92	0.0774816	G	0.291304	0.310784	1.09231	0.0570604	G	0.319375	0.324746	1.02199	0.826309	G	0.233132	0.278487	1.28705	0.0782201	0.980885	0.0314855	0.534	+---	G	0.335159	A	0.96	0.171286	A	0.3101	G	0.956626	0.509007	1.02737	0.0273678	0.3179	+-
chr2:73955570	rs143238370	T/C	TPRKB	NA	NA	NA	NA	NA	NA	NA	NA	NA	NA	NA	NA	NA	NA	NA	T	0.0477076	0.0561737	1.22977	0.501047	1.22974	0.368753	0.5099	???+	NA	NA	NA	NA	NA	NA	NA	NA	NA	NA	NA	NA	NA	NA
chr2:73955571	rs17009372	A/G	TPRKB	A	0.2359	0.2387	0.93	0.126106	A	0.221871	0.235971	1.09043	0.110414	A	0.248486	0.238003	0.938812	0.570478	A	0.153413	0.179455	1.25532	0.200936	1.00391	0.0352055	0.9098	-+-+	A	0.209834	G	0.9	0.00422831	A	0.2028	G	1.06742	0.318426	0.921088	0.0325175	0.0101	-+
chr2:73956114	rs12713793	T/C	TPRKB	T	0.2847	0.2779	0.92	0.0774476	T	0.293335	0.313491	1.09571	0.0487408	T	0.321297	0.326016	1.01865	0.851524	T	0.233979	0.280817	1.29678	0.069327	1.02092	0.0314855	0.5033	-+++	T	0.33717	C	0.96	0.171862	C	0.3101	T	0.958462	0.527912	0.973069	0.0273678	0.3129	-+
chr2:73956744	rs13020517	T/C	TPRKB	C	0.3022	0.2953	0.91	0.0673148	C	0.293011	0.312579	1.09187	0.0572513	C	0.323619	0.325902	1.00816	0.932827	C	0.236642	0.282738	1.29054	0.0738961	0.985802	0.0314855	0.6452	+---	C	0.336293	T	0.96	0.154533	T	0.3101	C	0.953696	0.499457	1.02727	0.0263409	0.3	+-
chr2:73956846	rs12713794	A/G	TPRKB	A	0.2885	0.2842	0.93	0.123388	A	0.282992	0.299896	1.08304	0.0928279	A	0.313521	0.311722	0.990107	0.91748	A	0.226847	0.270048	1.28309	0.0879486	1.01481	0.0318982	0.6392	-+-+	A	0.325571	G	0.96	0.168923	G	0.3091	A	0.964761	0.503505	0.971708	0.0272651	0.2858	-+
chr2:73956881	rs12997568	T/C	TPRKB	T	0.3066	0.3009	0.92	0.0843268	T	0.291907	0.311581	1.09289	0.0552502	T	0.321601	0.323029	1.00448	0.962894	T	0.235636	0.28198	1.29491	0.0710827	1.01888	0.0315887	0.5465	-+++	T	0.333068	C	0.96	0.163339	C	0.3101	T	0.956867	0.486936	0.973361	0.0268542	0.3085	-+
chr2:73957124	rs7210	A/G	TPRKB	A	0.2871	0.2821	0.93	0.119883	A	0.293679	0.313207	1.09122	0.058408	A	0.325094	0.325923	1.00231	0.980994	A	0.238458	0.284705	1.28989	0.0733833	1.02163	0.0312792	0.4875	-+++	A	0.335569	G	0.96	0.166498	G	0.3101	A	0.955133	0.504811	0.973459	0.0270596	0.3137	-+
chr2:73957227	rs13003035	A/T	TPRKB	T	0.2872	0.2815	0.92	0.104412	T	0.298887	0.317821	1.08583	0.0704459	T	0.329132	0.330183	1.00261	0.978507	T	0.244308	0.288602	1.26698	0.0919345	0.985013	0.031073	0.6216	+---	T	0.340572	A	0.96	0.172815	A	0.3111	T	0.966277	0.653671	1.02901	0.0274705	0.2905	+-
chr2:73959935	rs12713795	A/T	TPRKB	T	0.2886	0.2824	0.92	0.093774	T	0.293784	0.31322	1.09069	0.0597459	T	0.325106	0.32593	1.00229	0.981177	T	0.238528	0.284727	1.28947	0.0737173	0.983242	0.0312792	0.5837	+---	T	0.335562	A	0.96	0.2039	A	0.3101	T	0.957053	0.491901	1.02532	0.0291158	0.3843	+-
chr2:73959960	rs12992607	T/G	TPRKB	G	0.2875	0.2817	0.92	0.10176	G	0.298615	0.317547	1.08596	0.0702754	G	0.32867	0.329782	1.00266	0.978056	G	0.242928	0.287503	1.27181	0.0886234	0.984915	0.031073	0.6194	+---	G	0.340212	T	0.96	0.187802	T	0.3111	G	0.980281	0.838138	1.03118	0.0283957	0.2735	+-
chr2:73960381	rs2421556	T/G	TPRKB	NA	NA	NA	NA	NA	G	0.26869	0.281915	1.06812	0.178864	G	0.296071	0.296538	0.997639	0.980134	G	0.219536	0.263372	1.30769	0.0747484	0.931648	0.0437291	0.09867	?-+-	NA	NA	NA	NA	NA	NA	NA	NA	NA	NA	NA	NA	NA	NA
chr2:73961311	rs4358149	T/C	TPRKB	T	0.287	0.2815	0.93	0.107328	T	0.29135	0.309879	1.08745	0.070978	T	0.320471	0.31912	0.994271	0.952234	T	0.235546	0.281018	1.28381	0.0804582	1.01857	0.0313824	0.5522	-+-+	T	0.331345	C	0.96	0.206665	C	0.3101	T	0.960044	0.530285	0.97453	0.0293217	0.3733	-+
chr2:73964214	rs2421678	T/C	TPRKB	NA	NA	NA	NA	NA	NA	NA	NA	NA	NA	NA	NA	NA	NA	NA	NA	NA	NA	NA	NA	NA	NA	NA	NA	C	0.0457454	T	1.05	0.368192	T	0.05467	C	1.05993	0.408812	0.96252	0.0586558	0.5028	-+
chr2:73964631	rs11894953	T/C	TPRKB	C	0.303	0.2987	0.93	0.116207	C	0.299678	0.31562	1.07514	0.121316	C	0.3291	0.325712	0.979607	0.836707	C	0.243723	0.291788	1.29987	0.0644663	0.988467	0.0314855	0.7088	+-+-	C	0.335717	T	0.96	0.141623	T	0.3121	C	0.969047	0.605588	1.03128	0.0257253	0.226	+-
chr2:73964842	rs17350188	C/G	TPRKB	G	0.2873	0.2816	0.92	0.103305	G	0.294092	0.313536	1.09063	0.0597078	G	0.325231	0.326347	1.00323	0.973432	G	0.239216	0.285519	1.29032	0.0728306	0.983144	0.0312792	0.5817	+---	G	0.335988	C	0.96	0.160189	C	0.3121	G	0.960254	0.572533	1.0286	0.0267516	0.285	+-
chr2:73965917	rs2421677	T/G	TPRKB	G	0.3042	0.3009	0.93	0.148889	G	0.297287	0.312567	1.07256	0.135729	G	0.325614	0.320448	0.972817	0.783456	G	0.239967	0.288602	1.30902	0.0604678	0.989555	0.0316918	0.7376	+-+-	G	0.330936	T	0.96	0.167946	T	0.3121	G	0.959715	0.587728	1.02819	0.0271623	0.3008	+-
chr2:73966087	rs2421676	A/G	TPRKB	G	0.3033	0.299	0.93	0.115832	G	0.297489	0.312727	1.07226	0.137186	G	0.325949	0.321135	0.974477	0.796634	G	0.240009	0.288942	1.31182	0.0585796	0.990149	0.0315887	0.7493	+-+-	G	0.331121	A	0.96	0.153006	A	0.3121	G	0.966075	0.5763	1.03025	0.0264436	0.2531	+-
chr2:73968223	rs67627529	A/G	TPRKB	NA	NA	NA	NA	NA	G	0.293298	0.312684	1.09072	0.0600555	G	0.324784	0.325613	1.00229	0.981099	G	0.238217	0.284462	1.29042	0.0730952	0.917502	0.0409149	0.03184	?---	NA	NA	NA	NA	NA	NA	NA	NA	NA	NA	NA	NA	NA	NA
chr2:73973877	rs11126416	A/G	TPRKB	A	0.3032	0.2987	0.93	0.113693	A	0.299015	0.316176	1.08096	0.0947612	A	0.325655	0.321873	0.979963	0.839775	A	0.238342	0.291137	1.34546	0.0390904	1.01562	0.0314855	0.6163	-+-+	A	0.33071	G	0.96	0.167918	G	0.3121	A	0.966014	0.55935	0.971319	0.0272651	0.2796	-+
chr2:73974315	rs11126417	A/G	TPRKB	G	0.2546	0.2576	0.92	0.113623	G	0.259133	0.275256	1.09001	0.0882879	G	0.290075	0.282002	0.949999	0.624264	G	0.184952	0.226972	1.36036	0.0587624	0.992131	0.0335505	0.8121	+-+-	G	0.31485	A	0.95	0.136149	A	0.3082	G	0.96922	0.582336	1.03572	0.0307637	0.2468	+-
chr2:73976037	rs10208995	C/G	TPRKB	C	0.2875	0.2816	0.92	0.10088	C	0.292448	0.310612	1.08522	0.0774741	C	0.322236	0.321869	0.999172	0.993039	C	0.236883	0.282007	1.27979	0.0834914	1.01359	0.0313824	0.6621	-+-+	C	0.332835	G	0.96	0.181643	G	0.3121	C	0.955411	0.493997	0.974238	0.0278816	0.3426	-+
chr2:73976967	rs6722108	A/G	TPRKB	A	0.3941	0.3846	0.92	0.103376	A	0.32033	0.340168	1.09493	0.0510322	A	0.348787	0.352872	1.01832	0.854454	A	0.266838	0.310009	1.26255	0.0997706	1.0247	0.032311	0.4426	-+++	A	0.372021	G	0.96	0.212382	NA	NA	NA	NA	NA	0.960021	0.0330339	0.2085	-?
chr2:73977609	rs2272178	T/C	TPRKB	C	0.2875	0.2817	0.92	0.100691	C	0.294357	0.312299	1.0835	0.0826288	C	0.325589	0.32718	1.00659	0.945685	C	0.239651	0.284463	1.27602	0.0863543	0.986492	0.0312792	0.6592	+---	C	0.335755	T	0.96	0.170258	T	0.3121	C	0.959648	0.552683	1.02798	0.0272651	0.3059	+-
chr2:73978633	rs4852317	T/G	TPRKB	G	0.3395	0.3355	0.93	0.167836	G	0.297227	0.313491	1.07736	0.111972	G	0.322676	0.32079	0.990803	0.922168	G	0.239254	0.290062	1.32735	0.048993	0.982652	0.0322078	0.5807	+-+-	G	0.325879	T	0.95	0.149461	T	0.3082	G	0.947278	0.360809	1.02737	0.0311761	0.3795	+-
chr2:73979051	rs10172044	A/G	TPRKB	G	0.3032	0.2987	0.93	0.113336	G	0.297062	0.312325	1.07256	0.135877	G	0.324563	0.319628	0.973565	0.789836	G	0.239861	0.288643	1.31023	0.059617	0.990149	0.0315887	0.7506	+-+-	G	0.329009	A	0.96	0.155032	A	0.3101	G	0.965106	0.550726	1.02994	0.0265462	0.2591	+-
chr2:73979482	rs35791379	A/G	TPRKB	G	0.3033	0.2987	0.93	0.112607	G	0.304115	0.320559	1.07572	0.114495	G	0.331608	0.331081	0.995465	0.96191	G	0.245723	0.298789	1.32911	0.0424399	0.984915	0.0312792	0.6205	+-+-	G	0.337421	A	0.96	0.17078	A	0.3101	G	0.959598	0.546005	1.02798	0.0273678	0.3068	+-
chr2:73981598	rs2567600	A/G	TPRKB	NA	NA	NA	NA	NA	NA	NA	NA	NA	NA	NA	NA	NA	NA	NA	NA	NA	NA	NA	NA	NA	NA	NA	NA	A	0.115205	G	0.93	0.0770272	A	0.1322	G	1.03141	0.644515	0.943744	0.0374855	0.1159	-+
chr2:73982940	rs891695	T/C	TPRKB	T	0.2994	0.2954	0.93	0.137433	T	0.287428	0.305142	1.08524	0.0808957	T	0.317653	0.314039	0.981272	0.849841	T	0.230774	0.277637	1.30231	0.0662633	1.01684	0.0316918	0.5919	-+-+	T	0.329069	C	0.96	0.209397	C	0.3091	T	0.957161	0.478744	0.975603	0.0294246	0.394	-+
chr2:73982974	rs891696	T/C	TPRKB	C	0.3128	0.3063	0.92	0.0902365	C	0.299122	0.31803	1.08562	0.0710079	C	0.329251	0.330198	1.00225	0.98148	C	0.244419	0.28883	1.26756	0.0911108	0.984226	0.0311761	0.6038	+---	C	0.341023	T	0.96	0.195443	T	0.3101	C	0.950663	0.506593	1.02388	0.0284985	0.4014	+-
chr2:73983180	rs12713797	A/G	TPRKB	A	0.3109	0.3054	0.92	0.0998181	A	0.296275	0.31208	1.07547	0.121484	A	0.324187	0.318517	0.969462	0.7575	A	0.238051	0.288466	1.32806	0.0488077	1.00682	0.0315887	0.828	-+-+	A	0.329796	G	0.96	0.166641	G	0.3091	A	0.966195	0.560945	0.971222	0.0271623	0.2767	-+
chr2:73985167	rs2567601	T/G	TPRKB	NA	NA	NA	NA	NA	NA	NA	NA	NA	NA	NA	NA	NA	NA	NA	NA	NA	NA	NA	NA	NA	NA	NA	NA	G	0.11566	T	0.93	0.0884172	G	0.1332	T	1.03189	0.622898	1.05802	0.0387312	0.1376	+-
chr2:73985536	rs2567602	A/G	TPRKB	NA	NA	NA	NA	NA	NA	NA	NA	NA	NA	NA	NA	NA	NA	NA	NA	NA	NA	NA	NA	NA	NA	NA	NA	G	0.118381	A	0.93	0.0885795	G	0.1362	A	1.02957	0.644016	1.05834	0.0387312	0.1354	+-
chr2:73986125	rs2567603	C/G	DUSP11	NA	NA	NA	NA	NA	NA	NA	NA	NA	NA	NA	NA	NA	NA	NA	NA	NA	NA	NA	NA	NA	NA	NA	NA	C	0.118836	G	0.93	0.0883073	C	0.1362	G	1.02954	0.644183	0.944877	0.0386274	0.1349	-+
chr2:73986421	rs12713798	T/C	DUSP11	C	0.303	0.2988	0.93	0.115254	C	0.302731	0.320701	1.08354	0.0826507	C	0.331699	0.330388	0.990739	0.922312	C	0.245244	0.29848	1.33442	0.0403083	0.981965	0.0312792	0.555	+-+-	C	0.33551	T	0.96	0.170826	T	0.3111	C	0.961176	0.570391	1.02829	0.0273678	0.3018	+-
chr2:73986931	rs12624267	T/C	DUSP11	C	0.303	0.2987	0.93	0.115314	C	0.299297	0.316542	1.08112	0.093717	C	0.326742	0.322555	0.978359	0.826483	C	0.239109	0.294548	1.35967	0.0311066	0.983931	0.0313824	0.5998	+-+-	C	0.331168	T	0.96	0.216384	T	0.3091	C	0.963079	0.557032	1.02624	0.0299394	0.3793	+-
chr2:73990641	rs9309475	A/G	DUSP11	G	0.3062	0.3021	0.93	0.129938	G	0.30454	0.32281	1.08514	0.0773615	G	0.333194	0.332019	0.991451	0.927902	G	0.246842	0.299622	1.33275	0.0413939	0.981277	0.0312792	0.5393	+-+-	G	0.337039	A	0.96	0.178982	A	0.3101	G	0.964742	0.617992	1.0285	0.0277788	0.3055	+-
chr2:73990824	rs9309476	T/C	DUSP11	C	0.2957	0.2898	0.92	0.0951336	C	0.292814	0.311689	1.08909	0.0658608	C	0.32257	0.321865	0.997446	0.978773	C	0.235172	0.282878	1.30768	0.0614192	0.984127	0.0314855	0.6059	+-+-	C	0.332332	T	0.96	0.192514	T	0.3101	C	0.961896	0.561899	1.02727	0.0286014	0.3399	+-
chr2:73994074	rs2567599	A/G	DUSP11	NA	NA	NA	NA	NA	NA	NA	NA	NA	NA	NA	NA	NA	NA	NA	NA	NA	NA	NA	NA	NA	NA	NA	NA	G	0.0574369	A	1.06	0.336457	A	0.05765	G	0.9658	0.939642	0.946959	0.0644945	0.3833	--
chr2:73995419	rs34737250	T/C	DUSP11	NA	NA	NA	NA	NA	C	0.0314484	0.0306541	0.962806	0.776611	NA	NA	NA	NA	NA	C	0.0487214	0.0571109	1.22521	0.506938	0.995411	0.140538	0.972	?+?-	NA	NA	NA	NA	NA	NA	NA	NA	NA	NA	NA	NA	NA	NA
chr2:73997783	rs72814129	T/C	DUSP11	NA	NA	NA	NA	NA	NA	NA	NA	NA	NA	NA	NA	NA	NA	NA	NA	NA	NA	NA	NA	NA	NA	NA	NA	C	0.0553579	T	1.02	0.77432	NA	NA	NA	NA	NA	0.980395	0.0783154	0.7929	-?
chr2:73997952	rs11892172	A/G	DUSP11	G	0.3083	0.3038	0.93	0.105327	G	0.302469	0.32017	1.08307	0.0857506	G	0.330653	0.324759	0.972695	0.781437	G	0.241104	0.297223	1.3637	0.0291799	0.983242	0.0313824	0.5851	+-+-	G	0.329407	A	0.96	0.228657	A	0.3101	G	0.961988	0.553616	1.02532	0.0305576	0.4069	+-
chr2:73998973	rs13033744	A/G	DUSP11	G	0.3145	0.3084	0.92	0.0770186	G	0.30246	0.320191	1.0832	0.0852558	G	0.3307	0.324847	0.972907	0.783096	G	0.241115	0.297078	1.36235	0.0296617	0.985703	0.0316918	0.6451	+-+-	G	0.32889	A	0.95	0.136173	A	0.3091	G	0.961574	0.501126	1.03345	0.0306606	0.2762	+-
chr2:73999654	rs2421559	A/G	DUSP11	G	0.3083	0.3038	0.93	0.105042	G	0.306122	0.324053	1.08303	0.0840747	G	0.33673	0.333248	0.982447	0.857948	G	0.246665	0.301218	1.34395	0.035224	0.982456	0.0312792	0.5658	+-+-	G	0.333228	A	0.96	0.21699	A	0.3091	G	0.960879	0.569175	1.02562	0.0299394	0.3905	+-
chr2:74000701	rs2116367	T/C	DUSP11	C	0.3083	0.3038	0.93	0.105109	C	0.296103	0.31164	1.07494	0.126429	C	0.326017	0.318688	0.964595	0.72084	C	0.237564	0.291275	1.35223	0.0354818	0.988862	0.0316918	0.7204	+-+-	C	0.3246	T	0.96	0.221584	T	0.3082	C	0.967553	0.605091	1.02696	0.0302485	0.371	+-
chr2:74004071	rs2567598	A/G	DUSP11	NA	NA	NA	NA	NA	NA	NA	NA	NA	NA	NA	NA	NA	NA	NA	NA	NA	NA	NA	NA	NA	NA	NA	NA	G	0.118486	A	0.93	0.0894399	G	0.1372	A	1.02955	0.633351	1.05834	0.0388351	0.1365	+-
chr2:74007136	rs2272051	T/C	DUSP11	T	0.2791	0.2749	0.93	0.111612	T	0.289115	0.309068	1.09519	0.0504009	T	0.32123	0.319814	0.993048	0.941704	T	0.230883	0.282891	1.3388	0.041223	1.02388	0.0314855	0.4458	-+-+	T	0.327866	C	0.96	0.206504	C	0.3082	T	0.960852	0.528625	0.974335	0.0293217	0.3696	-+
chr2:74007345	rs3813228	A/G	DUSP11	A	0.2804	0.2753	0.92	0.091292	A	0.288206	0.308531	1.09744	0.0458266	A	0.320425	0.317913	0.987835	0.897843	A	0.22969	0.282025	1.34267	0.0396495	1.01979	0.0315887	0.5271	-+-+	A	0.326727	G	0.96	0.211316	G	0.3082	A	0.962652	0.542046	0.974238	0.0296305	0.371	-+
chr2:74010265	rs2685277	C/G	C2orf78	G	0.4482	0.4286	1.03	0.565509	NA	NA	NA	NA	NA	NA	NA	NA	NA	NA	NA	NA	NA	NA	NA	0.970834	0.048856	0.5352	-???	G	0.206948	C	1.07	0.110307	NA	NA	NA	NA	NA	0.934541	0.0484365	0.1524	-?
chr2:74010592	rs13006598	T/C	C2orf78	T	0.2872	0.2812	0.92	0.0961855	T	0.300916	0.320468	1.08778	0.0627859	T	0.333671	0.333673	0.997376	0.978294	T	0.245645	0.291228	1.27142	0.0846944	1.01613	0.0308668	0.5999	-+-+	T	0.33629	C	0.96	0.175424	C	0.3101	T	0.969596	0.672745	0.971319	0.0276761	0.2852	-+
chr2:74011635	rs201344049	A/G	C2orf78	NA	NA	NA	NA	NA	G	0.0492613	0.0472412	0.941348	0.596167	NA	NA	NA	NA	NA	NA	NA	NA	NA	NA	1.06226	0.124569	0.6066	?+??	NA	NA	NA	NA	NA	NA	NA	NA	NA	NA	NA	NA	NA	NA
chr2:74034185	rs79814134	T/G	STAMBP	G	0.314	0.3064	0.92	0.083798	NA	NA	NA	NA	NA	NA	NA	NA	NA	NA	NA	NA	NA	NA	NA	1.08698	0.0498003	0.08596	+???	G	0.302366	T	0.94	0.0620223	T	0.2744	G	0.951213	0.353889	1.04289	0.0296305	0.1503	+-
chr2:74034185	rs62150702	T/G	STAMBP	NA	NA	NA	NA	NA	G	0.288725	0.308069	1.09423	0.0552309	G	0.31841	0.315057	0.983312	0.867596	G	0.238281	0.278216	1.25551	0.115325	1.08698	0.0498003	0.08596	?-+-	NA	NA	NA	NA	NA	NA	NA	NA	NA	NA	1.04289	0.0296305	NA	NA
chr2:74034201	rs75495038	A/G	STAMBP	G	0.2874	0.2818	0.93	0.107874	NA	NA	NA	NA	NA	NA	NA	NA	NA	NA	NA	NA	NA	NA	NA	1.0753	0.0494855	0.133	+???	G	0.322874	A	0.94	0.0760172	A	0.3181	G	0.970418	0.399032	1.0453	0.0309699	0.1468	+-
chr2:74034201	rs62150703	A/G	STAMBP	NA	NA	NA	NA	NA	G	0.288232	0.306106	1.08895	0.0736131	G	0.318447	0.316976	0.990107	0.915666	G	0.239248	0.276977	1.24316	0.133785	1.0753	0.0494855	0.133	?-+-	NA	NA	NA	NA	NA	NA	NA	NA	NA	NA	1.0453	0.0309699	NA	NA
chr2:74035031	rs13383097	A/G	STAMBP	A	0.2871	0.2815	0.92	0.101779	A	0.291604	0.310304	1.08824	0.068398	A	0.32321	0.319842	0.983011	0.862616	A	0.235148	0.282337	1.29894	0.0671332	1.01369	0.0313824	0.6593	-+-+	A	0.32552	G	0.96	0.177441	G	0.3082	A	0.968669	0.603827	0.971319	0.0277788	0.288	-+
chr2:74036318	rs62150704	T/C	STAMBP	NA	NA	NA	NA	NA	T	0.29406	0.31417	1.09387	0.0513636	T	0.327856	0.32593	0.988799	0.906782	T	0.238205	0.285821	1.29701	0.0662352	1.09035	0.0408108	0.03054	?+-+	NA	NA	NA	NA	NA	NA	NA	NA	NA	NA	NA	NA	NA	NA
chr2:74037131	rs7597302	T/G	STAMBP	T	0.2991	0.2931	0.92	0.0936932	T	0.294967	0.314749	1.09188	0.0557809	T	0.328613	0.327836	0.994223	0.952081	T	0.239413	0.28668	1.29329	0.0686818	1.01735	0.0312792	0.5752	-+-+	T	0.331527	G	0.96	0.151632	G	0.3101	T	0.967601	0.641419	0.970446	0.0263409	0.2485	-+
chr2:74037469	rs7419346	A/G	STAMBP	A	0.3184	0.3139	0.93	0.130121	A	0.296898	0.317072	1.0946	0.0496977	A	0.330487	0.329277	0.993504	0.945846	A	0.239818	0.289931	1.31645	0.052181	1.0245	0.0314855	0.4351	-+-+	A	0.335532	G	0.95	0.113622	G	0.3141	A	0.95836	0.558487	0.967248	0.0290129	0.2441	-+
chr2:74037753	2:74037753:D	A/AAT	STAMBP	NA	NA	NA	NA	NA	NA	NA	NA	NA	NA	NA	NA	NA	NA	NA	NA	NA	NA	NA	NA	NA	NA	NA	NA	NA	NA	NA	NA	NA	A	0.05368	AAT	1.01679	0.712794	1.01684	0.197936	0.9265	?+
chr2:74037944	rs56310843	T/TA	STAMBP	NA	NA	NA	NA	NA	T	0.29115	0.310512	1.09378	0.0549587	T	0.323971	0.318241	0.974141	0.792475	T	0.232413	0.282104	1.32433	0.0508047	1.08926	0.0414354	0.03531	?+-+	NA	NA	NA	NA	NA	NA	NA	NA	NA	NA	1.03521	0.0696163	NA	NA
chr2:74037944	2:74037944:i	D/I	STAMBP	D	0.2904	0.2834	0.92	0.0953827	NA	NA	NA	NA	NA	NA	NA	NA	NA	NA	NA	NA	NA	NA	NA	1.08926	0.0414354	0.03531	-???	NA	NA	NA	NA	NA	NA	NA	NA	NA	NA	1.03521	0.0696163	NA	NA
chr2:74037944	2:74037944:I	T/TA	STAMBP	NA	NA	NA	NA	NA	NA	NA	NA	NA	NA	NA	NA	NA	NA	NA	NA	NA	NA	NA	NA	1.08926	0.0414354	NA	NA	NA	NA	NA	NA	NA	TA	0.3131	T	0.965969	0.579766	1.03521	0.0696163	0.6068	?+
chr2:74039430	rs67567075	A/G	STAMBP	NA	NA	NA	NA	NA	NA	NA	NA	NA	NA	NA	NA	NA	NA	NA	NA	NA	NA	NA	NA	NA	NA	NA	NA	G	0.0572905	A	1.06	0.351173	G	0.05567	A	1.00041	0.742381	0.951991	0.0668389	0.4472	--
chr2:74039604	rs56172439	T/C	STAMBP	NA	NA	NA	NA	NA	NA	NA	NA	NA	NA	NA	NA	NA	NA	NA	NA	NA	NA	NA	NA	NA	NA	NA	NA	T	0.0564284	C	1.03	0.630199	NA	NA	NA	NA	NA	1.03004	0.0695094	0.66	+?
chr2:74046182	rs4852318	A/G	STAMBP	A	0.2392	0.2403	0.92	0.084086	A	0.237598	0.25183	1.08756	0.11137	A	0.2714	0.259328	0.938322	0.555231	A	0.170271	0.20095	1.2845	0.144452	1.0007	0.0345846	0.9842	-+-+	A	0.269754	G	0.92	0.0169052	G	0.2604	A	0.946525	0.499566	0.943839	0.0304545	0.05422	-+
chr2:74046531	rs116216170	A/G	STAMBP	NA	NA	NA	NA	NA	NA	NA	NA	NA	NA	NA	NA	NA	NA	NA	NA	NA	NA	NA	NA	NA	NA	NA	NA	G	0.0490285	A	1.04	0.557914	G	0.05666	A	0.994994	0.640252	0.968797	0.0700442	0.6402	-+
chr2:74047854	rs117777240	A/C	STAMBP	NA	NA	NA	NA	NA	A	0.0689428	0.0663335	0.943313	0.546283	A	0.0740687	0.0582873	0.722662	0.131497	A	0.101244	0.0853273	0.781882	0.315386	0.888074	0.0888259	0.1631	?---	NA	NA	NA	NA	NA	NA	NA	NA	NA	NA	NA	NA	NA	NA
chr2:74048826	rs2462127	A/G	STAMBP	A	0.2881	0.2819	0.92	0.0895153	A	0.298997	0.317555	1.087	0.0699935	A	0.33236	0.326949	0.977175	0.814869	A	0.246469	0.289795	1.2671	0.0947165	1.01207	0.0312792	0.6972	-+-+	A	0.336208	G	0.95	0.094383	G	0.3141	A	0.979288	0.828688	0.961366	0.0277788	0.1512	-+
chr2:74049341	rs732778	A/G	STAMBP	A	0.288	0.2819	0.92	0.0897378	A	0.298584	0.317131	1.08713	0.0699567	A	0.332221	0.32627	0.97526	0.79951	A	0.245758	0.289034	1.26694	0.0952212	1.01177	0.0312792	0.7035	-+-+	A	0.335859	G	0.95	0.0983237	G	0.3131	A	0.975011	0.762853	0.962424	0.0280872	0.1665	-+
chr2:74051360	rs10203740	A/G	STAMBP	A	0.2881	0.2826	0.92	0.102493	A	0.289911	0.30696	1.08446	0.0867299	A	0.324606	0.3133	0.948412	0.597675	A	0.236501	0.28129	1.29286	0.0773375	1.00662	0.031795	0.8325	-+-+	A	0.329319	G	0.95	0.0883875	G	0.3131	A	0.983429	0.850383	0.960213	0.0273678	0.1332	-+
chr2:74051612	rs10193032	T/C	STAMBP	T	0.2884	0.2827	0.92	0.101242	T	0.27695	0.293553	1.08787	0.0856901	T	0.310797	0.305278	0.980226	0.847614	T	0.228855	0.267802	1.27335	0.109337	1.00773	0.0324143	0.8086	-+-+	T	0.285642	C	0.93	0.0187421	C	0.2624	T	0.969976	0.788596	0.944405	0.0276761	0.03617	-+
chr2:74051758	2:74051758:d	D/I	STAMBP	I	0.2975	0.29	0.92	0.0820364	NA	NA	NA	NA	NA	NA	NA	NA	NA	NA	NA	NA	NA	NA	NA	1.08698	0.0499053	0.08687	+???	NA	NA	NA	NA	NA	NA	NA	NA	NA	NA	0.995311	0.0727227	NA	NA
chr2:74051758	2:74051758:D	T/TTTTC	STAMBP	NA	NA	NA	NA	NA	NA	NA	NA	NA	NA	NA	NA	NA	NA	NA	NA	NA	NA	NA	NA	1.08698	0.0499053	NA	NA	NA	NA	NA	NA	NA	T	0.2624	TTTTC	0.995312	0.970001	0.995311	0.0727227	0.9467	?-
chr2:74053992	rs72915479	A/G	STAMBP	A	0.0527	0.0452	1.05	0.679532	NA	NA	NA	NA	NA	NA	NA	NA	NA	NA	NA	NA	NA	NA	NA	1.05001	0.112934	0.6485	+???	A	0.0850916	G	0.94	0.26824	A	0.06759	G	0.921039	0.351787	0.937442	0.0530598	0.212	--
chr2:74054272	rs17009396	T/C	STAMBP	C	0.0523	0.0451	1.06	0.608354	NA	NA	NA	NA	NA	NA	NA	NA	NA	NA	NA	NA	NA	NA	NA	0.943367	0.112934	0.5862	-???	C	0.0445012	T	0.86	0.149369	NA	NA	NA	NA	NA	1.16276	0.10506	0.1309	+?
chr2:74054502	2:74054502:i	D/I	STAMBP	I	0.3676	0.3779	0.99	0.828542	NA	NA	NA	NA	NA	NA	NA	NA	NA	NA	NA	NA	NA	NA	NA	1.01015	0.0466557	0.8254	+???	NA	NA	NA	NA	NA	NA	NA	NA	NA	NA	0.998901	0.0730446	NA	NA
chr2:74054502	2:74054502:I	CTGT/C	STAMBP	NA	NA	NA	NA	NA	NA	NA	NA	NA	NA	NA	NA	NA	NA	NA	NA	NA	NA	NA	NA	1.01015	0.0466557	NA	NA	NA	NA	NA	NA	NA	CTGT	0.2903	C	0.998943	0.774722	0.998901	0.0730446	0.988	?-
chr2:74055534	rs7572565	A/T	STAMBP	A	0.0533	0.0462	1.06	0.59853	NA	NA	NA	NA	NA	NA	NA	NA	NA	NA	NA	NA	NA	NA	NA	1.06003	0.111377	0.5811	+???	A	0.0855878	T	0.98	0.701	A	0.06561	T	0.955086	0.817804	0.976286	0.0514814	0.633	--
chr2:74056313	rs17009399	C/G	STAMBP	C	0.0533	0.0462	1.06	0.594494	NA	NA	NA	NA	NA	NA	NA	NA	NA	NA	NA	NA	NA	NA	NA	1.06003	0.111266	0.5806	+???	C	0.0858283	G	0.98	0.716823	C	0.06561	G	0.950296	0.779209	0.975115	0.0542188	0.6326	--
chr2:74056564	rs3813229	A/G	STAMBP	G	0.3698	0.3807	0.99	0.835576	NA	NA	NA	NA	NA	NA	NA	NA	NA	NA	NA	NA	NA	NA	NA	1.01015	0.0460279	0.8232	+???	G	0.331145	A	0.96	0.177206	G	0.2883	A	0.988731	0.660913	1.03686	0.0278816	0.1876	++
chr2:74057096	rs56665235	A/T	STAMBP	A	0.0522	0.0451	1.06	0.584678	NA	NA	NA	NA	NA	NA	NA	NA	NA	NA	NA	NA	NA	NA	NA	1.06003	0.112378	0.5841	+???	A	0.0443823	T	0.85	0.136977	A	0.0443823	T	0.957986	0.886956	0.863898	0.101089	0.1287	--
chr2:74057995	rs919629	T/C	STAMBP	C	0.0524	0.0451	1.06	0.604401	NA	NA	NA	NA	NA	NA	NA	NA	NA	NA	NA	NA	NA	NA	NA	0.943367	0.112378	0.5841	-???	C	0.0444954	T	0.85	0.137244	C	0.0444954	T	0.956694	0.882092	1.15777	0.101199	0.1286	++
chr2:74058514	rs75060133	T/C	STAMBP	T	0.0523	0.0451	1.06	0.599393	NA	NA	NA	NA	NA	NA	NA	NA	NA	NA	NA	NA	NA	NA	NA	1.06003	0.112378	0.5842	+???	T	0.038271	C	0.81	0.065333	NA	NA	NA	NA	NA	0.810017	0.109379	0.04237	-?
chr2:74058894	rs4852983	T/G	STAMBP	T	0.3702	0.3811	0.99	0.883655	NA	NA	NA	NA	NA	NA	NA	NA	NA	NA	NA	NA	NA	NA	NA	0.989951	0.0461325	0.8237	-???	T	0.334569	G	0.96	0.196547	T	0.2883	G	0.980607	0.559682	0.963483	0.02891	0.192	--
chr2:74061232	rs111872246	A/G	STAMBP	A	0.052	0.0451	1.06	0.567638	NA	NA	NA	NA	NA	NA	NA	NA	NA	NA	NA	NA	NA	NA	NA	1.06003	0.112489	0.5846	+???	A	0.0400733	G	0.87	0.212044	NA	NA	NA	NA	NA	0.869967	0.114605	0.1994	-?
chr2:74061417	rs145217724	A/G	STAMBP	A	0.0541	0.0471	1.06	0.601663	NA	NA	NA	NA	NA	NA	NA	NA	NA	NA	NA	NA	NA	NA	NA	1.06003	0.111044	0.5799	+???	A	0.0815169	G	1.01	0.84436	A	0.06561	G	0.953101	0.826317	1.0013	0.0508507	0.9795	+-
chr2:74062122	rs117421624	T/C	STAMBP	NA	NA	NA	NA	NA	NA	NA	NA	NA	NA	NA	NA	NA	NA	NA	C	0.0985839	0.077053	0.681253	0.14013	1.46785	0.304213	0.1485	???+	NA	NA	NA	NA	NA	NA	NA	NA	NA	NA	NA	NA	NA	NA
chr2:74063518	rs7588498	A/C	STAMBP	A	0.3244	0.339	0.97	0.590167	NA	NA	NA	NA	NA	NA	NA	NA	NA	NA	NA	NA	NA	NA	NA	0.96996	0.0483317	0.5191	-???	A	0.249295	C	0.97	0.379699	A	0.2276	C	0.998468	0.785177	0.974725	0.0322078	0.4202	--
chr2:74063673	rs6546875	T/C	STAMBP	C	0.3808	0.3949	1	0.995095	NA	NA	NA	NA	NA	NA	NA	NA	NA	NA	NA	NA	NA	NA	NA	1	0.0462371	1	-???	C	0.342148	T	0.97	0.264778	C	0.2942	T	0.974257	0.497468	1.03035	0.0256228	0.2376	++
chr2:74064556	2:74064556:d	D/I	STAMBP	D	0.2206	0.235	1.01	0.866817	NA	NA	NA	NA	NA	NA	NA	NA	NA	NA	NA	NA	NA	NA	NA	1.01005	0.0626864	0.87	+???	NA	NA	NA	NA	NA	NA	NA	NA	NA	NA	NA	NA	NA	NA
chr2:74065119	rs13411185	T/C	STAMBP	T	0.3338	0.3514	0.98	0.666246	NA	NA	NA	NA	NA	NA	NA	NA	NA	NA	NA	NA	NA	NA	NA	0.980003	0.0473886	0.6624	-???	T	0.259351	C	0.96	0.249539	T	0.2296	C	1.00601	0.753756	0.967829	0.0325175	0.3079	-+
chr2:74066011	rs12618950	C/G	STAMBP	G	0.0519	0.0449	1.06	0.589823	NA	NA	NA	NA	NA	NA	NA	NA	NA	NA	NA	NA	NA	NA	NA	0.943367	0.1126	0.5851	-???	G	0.0462223	C	0.9	0.291977	G	0.0462223	C	0.917998	0.635528	1.10772	0.0955976	0.2628	++
chr2:74066461	rs1474335	A/G	STAMBP	A	0.3328	0.3513	0.98	0.721938	NA	NA	NA	NA	NA	NA	NA	NA	NA	NA	NA	NA	NA	NA	NA	0.980003	0.0473886	0.6624	-???	A	0.246206	G	0.96	0.250181	A	0.2217	G	0.992049	0.659933	0.965509	0.0326208	0.2739	--
chr2:74067880	rs6546876	A/T	STAMBP	T	0.3676	0.3802	1.02	0.737263	NA	NA	NA	NA	NA	NA	NA	NA	NA	NA	NA	NA	NA	NA	NA	0.980395	0.0479124	0.672	-???	T	0.346799	A	0.97	0.311061	T	0.3062	A	0.949286	0.280218	1.03469	0.0277788	0.2134	++
chr2:74070186	rs7594485	T/C	STAMBP	T	0.3868	0.3976	0.99	0.8991	NA	NA	NA	NA	NA	NA	NA	NA	NA	NA	NA	NA	NA	NA	NA	0.989951	0.0459233	0.8228	-???	T	0.301767	C	0.97	0.324708	T	0.2445	C	0.993457	0.823933	0.973556	0.0288071	0.3467	--
chr2:74070535	rs113117599	A/G	STAMBP	G	0.0517	0.0446	1.06	0.568656	NA	NA	NA	NA	NA	NA	NA	NA	NA	NA	NA	NA	NA	NA	NA	0.943367	0.113157	0.5869	-???	G	0.0435438	A	0.99	0.879225	NA	NA	NA	NA	NA	1.01015	0.0724009	0.8857	+?
chr2:74070547	rs112242413	A/G	STAMBP	A	0.3053	0.3194	1.02	0.713564	NA	NA	NA	NA	NA	NA	NA	NA	NA	NA	NA	NA	NA	NA	NA	1.02	0.0535864	0.7046	+???	A	0.114895	G	0.96	0.312616	A	0.1004	G	1.08591	0.353429	0.980689	0.0373818	0.5952	-+
chr2:74070685	rs12623504	T/C	STAMBP	T	0.0519	0.0447	1.06	0.61214	NA	NA	NA	NA	NA	NA	NA	NA	NA	NA	NA	NA	NA	NA	NA	1.06003	0.112712	0.5852	+???	T	0.0387997	C	0.85	0.143073	T	0.0387997	C	0.960093	0.995283	0.861225	0.104618	0.1334	--
chr2:74070843	rs7609273	T/C	STAMBP	C	0.0519	0.0447	1.06	0.615811	NA	NA	NA	NA	NA	NA	NA	NA	NA	NA	NA	NA	NA	NA	NA	0.943367	0.112712	0.5852	-???	C	0.0415768	T	0.86	0.179186	C	0.0415768	T	0.939306	0.910892	1.15073	0.106719	0.1663	++
chr2:74071046	rs12614068	T/C	STAMBP	C	0.0519	0.0447	1.06	0.613967	NA	NA	NA	NA	NA	NA	NA	NA	NA	NA	NA	NA	NA	NA	NA	0.943367	0.112712	0.5852	-???	C	0.038462	T	0.85	0.151958	C	0.038462	T	0.967446	0.964707	1.15974	0.107273	0.1455	++
chr2:74071151	rs1036113	T/C	STAMBP	T	0.3873	0.3972	0.99	0.850453	NA	NA	NA	NA	NA	NA	NA	NA	NA	NA	NA	NA	NA	NA	NA	0.989951	0.0458187	0.8225	-???	T	0.299913	C	0.97	0.336937	T	0.2425	C	0.987087	0.748617	0.972777	0.0294246	0.3417	--
chr2:74073106	rs58787134	A/G	STAMBP	G	0.0519	0.0446	1.05	0.618505	NA	NA	NA	NA	NA	NA	NA	NA	NA	NA	NA	NA	NA	NA	NA	0.952372	0.112823	0.6482	-???	G	0.0401504	A	0.86	0.177869	G	0.0401504	A	0.935874	0.902022	1.15119	0.106387	0.1636	++
chr2:74076916	rs76172511	A/T	STAMBP	NA	NA	NA	NA	NA	NA	NA	NA	NA	NA	NA	NA	NA	NA	NA	NA	NA	NA	NA	NA	NA	NA	NA	NA	T	0.0469737	A	0.99	0.85725	T	0.05567	A	0.851807	0.138184	1.0285	0.0563293	0.6088	++
chr2:74078714	rs35283510	T/G	STAMBP	T	0.3341	0.352	0.99	0.752538	NA	NA	NA	NA	NA	NA	NA	NA	NA	NA	NA	NA	NA	NA	NA	0.989951	0.0477028	0.8294	-???	T	0.205061	G	0.96	0.290524	T	0.172	G	1.02947	0.847042	0.971514	0.0357233	0.4101	-+
chr2:74078915	rs111703599	T/C	STAMBP	T	0.0518	0.0445	1.06	0.607083	NA	NA	NA	NA	NA	NA	NA	NA	NA	NA	NA	NA	NA	NA	NA	1.06003	0.113268	0.5871	+???	T	0.0384784	C	0.85	0.146361	T	0.0384784	C	0.92149	0.876346	0.857787	0.105392	0.1256	--
chr2:74079320	rs59631496	T/C	STAMBP	C	0.3277	0.3451	0.98	0.745332	NA	NA	NA	NA	NA	NA	NA	NA	NA	NA	NA	NA	NA	NA	NA	1.02041	0.048122	0.6671	+???	C	0.0825809	T	0.97	0.664471	C	0.05666	T	1.04631	0.712893	1.01847	0.0691886	0.7845	+-
chr2:74080159	rs6722659	T/C	STAMBP	C	0.3864	0.397	0.99	0.902883	NA	NA	NA	NA	NA	NA	NA	NA	NA	NA	NA	NA	NA	NA	NA	1.01015	0.0466557	0.8256	+???	C	0.3408	T	0.97	0.297915	C	0.2932	T	0.975183	0.502971	1.03004	0.0272651	0.2701	++
chr2:74080373	rs13012471	A/T	STAMBP	T	0.0521	0.0448	1.06	0.614719	NA	NA	NA	NA	NA	NA	NA	NA	NA	NA	NA	NA	NA	NA	NA	0.943367	0.113268	0.587	-???	T	0.0469452	A	0.89	0.241824	T	0.0469452	A	0.902219	0.589835	1.1212	0.0940649	0.2032	++
chr2:74080538	rs72814141	T/G	STAMBP	T	0.3326	0.351	0.99	0.765644	NA	NA	NA	NA	NA	NA	NA	NA	NA	NA	NA	NA	NA	NA	NA	0.989951	0.0479124	0.8301	-???	T	0.203351	G	0.96	0.307566	T	0.172	G	1.01694	0.963645	0.970154	0.0367595	0.4017	-+
chr2:74084359	rs17009404	T/C	STAMBP	T	0.0515	0.0429	1.03	0.813565	NA	NA	NA	NA	NA	NA	NA	NA	NA	NA	NA	NA	NA	NA	NA	1.03004	0.114605	0.7853	+???	T	0.0454508	C	0.89	0.231217	T	0.0454508	C	0.900888	0.596456	0.891634	0.0919881	0.1923	--
chr2:74085154	rs7592693	C/G	STAMBP	C	0.0512	0.0428	1.03	0.790034	NA	NA	NA	NA	NA	NA	NA	NA	NA	NA	NA	NA	NA	NA	NA	1.03004	0.114382	0.7848	+???	C	0.0407936	G	0.84	0.1237	C	0.0407936	G	0.907012	0.837295	0.847894	0.10495	0.09832	--
chr2:74085228	rs7566009	A/G	STAMBP	G	0.3816	0.3924	1	0.982727	NA	NA	NA	NA	NA	NA	NA	NA	NA	NA	NA	NA	NA	NA	NA	1	0.0471791	1	-???	G	0.298336	A	0.96	0.249602	G	0.2406	A	0.996908	0.803671	1.03448	0.032311	0.2873	++
chr2:74086659	rs1055888	A/T	STAMBP	A	0.0528	0.0444	1.03	0.767652	NA	NA	NA	NA	NA	NA	NA	NA	NA	NA	NA	NA	NA	NA	NA	1.03004	0.1106	0.7782	+???	A	0.0936718	T	1	0.984819	A	0.08549	T	0.899518	0.559291	0.899515	0.125357	0.3698	+-
chr2:74086687	rs1318987	A/C	STAMBP	NA	NA	NA	NA	NA	NA	NA	NA	NA	NA	NA	NA	NA	NA	NA	NA	NA	NA	NA	NA	NA	NA	NA	NA	A	0.116614	C	0.92	0.0501743	A	0.1193	C	1.17078	0.13396	0.947811	0.038939	0.1612	-+
chr2:74087290	rs1025424	T/C	STAMBP	NA	NA	NA	NA	NA	NA	NA	NA	NA	NA	NA	NA	NA	NA	NA	NA	NA	NA	NA	NA	NA	NA	NA	NA	C	0.162488	T	0.93	0.0628395	C	0.1779	T	1.06178	0.783328	1.05369	0.0353091	0.1316	+-
chr2:74087298	rs2303987	A/G	STAMBP	G	0.3005	0.3137	0.97	0.532839	NA	NA	NA	NA	NA	NA	NA	NA	NA	NA	NA	NA	NA	NA	NA	1.03097	0.0490657	0.5253	+???	G	0.0925164	A	1.02	0.79568	G	0.0925164	A	1.00652	0.89914	0.982849	0.0787468	0.8195	--
chr2:74089028	rs113566031	A/G	ACTG2	G	0.0527	0.0443	1.03	0.766556	NA	NA	NA	NA	NA	NA	NA	NA	NA	NA	NA	NA	NA	NA	NA	0.970834	0.109822	0.7766	-???	G	0.0938091	A	1	0.996242	G	0.08648	A	0.885352	0.491731	1.12953	0.124007	0.2974	-+
chr2:74090063	2:74090063:d	D/I	ACTG2	D	0.3576	0.3629	0.98	0.608026	NA	NA	NA	NA	NA	NA	NA	NA	NA	NA	NA	NA	NA	NA	NA	0.980003	0.046865	0.6594	-???	NA	NA	NA	NA	NA	NA	NA	NA	NA	NA	1.05001	0.0803661	NA	NA
chr2:74090063	2:74090063:D	T/TA	ACTG2	NA	NA	NA	NA	NA	NA	NA	NA	NA	NA	NA	NA	NA	NA	NA	NA	NA	NA	NA	NA	0.980003	0.046865	NA	NA	NA	NA	NA	NA	NA	T	0.2515	TA	1.04999	0.606058	1.05001	0.0803661	0.528	?+
chr2:74091097	rs72917405	T/C	ACTG2	C	0.0527	0.0443	1.03	0.766079	NA	NA	NA	NA	NA	NA	NA	NA	NA	NA	NA	NA	NA	NA	NA	0.970834	0.109379	0.7759	-???	C	0.0939066	T	1	0.987821	C	0.08549	T	0.886104	0.496465	1.12851	0.124119	0.3012	-+
chr2:74091327	rs6726010	T/C	ACTG2	C	0.3579	0.3629	0.98	0.591178	NA	NA	NA	NA	NA	NA	NA	NA	NA	NA	NA	NA	NA	NA	NA	1.02041	0.046865	0.6589	+???	C	0.350842	T	0.96	0.172782	C	0.3082	T	1.00585	0.765576	1.03448	0.0276761	0.2149	+-
chr2:74091650	rs3738845	A/G	ACTG2	A	0.0525	0.0436	1.02	0.841592	NA	NA	NA	NA	NA	NA	NA	NA	NA	NA	NA	NA	NA	NA	NA	1.02	0.109822	0.8493	+???	A	0.053573	G	0.91	0.251282	A	0.053573	G	0.869003	0.802778	0.904566	0.0786389	0.1853	--
chr2:74091805	rs3738846	T/C	ACTG2	T	0.358	0.3629	0.97	0.571772	NA	NA	NA	NA	NA	NA	NA	NA	NA	NA	NA	NA	NA	NA	NA	0.96996	0.0467603	0.5046	-???	T	0.30916	C	0.96	0.191381	T	0.2565	C	1.0441	0.693425	0.971416	0.0291158	0.3117	-+
chr2:74092119	rs11126419	T/C	ACTG2	T	0.0529	0.0442	1.03	0.789489	NA	NA	NA	NA	NA	NA	NA	NA	NA	NA	NA	NA	NA	NA	NA	1.03004	0.109268	0.7756	+???	T	0.102226	C	1	0.989762	T	0.08549	C	0.922212	0.654368	0.922194	0.124232	0.489	+-
chr2:74092829	rs72917409	A/G	ACTG2	A	0.0525	0.0436	1.02	0.842444	NA	NA	NA	NA	NA	NA	NA	NA	NA	NA	NA	NA	NA	NA	NA	1.02	0.109822	0.8492	+???	A	0.0534718	G	0.92	0.352986	A	0.0534718	G	0.878368	0.836646	0.913748	0.0869765	0.2796	--
chr2:74093652	rs3813230	T/C	ACTG2	C	0.0568	0.0488	1.02	0.839545	NA	NA	NA	NA	NA	NA	NA	NA	NA	NA	NA	NA	NA	NA	NA	0.980395	0.104177	0.8416	-???	C	0.252276	T	0.95	0.109302	C	0.2575	T	1.00885	0.870942	1.04331	0.0294246	0.1437	+-
chr2:74093682	rs3813231	A/T	ACTG2	A	0.0568	0.0488	1.02	0.843062	NA	NA	NA	NA	NA	NA	NA	NA	NA	NA	NA	NA	NA	NA	NA	1.02	0.104177	0.8417	+???	A	0.252144	T	0.95	0.123897	A	0.2575	T	1.01577	0.950134	0.960021	0.0305576	0.1746	-+
chr2:74095049	rs112703677	C/G	ACTG2	G	0.3004	0.3146	0.98	0.616528	NA	NA	NA	NA	NA	NA	NA	NA	NA	NA	NA	NA	NA	NA	NA	1.02041	0.048856	0.6719	+???	G	0.1313	C	1.04	0.472254	G	0.09543	C	0.956682	0.709235	0.979513	0.0542188	0.6954	-+
chr2:74095541	rs17009417	A/G	ACTG2	A	0.3001	0.314	0.98	0.602139	NA	NA	NA	NA	NA	NA	NA	NA	NA	NA	NA	NA	NA	NA	NA	0.980003	0.048856	0.6722	-???	A	0.0910292	G	1.02	0.807682	A	0.0910292	G	1.01159	0.932173	1.01826	0.0832871	0.8213	++
chr2:74096178	rs13397133	A/G	ACTG2	A	0.3002	0.3146	0.98	0.641123	NA	NA	NA	NA	NA	NA	NA	NA	NA	NA	NA	NA	NA	NA	NA	0.980003	0.048856	0.672	-???	A	0.130001	G	1.04	0.45731	A	0.09145	G	0.942687	0.59835	1.01857	0.0526386	0.7205	+-
chr2:74096460	rs72917413	A/C	ACTG2	A	0.0525	0.0436	1.02	0.829445	NA	NA	NA	NA	NA	NA	NA	NA	NA	NA	NA	NA	NA	NA	NA	1.02	0.109822	0.8492	+???	A	0.0532572	C	0.92	0.352851	A	0.0532572	C	0.871008	0.796723	0.912288	0.0866505	0.2693	--
chr2:74096526	rs17009421	A/T	ACTG2	T	0.2969	0.3103	0.97	0.556964	NA	NA	NA	NA	NA	NA	NA	NA	NA	NA	NA	NA	NA	NA	NA	1.03097	0.0491707	0.5259	+???	T	0.0912527	A	1.02	0.797459	T	0.0912527	A	1.01135	0.936201	0.981965	0.0795022	0.812	--
chr2:74096619	rs17009424	A/G	ACTG2	G	0.3001	0.3142	0.98	0.6085	NA	NA	NA	NA	NA	NA	NA	NA	NA	NA	NA	NA	NA	NA	NA	1.02041	0.0489608	0.6722	+???	G	0.0973779	A	1.03	0.695509	G	0.05169	A	1.02488	0.996005	0.971902	0.0776686	0.7028	--
chr2:74097050	rs17009428	T/C	ACTG2	C	0.3527	0.3583	0.98	0.715331	NA	NA	NA	NA	NA	NA	NA	NA	NA	NA	NA	NA	NA	NA	NA	1.02041	0.0469697	0.6602	+???	C	0.183451	T	1.01	0.890825	C	0.1312	T	0.92761	0.596595	1.02378	0.0632178	0.7009	-+
chr2:74097185	rs72814150	C/G	ACTG2	G	0.2999	0.314	0.98	0.62132	NA	NA	NA	NA	NA	NA	NA	NA	NA	NA	NA	NA	NA	NA	NA	1.02041	0.0489608	0.6722	+???	G	0.0913217	C	1.02	0.798465	G	0.0913217	C	1.01287	0.945429	0.98167	0.0798261	0.8101	--
chr2:74097221	rs11897051	A/T	ACTG2	A	0.0527	0.0436	1.02	0.855476	NA	NA	NA	NA	NA	NA	NA	NA	NA	NA	NA	NA	NA	NA	NA	1.02	0.109822	0.8492	+???	A	0.0574479	T	0.93	0.408669	A	0.0574479	T	0.859636	0.607772	0.917411	0.0844793	0.2876	--
chr2:74097364	rs17009429	A/G	ACTG2	A	0.2999	0.314	0.98	0.621944	NA	NA	NA	NA	NA	NA	NA	NA	NA	NA	NA	NA	NA	NA	NA	0.980003	0.0489608	0.6722	-???	A	0.0912562	G	1.02	0.782242	A	0.0912562	G	1.01291	0.945833	1.01877	0.0742256	0.7947	++
chr2:74097476	rs17009430	T/C	ACTG2	T	0.2999	0.314	0.98	0.622358	NA	NA	NA	NA	NA	NA	NA	NA	NA	NA	NA	NA	NA	NA	NA	0.980003	0.0489608	0.6722	-???	T	0.0908667	C	1.02	0.797289	T	0.0908667	C	1.01294	0.946156	1.01867	0.0793942	0.8089	++
chr2:74097845	rs72814154	T/C	ACTG2	T	0.2999	0.314	0.98	0.618512	NA	NA	NA	NA	NA	NA	NA	NA	NA	NA	NA	NA	NA	NA	NA	0.980003	0.0489608	0.6722	-???	T	0.0929064	C	1.02	0.794246	T	0.0929064	C	1.01294	0.946156	1.01867	0.0783154	0.806	++
chr2:74098006	rs13414927	T/C	ACTG2	C	0.0527	0.0436	1.02	0.848133	NA	NA	NA	NA	NA	NA	NA	NA	NA	NA	NA	NA	NA	NA	NA	0.980395	0.109822	0.8493	-???	C	0.0574472	T	0.94	0.419927	C	0.0574472	T	0.859604	0.607738	1.07702	0.0749778	0.3045	++
chr2:74098233	rs72917415	A/G	ACTG2	G	0.0526	0.0436	1.02	0.837208	NA	NA	NA	NA	NA	NA	NA	NA	NA	NA	NA	NA	NA	NA	NA	0.980395	0.109822	0.8493	-???	G	0.0535603	A	0.92	0.353426	G	0.0535603	A	0.869936	0.790925	1.09636	0.0866505	0.2683	++
chr2:74098304	rs72917417	A/C	ACTG2	C	0.0526	0.0436	1.02	0.836312	NA	NA	NA	NA	NA	NA	NA	NA	NA	NA	NA	NA	NA	NA	NA	0.980395	0.109822	0.8493	-???	C	0.0532826	A	0.92	0.353522	C	0.0532826	A	0.869935	0.790927	1.09636	0.0866505	0.2683	++
chr2:74098548	rs113609508	T/G	ACTG2	T	0.3032	0.3148	0.97	0.59458	NA	NA	NA	NA	NA	NA	NA	NA	NA	NA	NA	NA	NA	NA	NA	0.96996	0.0493805	0.5274	-???	T	0.0912846	G	1.02	0.743128	T	0.0912846	G	1.01275	0.940403	1.01908	0.0632178	0.7575	++
chr2:74099217	rs72917422	A/C	ACTG2	C	0.0525	0.0436	1.02	0.824091	NA	NA	NA	NA	NA	NA	NA	NA	NA	NA	NA	NA	NA	NA	NA	0.980395	0.109822	0.8493	-???	C	0.0535599	A	0.92	0.354549	C	0.0535599	A	0.869524	0.788594	1.09658	0.0868678	0.2685	++
chr2:74099562	rs1653259	A/G	ACTG2	NA	NA	NA	NA	NA	NA	NA	NA	NA	NA	NA	NA	NA	NA	NA	NA	NA	NA	NA	NA	NA	NA	NA	NA	A	0.0424304	G	1.08	0.145405	A	0.06362	G	0.804944	0.128585	1.01096	0.0544296	0.8368	+-
chr2:74100011	rs17009433	T/C	ACTG2	C	0.3011	0.3146	0.97	0.584655	NA	NA	NA	NA	NA	NA	NA	NA	NA	NA	NA	NA	NA	NA	NA	1.03097	0.048856	0.5233	+???	C	0.131903	T	1.04	0.412701	C	0.09443	T	0.945867	0.639752	0.97824	0.0483317	0.641	-+
chr2:74100034	rs17009436	T/C	ACTG2	C	0.3002	0.314	0.97	0.592049	NA	NA	NA	NA	NA	NA	NA	NA	NA	NA	NA	NA	NA	NA	NA	1.03097	0.048856	0.5235	+???	C	0.0973643	T	1.03	0.661563	C	0.0507	T	1.01184	0.894641	0.973751	0.0701513	0.6952	--
chr2:74100954	rs11885317	A/G	ACTG2	G	0.352	0.3556	0.98	0.679598	NA	NA	NA	NA	NA	NA	NA	NA	NA	NA	NA	NA	NA	NA	NA	1.02041	0.0478076	0.6656	+???	G	0.184239	A	1	0.969006	G	0.1322	A	0.924603	0.58789	1.08156	0.102522	0.4221	-+
chr2:74101090	rs111608179	A/G	ACTG2	A	0.3005	0.3145	0.97	0.595033	NA	NA	NA	NA	NA	NA	NA	NA	NA	NA	NA	NA	NA	NA	NA	0.96996	0.0489608	0.5241	-???	A	0.0916979	G	1.02	0.750256	A	0.0916979	G	1.01441	0.952917	1.01928	0.0650268	0.7618	++
chr2:74101208	rs7579755	T/C	ACTG2	T	0.0534	0.0439	1.01	0.909106	NA	NA	NA	NA	NA	NA	NA	NA	NA	NA	NA	NA	NA	NA	NA	1.01005	0.109822	0.9239	+???	T	0.0591348	C	0.97	0.687663	T	0.0591348	C	0.867951	0.619498	0.954087	0.0758381	0.5205	--
chr2:74101333	rs11886615	A/G	ACTG2	G	0.3532	0.3587	0.98	0.703743	NA	NA	NA	NA	NA	NA	NA	NA	NA	NA	NA	NA	NA	NA	NA	1.02041	0.0470744	0.6607	+???	G	0.183545	A	1.01	0.844986	G	0.1312	A	0.927885	0.602208	1.00995	0.0484365	0.8336	-+
chr2:74101863	rs72814161	C/G	ACTG2	G	0.3004	0.3144	0.97	0.592938	NA	NA	NA	NA	NA	NA	NA	NA	NA	NA	NA	NA	NA	NA	NA	1.03097	0.0489608	0.5244	+???	G	0.0937743	C	1.02	0.73604	G	0.0937743	C	1.01531	0.957099	0.980885	0.061518	0.747	--
chr2:74101982	rs45575736	A/G	ACTG2	G	0.3004	0.315	0.98	0.628918	NA	NA	NA	NA	NA	NA	NA	NA	NA	NA	NA	NA	NA	NA	NA	1.02041	0.0489608	0.6728	+???	G	0.128278	A	1.04	0.449139	G	0.09046	A	0.957014	0.769839	0.977262	0.0522177	0.6511	-+
chr2:74102398	rs13418993	A/G	ACTG2	A	0.053	0.0439	1.02	0.846055	NA	NA	NA	NA	NA	NA	NA	NA	NA	NA	NA	NA	NA	NA	NA	1.02	0.109933	0.8495	+???	A	0.0574191	G	0.93	0.399555	A	0.0574191	G	0.858861	0.606703	0.917594	0.0828538	0.2795	--
chr2:74102669	rs13419314	A/G	ACTG2	A	0.0531	0.0439	1.02	0.84889	NA	NA	NA	NA	NA	NA	NA	NA	NA	NA	NA	NA	NA	NA	NA	1.02	0.109933	0.8495	+???	A	0.0574191	G	0.93	0.399732	A	0.0574191	G	0.858778	0.606615	0.917502	0.0828538	0.2794	--
chr2:74102702	rs13432600	T/G	ACTG2	G	0.0531	0.0439	1.02	0.849245	NA	NA	NA	NA	NA	NA	NA	NA	NA	NA	NA	NA	NA	NA	NA	0.980395	0.109933	0.8495	-???	G	0.0574181	T	0.93	0.399697	G	0.0574181	T	0.858759	0.606528	1.08992	0.0828538	0.2793	++
chr2:74103186	rs744683	C/G	ACTG2	NA	NA	NA	NA	NA	NA	NA	NA	NA	NA	NA	NA	NA	NA	NA	NA	NA	NA	NA	NA	NA	NA	NA	NA	G	0.480957	C	0.94	0.0505077	NA	NA	NA	NA	NA	1.06386	0.0311761	0.04373	+?
chr2:74103473	rs9808106	A/G	ACTG2	G	0.3547	0.3597	0.98	0.664283	NA	NA	NA	NA	NA	NA	NA	NA	NA	NA	NA	NA	NA	NA	NA	1.02041	0.0471791	0.6609	+???	G	0.197129	A	1.03	0.541853	G	0.1372	A	0.933754	0.498405	0.993819	0.0467603	0.8928	-+
chr2:74103512	rs9679205	T/C	ACTG2	T	0.3008	0.315	0.98	0.604106	NA	NA	NA	NA	NA	NA	NA	NA	NA	NA	NA	NA	NA	NA	NA	0.980003	0.0490657	0.6734	-???	T	0.0950209	C	1.06	0.426057	T	0.0950209	C	1.01131	0.868061	1.05001	0.0774531	0.5128	++
chr2:74103665	rs9309477	T/C	ACTG2	C	0.3542	0.3597	0.98	0.70367	NA	NA	NA	NA	NA	NA	NA	NA	NA	NA	NA	NA	NA	NA	NA	1.02041	0.0471791	0.6611	+???	C	0.194194	T	1.02	0.565219	C	0.1372	T	0.931408	0.536927	0.991933	0.0344812	0.8111	-+
chr2:74103765	rs10202343	A/G	ACTG2	A	0.0533	0.0446	1.03	0.772312	NA	NA	NA	NA	NA	NA	NA	NA	NA	NA	NA	NA	NA	NA	NA	1.03004	0.1096	0.7763	+???	A	0.0915557	G	0.99	0.91307	A	0.08449	G	0.885682	0.60411	0.946201	0.0800421	0.4725	--
chr2:74103999	rs10167667	T/C	ACTG2	C	0.0533	0.0446	1.03	0.774557	NA	NA	NA	NA	NA	NA	NA	NA	NA	NA	NA	NA	NA	NA	NA	0.970834	0.1096	0.7763	-???	C	0.0910035	T	0.99	0.896577	C	0.08449	T	0.88902	0.622607	1.04519	0.0706865	0.5177	++
chr2:74104241	rs60987687	C/G	ACTG2	G	0.0533	0.0441	1.02	0.857021	NA	NA	NA	NA	NA	NA	NA	NA	NA	NA	NA	NA	NA	NA	NA	0.980395	0.109933	0.8494	-???	G	0.053859	C	0.92	0.336966	G	0.053859	C	0.891384	0.856048	1.09199	0.0837205	0.2735	++
chr2:74104872	rs10188058	T/C	ACTG2	NA	NA	NA	NA	NA	NA	NA	NA	NA	NA	NA	NA	NA	NA	NA	NA	NA	NA	NA	NA	NA	NA	NA	NA	T	0.109803	C	0.93	0.0652996	T	0.1183	C	1.13657	0.297075	0.950849	0.0365522	0.16	-+
chr2:74105194	2:74105194:D	CACACTT/C	ACTG2	NA	NA	NA	NA	NA	NA	NA	NA	NA	NA	NA	NA	NA	NA	NA	NA	NA	NA	NA	NA	NA	NA	NA	NA	NA	NA	NA	NA	NA	C	0.0507	CACACTT	0.932008	0.472489	1.07294	0.180219	0.6709	?+
chr2:74105293	rs9808471	T/C	ACTG2	C	0.3543	0.3596	0.98	0.691579	NA	NA	NA	NA	NA	NA	NA	NA	NA	NA	NA	NA	NA	NA	NA	1.02041	0.0471791	0.661	+???	C	0.194148	T	1.01	0.745071	C	0.1372	T	0.965594	0.776994	0.994217	0.0307637	0.8485	-+
chr2:74105876	rs57950796	A/G	ACTG2	G	0.3011	0.3153	0.98	0.601172	NA	NA	NA	NA	NA	NA	NA	NA	NA	NA	NA	NA	NA	NA	NA	1.02041	0.0490657	0.6731	+???	G	0.090893	A	1.04	0.563011	G	0.090893	A	0.99353	0.818668	0.968991	0.0711148	0.6471	-+
chr2:74106314	rs58819058	A/C	ACTG2	A	0.3017	0.316	0.98	0.601418	NA	NA	NA	NA	NA	NA	NA	NA	NA	NA	NA	NA	NA	NA	NA	0.980003	0.0489608	0.6728	-???	A	0.133018	C	1.06	0.238877	A	0.09245	C	0.949891	0.604741	1.03707	0.0505355	0.4605	+-
chr2:74106871	rs61308121	A/T	ACTG2	A	0.3012	0.316	0.98	0.635258	NA	NA	NA	NA	NA	NA	NA	NA	NA	NA	NA	NA	NA	NA	NA	0.980003	0.0490657	0.6729	-???	A	0.130827	T	1.06	0.250271	A	0.09145	T	0.949676	0.652716	1.03655	0.0516917	0.4763	+-
chr2:74106943	rs72814169	A/G	ACTG2	G	0.2998	0.3148	0.98	0.641754	NA	NA	NA	NA	NA	NA	NA	NA	NA	NA	NA	NA	NA	NA	NA	1.02041	0.0491707	0.674	+???	G	0.0804772	A	1.03	0.645484	G	0.0804772	A	1.01738	0.971936	0.972486	0.0679063	0.6708	--
chr2:74107630	rs11126420	A/T	ACTG2	T	0.3558	0.3606	0.98	0.657897	NA	NA	NA	NA	NA	NA	NA	NA	NA	NA	NA	NA	NA	NA	NA	1.02041	0.0469697	0.6602	+???	T	0.19138	A	1.02	0.676298	T	0.1342	A	0.928434	0.529857	1.0008	0.0458187	0.9864	-+
chr2:74108185	2:74108185:d	D/I	ACTG2	D	0.3564	0.3594	0.97	0.489658	NA	NA	NA	NA	NA	NA	NA	NA	NA	NA	NA	NA	NA	NA	NA	0.96996	0.0475981	0.5123	-???	NA	NA	NA	NA	NA	NA	NA	NA	NA	NA	0.962328	0.127159	NA	NA
chr2:74108185	2:74108185:D	A/AAAAAAAG	ACTG2	NA	NA	NA	NA	NA	NA	NA	NA	NA	NA	NA	NA	NA	NA	NA	NA	NA	NA	NA	NA	0.96996	0.0475981	NA	NA	NA	NA	NA	NA	NA	A	0.0507	AAAAAAAG	0.96232	0.738227	0.962328	0.127159	0.7484	?-
chr2:74108378	2:74108378:d	D/I	ACTG2	D	0.0546	0.0451	1.01	0.904609	NA	NA	NA	NA	NA	NA	NA	NA	NA	NA	NA	NA	NA	NA	NA	1.01005	0.109046	0.9234	+???	NA	NA	NA	NA	NA	NA	NA	NA	NA	NA	0.895028	0.126708	NA	NA
chr2:74108378	2:74108378:D	A/ATTC	ACTG2	NA	NA	NA	NA	NA	NA	NA	NA	NA	NA	NA	NA	NA	NA	NA	NA	NA	NA	NA	NA	1.01005	0.109046	NA	NA	NA	NA	NA	NA	NA	A	0.08648	ATTC	0.895041	0.607276	0.895028	0.126708	0.3528	?-
chr2:74108606	rs112706678	T/C	ACTG2	C	0.3014	0.3156	0.97	0.59455	NA	NA	NA	NA	NA	NA	NA	NA	NA	NA	NA	NA	NA	NA	NA	1.03097	0.0490657	0.5245	+???	C	0.0957696	T	1.05	0.501975	C	0.0507	T	1.01502	0.911594	0.958678	0.0762685	0.5665	--
chr2:74108608	rs12464028	T/G	ACTG2	NA	NA	NA	NA	NA	NA	NA	NA	NA	NA	NA	NA	NA	NA	NA	NA	NA	NA	NA	NA	NA	NA	NA	NA	G	0.148595	T	0.93	0.0689755	G	0.172	T	1.04732	0.998889	1.0557	0.0361376	0.127	+-
chr2:74108998	rs6737597	T/C	ACTG2	T	0.3558	0.3606	0.98	0.657688	NA	NA	NA	NA	NA	NA	NA	NA	NA	NA	NA	NA	NA	NA	NA	0.980003	0.0469697	0.66	-???	T	0.191263	C	1.02	0.674928	T	0.1342	C	0.929191	0.537758	0.9996	0.0457141	0.9923	+-
chr2:74109221	rs56875063	T/C	ACTG2	T	0.054	0.0443	1.01	0.886744	NA	NA	NA	NA	NA	NA	NA	NA	NA	NA	NA	NA	NA	NA	NA	1.01005	0.10949	0.9237	+???	T	0.0553191	C	0.91	0.264651	T	0.0553191	C	0.900596	0.816579	0.908646	0.0803661	0.2153	--
chr2:74109339	rs33990056	T/C	ACTG2	C	0.3602	0.3656	0.98	0.639231	NA	NA	NA	NA	NA	NA	NA	NA	NA	NA	NA	NA	NA	NA	NA	1.02041	0.046865	0.6593	+???	C	0.34446	T	0.96	0.217516	C	0.3062	T	0.994344	0.651023	1.0351	0.0301454	0.2458	++
chr2:74109549	rs61314551	A/G	ACTG2	G	0.0544	0.0451	1.02	0.857255	NA	NA	NA	NA	NA	NA	NA	NA	NA	NA	NA	NA	NA	NA	NA	0.980395	0.108824	0.848	-???	G	0.0940843	A	0.99	0.852878	G	0.08648	A	0.893611	0.608493	1.02932	0.0524281	0.5721	++
chr2:74109612	rs34240219	A/T	ACTG2	NA	NA	NA	NA	NA	NA	NA	NA	NA	NA	NA	NA	NA	NA	NA	NA	NA	NA	NA	NA	NA	NA	NA	NA	T	0.147316	A	0.93	0.0668836	T	0.169	A	1.04619	0.997417	1.05601	0.0358269	0.1219	+-
chr2:74109621	rs57394861	A/T	ACTG2	A	0.356	0.3608	0.98	0.655371	NA	NA	NA	NA	NA	NA	NA	NA	NA	NA	NA	NA	NA	NA	NA	0.980003	0.0469697	0.6599	-???	A	0.191256	T	1.02	0.663689	A	0.1342	T	0.928969	0.536929	1.0007	0.0442511	0.9874	+-
chr2:74109686	rs59974236	A/T	ACTG2	T	0.0544	0.0451	1.02	0.863714	NA	NA	NA	NA	NA	NA	NA	NA	NA	NA	NA	NA	NA	NA	NA	0.980395	0.108824	0.848	-???	T	0.09411	A	0.99	0.853332	T	0.08648	A	0.894799	0.612065	1.02912	0.0526386	0.5757	++
chr2:74109693	rs61091264	A/G	ACTG2	A	0.356	0.3608	0.98	0.655084	NA	NA	NA	NA	NA	NA	NA	NA	NA	NA	NA	NA	NA	NA	NA	0.980003	0.0469697	0.6598	-???	A	0.191263	G	1.02	0.662415	A	0.1342	G	0.928948	0.536875	1.0008	0.0441467	0.9851	+-
chr2:74110021	rs10519327	A/G	ACTG2	G	0.3567	0.3611	0.98	0.624064	NA	NA	NA	NA	NA	NA	NA	NA	NA	NA	NA	NA	NA	NA	NA	1.02041	0.0469697	0.6596	+???	G	0.185075	A	1.01	0.825617	G	0.1332	A	0.930684	0.596225	1.00602	0.0437291	0.8875	-+
chr2:74110336	rs12105840	A/G	ACTG2	A	0.0539	0.0442	1.01	0.90032	NA	NA	NA	NA	NA	NA	NA	NA	NA	NA	NA	NA	NA	NA	NA	1.01005	0.1096	0.9237	+???	A	0.0588318	G	0.91	0.267125	A	0.0588318	G	0.928069	0.926718	0.912561	0.0811227	0.2404	--
chr2:74110840	rs11892479	A/G	ACTG2	G	0.0551	0.0449	1	0.986419	NA	NA	NA	NA	NA	NA	NA	NA	NA	NA	NA	NA	NA	NA	NA	1	0.108713	1	-???	G	0.0601515	A	0.91	0.270125	G	0.0601515	A	0.92249	0.88937	1.09669	0.081447	0.2383	++
chr2:74112008	rs79243349	A/G	ACTG2	G	0.0549	0.0446	1	0.965793	NA	NA	NA	NA	NA	NA	NA	NA	NA	NA	NA	NA	NA	NA	NA	1	0.109268	1	-???	G	0.0528694	A	0.92	0.315942	G	0.0528694	A	0.917701	0.996159	1.0873	0.0804742	0.2794	++
chr2:74112219	rs35058061	T/G	ACTG2	NA	NA	NA	NA	NA	NA	NA	NA	NA	NA	NA	NA	NA	NA	NA	NA	NA	NA	NA	NA	NA	NA	NA	NA	G	0.105963	T	0.91	0.029059	G	0.1193	T	1.12818	0.330157	1.0693	0.0390429	0.08048	+-
chr2:74112236	rs6752983	A/G	ACTG2	A	0.3063	0.3204	0.97	0.596339	NA	NA	NA	NA	NA	NA	NA	NA	NA	NA	NA	NA	NA	NA	NA	0.96996	0.0491707	0.5257	-???	A	0.128149	G	1.05	0.291329	A	0.09642	G	0.942388	0.608084	1.02973	0.0470744	0.5239	+-
chr2:74112446	rs62150710	T/G	ACTG2	NA	NA	NA	NA	NA	NA	NA	NA	NA	NA	NA	NA	NA	NA	NA	NA	NA	NA	NA	NA	NA	NA	NA	NA	G	0.105964	T	0.91	0.0289283	G	0.1193	T	1.12826	0.329791	1.0693	0.0390429	0.0801	+-
chr2:74113135	rs6756768	T/C	ACTG2	T	0.0561	0.0457	0.99	0.918015	NA	NA	NA	NA	NA	NA	NA	NA	NA	NA	NA	NA	NA	NA	NA	0.989951	0.109046	0.9226	-???	T	0.0589026	C	0.92	0.326522	T	0.0589026	C	0.982162	0.850867	0.928393	0.0822043	0.3466	--
chr2:74113155	rs6714724	T/C	ACTG2	C	0.0561	0.0456	0.99	0.920451	NA	NA	NA	NA	NA	NA	NA	NA	NA	NA	NA	NA	NA	NA	NA	1.01015	0.109046	0.9226	+???	C	0.0590604	T	0.92	0.326124	C	0.0590604	T	0.981984	0.8519	1.07724	0.0820961	0.346	++
chr2:74113652	rs56801363	T/G	ACTG2	G	0.3625	0.3649	0.97	0.481029	NA	NA	NA	NA	NA	NA	NA	NA	NA	NA	NA	NA	NA	NA	NA	1.03097	0.0473886	0.5108	+???	G	0.20046	T	1.03	0.506647	G	0.1431	T	0.93615	0.531869	0.990941	0.0434161	0.8308	-+
chr2:74114023	rs59343451	T/G	ACTG2	T	0.3065	0.3203	0.97	0.554721	NA	NA	NA	NA	NA	NA	NA	NA	NA	NA	NA	NA	NA	NA	NA	0.96996	0.0490657	0.5251	-???	T	0.175613	G	1.03	0.429492	T	0.1521	G	0.893023	0.149226	1.00471	0.0369669	0.8978	+-
chr2:74114397	rs11890369	A/G	ACTG2	G	0.056	0.0449	0.97	0.792418	NA	NA	NA	NA	NA	NA	NA	NA	NA	NA	NA	NA	NA	NA	NA	1.03097	0.109822	0.7701	+???	G	0.0589016	A	0.92	0.330012	G	0.0589016	A	0.978194	0.869663	1.07756	0.0826373	0.3471	++
chr2:74115111	rs7606408	T/C	ACTG2	C	0.3608	0.3634	0.97	0.479853	NA	NA	NA	NA	NA	NA	NA	NA	NA	NA	NA	NA	NA	NA	NA	1.03097	0.0473886	0.5103	+???	C	0.242185	T	1.02	0.637827	C	0.1958	T	0.877438	0.0965324	1.01664	0.0397705	0.6712	-+
chr2:74115177	rs7565869	A/C	ACTG2	C	0.0552	0.0439	0.97	0.754616	NA	NA	NA	NA	NA	NA	NA	NA	NA	NA	NA	NA	NA	NA	NA	1.03097	0.109822	0.7702	+???	C	0.0659839	A	0.96	0.554682	C	0.0659839	A	0.885793	0.593205	1.05285	0.0683335	0.4359	++
chr2:74115247	rs146053870	A/G	ACTG2	A	0.0549	0.0437	0.97	0.769582	NA	NA	NA	NA	NA	NA	NA	NA	NA	NA	NA	NA	NA	NA	NA	0.96996	0.110377	0.7711	-???	A	0.0525391	G	0.92	0.338558	A	0.0525391	G	0.886138	0.834131	0.914754	0.0838288	0.2682	--
chr2:74115252	rs138826222	A/C	ACTG2	C	0.0549	0.0437	0.97	0.769181	NA	NA	NA	NA	NA	NA	NA	NA	NA	NA	NA	NA	NA	NA	NA	1.03097	0.110377	0.7711	+???	C	0.0525391	A	0.92	0.338418	C	0.0525391	A	0.885087	0.824202	1.09341	0.0837205	0.2669	++
chr2:74115495	rs72917443	T/C	ACTG2	T	0.055	0.0438	0.97	0.768154	NA	NA	NA	NA	NA	NA	NA	NA	NA	NA	NA	NA	NA	NA	NA	0.96996	0.110155	0.7706	-???	T	0.0593261	C	0.93	0.338118	T	0.0593261	C	0.937782	0.958383	0.930903	0.0739033	0.3152	--
chr2:74115640	rs56383013	A/T	ACTG2	A	0.3597	0.3625	0.97	0.483058	NA	NA	NA	NA	NA	NA	NA	NA	NA	NA	NA	NA	NA	NA	NA	0.96996	0.0473886	0.5103	-???	A	0.236319	T	1.01	0.79067	A	0.1918	T	0.87971	0.105106	0.982751	0.0358269	0.6216	+-
chr2:74115782	rs72917445	A/T	ACTG2	T	0.0551	0.0438	0.97	0.769162	NA	NA	NA	NA	NA	NA	NA	NA	NA	NA	NA	NA	NA	NA	NA	1.03097	0.109933	0.7702	+???	T	0.0651083	A	0.96	0.567652	T	0.0651083	A	0.892775	0.619536	1.05232	0.0706865	0.4555	++
chr2:74115833	rs6744169	T/C	ACTG2	T	0.0551	0.0438	0.97	0.767069	NA	NA	NA	NA	NA	NA	NA	NA	NA	NA	NA	NA	NA	NA	NA	0.96996	0.109933	0.7702	-???	T	0.0651248	C	0.96	0.567302	T	0.0651248	C	0.892513	0.618261	0.950279	0.0705794	0.4548	--
chr2:74116303	rs6747730	A/G	ACTG2	A	0.0551	0.0437	0.97	0.739349	NA	NA	NA	NA	NA	NA	NA	NA	NA	NA	NA	NA	NA	NA	NA	0.96996	0.110044	0.7705	-???	A	0.0587108	G	0.93	0.337211	A	0.0587108	G	0.934048	0.939335	0.930531	0.0736886	0.3108	--
chr2:74116536	rs2163539	A/C	ACTG2	C	0.3059	0.3189	0.97	0.478187	NA	NA	NA	NA	NA	NA	NA	NA	NA	NA	NA	NA	NA	NA	NA	1.03097	0.0487511	0.5219	+???	C	0.177441	A	1.03	0.43229	C	0.1541	A	0.880201	0.113726	0.9992	0.0370706	0.9822	-+
chr2:74116597	rs6705766	T/C	ACTG2	C	0.0551	0.0437	0.97	0.737123	NA	NA	NA	NA	NA	NA	NA	NA	NA	NA	NA	NA	NA	NA	NA	1.03097	0.109822	0.77	+???	C	0.0650832	T	0.97	0.653331	C	0.0650832	T	0.889129	0.601223	1.04269	0.0677995	0.5238	++
chr2:74117499	rs7600452	A/G	ACTG2	A	0.0549	0.0434	0.96	0.710753	NA	NA	NA	NA	NA	NA	NA	NA	NA	NA	NA	NA	NA	NA	NA	0.960021	0.110266	0.6963	-???	A	0.0651057	G	0.95	0.548103	A	0.0651057	G	0.885545	0.584002	0.937255	0.0826373	0.414	--
chr2:74117530	rs7600291	C/G	ACTG2	G	0.0551	0.0441	0.97	0.749054	NA	NA	NA	NA	NA	NA	NA	NA	NA	NA	NA	NA	NA	NA	NA	1.03097	0.1096	0.7697	+???	G	0.101893	C	1	0.948026	G	0.08648	C	0.887584	0.501655	1.12671	0.121201	0.2972	-+
chr2:74118201	rs17725971	A/G	ACTG2	NA	NA	NA	NA	NA	NA	NA	NA	NA	NA	NA	NA	NA	NA	NA	NA	NA	NA	NA	NA	NA	NA	NA	NA	G	0.105205	A	0.91	0.0274858	G	0.1183	A	1.12783	0.334982	1.06994	0.0387312	0.07524	+-
chr2:74118603	rs73948041	T/C	ACTG2	C	0.0547	0.0436	0.96	0.725218	NA	NA	NA	NA	NA	NA	NA	NA	NA	NA	NA	NA	NA	NA	NA	1.04164	0.110155	0.6962	+???	C	0.100333	T	1	0.986622	C	0.08648	T	0.885516	0.485105	1.1293	0.120752	0.2864	-+
chr2:74118611	rs13387647	C/G	ACTG2	G	0.363	0.3656	0.96	0.420392	NA	NA	NA	NA	NA	NA	NA	NA	NA	NA	NA	NA	NA	NA	NA	1.04164	0.0471791	0.3762	+???	G	0.344881	C	0.96	0.160571	G	0.3091	C	0.982839	0.526262	1.038	0.0268542	0.1593	++
chr2:74118657	rs72917450	C/G	ACTG2	C	0.0546	0.0436	0.96	0.720606	NA	NA	NA	NA	NA	NA	NA	NA	NA	NA	NA	NA	NA	NA	NA	0.960021	0.110266	0.6963	-???	C	0.100365	G	1	0.990029	C	0.08648	G	0.884879	0.480483	0.884883	0.12064	0.2831	+-
chr2:74119340	rs7607601	T/C	ACTG2	T	0.0647	0.0523	0.94	0.546695	NA	NA	NA	NA	NA	NA	NA	NA	NA	NA	NA	NA	NA	NA	NA	0.939977	0.10495	0.5353	-???	T	0.0639828	C	0.95	0.539396	T	0.0639828	C	0.882457	0.522703	0.937255	0.0810146	0.4055	--
chr2:74119508	rs7581248	A/C	ACTG2	C	0.0537	0.0425	0.95	0.60965	NA	NA	NA	NA	NA	NA	NA	NA	NA	NA	NA	NA	NA	NA	NA	1.05264	0.110044	0.6233	+???	C	0.128922	A	1.02	0.6389	C	0.1342	A	0.908569	0.61775	0.9999	0.0417479	0.9976	-+
chr2:74119619	rs3813232	A/G	ACTG2	G	0.3071	0.3206	0.97	0.502279	NA	NA	NA	NA	NA	NA	NA	NA	NA	NA	NA	NA	NA	NA	NA	1.03097	0.0490657	0.525	+???	G	0.242171	A	0.95	0.125817	G	0.2227	A	1.02272	0.73643	1.04123	0.0308668	0.1833	+-
chr2:74119662	rs3813233	T/C	ACTG2	T	0.0529	0.0414	0.94	0.582285	NA	NA	NA	NA	NA	NA	NA	NA	NA	NA	NA	NA	NA	NA	NA	0.939977	0.112378	0.5613	-???	T	0.0522787	C	0.92	0.323826	T	0.0522787	C	0.924937	0.88045	0.920719	0.0813389	0.291	--
chr2:74119927	rs3813234	T/G	ACTG2	T	0.054	0.0428	0.95	0.635721	NA	NA	NA	NA	NA	NA	NA	NA	NA	NA	NA	NA	NA	NA	NA	0.949994	0.110822	0.6255	-???	T	0.100271	G	0.99	0.913156	T	0.08549	G	0.87243	0.395216	0.936037	0.0774531	0.3755	--
chr2:74120181	rs2070581	A/G	ACTG2	G	0.3079	0.3212	0.97	0.503075	NA	NA	NA	NA	NA	NA	NA	NA	NA	NA	NA	NA	NA	NA	NA	1.03097	0.0491707	0.5258	+???	G	0.287546	A	0.96	0.175631	G	0.2704	A	0.994931	0.596255	1.03624	0.0278816	0.1963	++
chr2:74120424	rs12467259	T/C	ACTG2	T	0.3066	0.3197	0.97	0.490289	NA	NA	NA	NA	NA	NA	NA	NA	NA	NA	NA	NA	NA	NA	NA	0.96996	0.0492756	0.5264	-???	T	0.248436	C	0.94	0.0927752	T	0.2256	C	1.02801	0.779278	0.954469	0.0332405	0.1537	-+
chr2:74120785	rs10176602	A/G	ACTG2	A	0.2881	0.3014	0.97	0.553948	NA	NA	NA	NA	NA	NA	NA	NA	NA	NA	NA	NA	NA	NA	NA	0.96996	0.0498003	0.5305	-???	A	0.241317	G	0.93	0.0469817	A	0.2217	G	1.02891	0.823134	0.945445	0.032724	0.08152	-+
chr2:74120983	rs34588812	T/C	ACTG2	C	0.355	0.3574	0.96	0.377053	NA	NA	NA	NA	NA	NA	NA	NA	NA	NA	NA	NA	NA	NA	NA	1.04164	0.0504304	0.4063	+???	C	0.234254	T	0.98	0.662201	NA	NA	NA	NA	NA	1.02041	0.0485413	0.6702	+?
chr2:74121000	rs61306734	T/C	ACTG2	C	0.3452	0.3471	0.95	0.335654	NA	NA	NA	NA	NA	NA	NA	NA	NA	NA	NA	NA	NA	NA	NA	1.05264	0.0509558	0.3017	+???	C	0.248662	T	1	0.973919	NA	NA	NA	NA	NA	NA	NA	NA	-?
chr2:74121278	rs72814192	T/C	ACTG2	C	0.333	0.3383	0.97	0.608271	NA	NA	NA	NA	NA	NA	NA	NA	NA	NA	NA	NA	NA	NA	NA	1.03097	0.054008	0.5628	+???	C	0.18387	T	0.96	0.428489	NA	NA	NA	NA	NA	1.04164	0.0534811	0.4332	+?
chr2:74122223	rs13415017	T/C	ACTG2	NA	NA	NA	NA	NA	NA	NA	NA	NA	NA	NA	NA	NA	NA	NA	NA	NA	NA	NA	NA	NA	NA	NA	NA	C	0.259572	T	1.04	0.177579	C	0.3101	T	1.0141	0.798139	0.965509	0.02891	0.2178	--
chr2:74122345	rs13024800	A/G	ACTG2	A	0.3127	0.3228	0.96	0.396575	NA	NA	NA	NA	NA	NA	NA	NA	NA	NA	NA	NA	NA	NA	NA	0.960021	0.0480172	0.3836	-???	A	0.403417	G	1.01	0.862418	A	0.4354	G	1.10564	0.0651938	1.04854	0.048122	0.3136	++
chr2:74122953	rs1632296	A/G	ACTG2	A	0.3906	0.4	0.96	0.420164	NA	NA	NA	NA	NA	NA	NA	NA	NA	NA	NA	NA	NA	NA	NA	0.960021	0.0482268	0.3859	-???	A	0.230121	G	0.95	0.179686	G	0.1909	A	1.02398	0.849342	0.954278	0.035102	0.175	--
chr2:74122958	rs1653262	A/G	ACTG2	G	0.4115	0.4201	0.96	0.370043	NA	NA	NA	NA	NA	NA	NA	NA	NA	NA	NA	NA	NA	NA	NA	1.04164	0.0472838	0.3774	+???	G	0.238186	A	0.95	0.200939	A	0.1948	G	1.00995	0.993269	1.04477	0.0364485	0.2223	++
chr2:74123029	rs831535	A/C	ACTG2	A	0.4647	0.4656	0.97	0.497506	NA	NA	NA	NA	NA	NA	NA	NA	NA	NA	NA	NA	NA	NA	NA	0.96996	0.0446689	0.4862	-???	A	0.423618	C	0.97	0.369118	C	0.4175	A	1.03093	0.54635	0.96996	0.0308668	0.3158	--
chr2:74123306	rs831536	A/T	ACTG2	T	0.3881	0.3967	0.95	0.293438	NA	NA	NA	NA	NA	NA	NA	NA	NA	NA	NA	NA	NA	NA	NA	1.05264	0.0475981	0.2703	+???	T	0.249895	A	0.97	0.372322	A	0.2078	T	1.01092	0.829912	1.02778	0.0320014	0.3837	++
chr2:74123827	rs831537	T/C	ACTG2	C	0.3823	0.3925	0.97	0.445923	NA	NA	NA	NA	NA	NA	NA	NA	NA	NA	NA	NA	NA	NA	NA	1.03097	0.0467603	0.5047	+???	C	0.236386	T	0.95	0.20536	T	0.1918	C	1.007	0.919895	1.04404	0.0368632	0.2332	++
chr2:74124142	rs831538	T/C	ACTG2	C	0.3826	0.3927	0.96	0.433221	NA	NA	NA	NA	NA	NA	NA	NA	NA	NA	NA	NA	NA	NA	NA	1.04164	0.0466557	0.3708	+???	C	0.231944	T	0.96	0.206576	T	0.1909	C	1.00953	0.888724	1.03759	0.0303515	0.2182	++
chr2:74124171	rs831539	A/G	ACTG2	G	0.3807	0.3917	0.97	0.472294	NA	NA	NA	NA	NA	NA	NA	NA	NA	NA	NA	NA	NA	NA	NA	1.03097	0.046865	0.5059	+???	G	0.236503	A	0.95	0.202215	A	0.1909	G	1.01021	0.849767	1.04477	0.0366558	0.2232	++
chr2:74124342	rs831540	A/G	ACTG2	A	0.3819	0.3921	0.97	0.437546	NA	NA	NA	NA	NA	NA	NA	NA	NA	NA	NA	NA	NA	NA	NA	0.96996	0.0466557	0.5037	-???	A	0.230299	G	0.96	0.23995	G	0.1909	A	1.01084	0.874262	0.964158	0.0324143	0.253	--
chr2:74124528	rs831541	T/C	ACTG2	T	0.382	0.3915	0.96	0.388877	NA	NA	NA	NA	NA	NA	NA	NA	NA	NA	NA	NA	NA	NA	NA	0.960021	0.046551	0.3695	-???	T	0.21556	C	0.96	0.223032	C	0.1889	T	0.997804	0.934918	0.965605	0.0313824	0.2573	-+
chr2:74124964	rs831542	A/G	ACTG2	A	0.3826	0.392	0.96	0.378826	NA	NA	NA	NA	NA	NA	NA	NA	NA	NA	NA	NA	NA	NA	NA	0.960021	0.0464464	0.3681	-???	A	0.216521	G	0.96	0.230379	G	0.1889	A	1.0076	0.956738	0.964351	0.0318982	0.2478	--
chr2:74125060	rs831543	C/G	ACTG2	G	0.383	0.3928	0.96	0.407665	NA	NA	NA	NA	NA	NA	NA	NA	NA	NA	NA	NA	NA	NA	NA	1.04164	0.0463417	0.3677	+???	G	0.227049	C	0.96	0.244343	C	0.1909	G	1.02475	0.683948	1.03925	0.0328273	0.2329	++
chr2:74125261	rs831544	A/C	ACTG2	C	0.3831	0.3929	0.96	0.401519	NA	NA	NA	NA	NA	NA	NA	NA	NA	NA	NA	NA	NA	NA	NA	1.04164	0.0462371	0.3669	+???	C	0.227326	A	0.96	0.237489	A	0.1909	C	1.02438	0.687212	1.03925	0.032311	0.2268	++
chr2:74125550	rs7557701	A/G	ACTG2	A	0.0717	0.066	1.04	0.630275	NA	NA	NA	NA	NA	NA	NA	NA	NA	NA	NA	NA	NA	NA	NA	1.03998	0.0913331	0.6535	+???	A	0.170456	G	1.01	0.87385	A	0.1859	G	0.974613	0.479945	0.995212	0.0529545	0.9267	+-
chr2:74125661	rs1721259	T/C	ACTG2	C	0.3838	0.393	0.96	0.360778	NA	NA	NA	NA	NA	NA	NA	NA	NA	NA	NA	NA	NA	NA	NA	1.04164	0.0460279	0.3648	+???	C	0.225657	T	0.96	0.256001	T	0.1909	C	1.01846	0.776334	1.03821	0.0335505	0.2559	++
chr2:74125817	rs2950280	A/G	ACTG2	A	0.3836	0.3931	0.96	0.369544	NA	NA	NA	NA	NA	NA	NA	NA	NA	NA	NA	NA	NA	NA	NA	0.960021	0.0462371	0.3661	-???	A	0.225757	G	0.96	0.253507	G	0.1909	A	1.01571	0.797447	0.96358	0.0333438	0.2584	--
chr2:74126457	rs2249441	A/G	ACTG2	G	0.3944	0.4065	0.97	0.521991	NA	NA	NA	NA	NA	NA	NA	NA	NA	NA	NA	NA	NA	NA	NA	1.03097	0.0469697	0.5073	+???	G	0.230416	A	0.96	0.208039	A	0.2008	G	1.00816	0.854925	1.03728	0.0304545	0.2222	++
chr2:74126503	rs2249442	T/C	ACTG2	C	0.4033	0.4142	0.96	0.42123	NA	NA	NA	NA	NA	NA	NA	NA	NA	NA	NA	NA	NA	NA	NA	1.04164	0.0472838	0.3772	+???	C	0.232693	T	0.95	0.190211	T	0.2008	C	1.00583	0.89312	1.04425	0.0357233	0.2176	++
chr2:74126938	rs1721239	A/T	ACTG2	T	0.3946	0.4059	0.97	0.468304	NA	NA	NA	NA	NA	NA	NA	NA	NA	NA	NA	NA	NA	NA	NA	1.03097	0.0471791	0.5085	+???	T	0.222426	A	0.95	0.185908	A	0.1988	T	1.00874	0.937712	1.04509	0.0355162	0.2062	++
chr2:74127289	rs1721240	T/C	ACTG2	C	0.4896	0.4931	0.98	0.60286	NA	NA	NA	NA	NA	NA	NA	NA	NA	NA	NA	NA	NA	NA	NA	1.02041	0.0459233	0.6527	+???	C	0.439332	T	0.96	0.21016	T	0.4105	C	1.01717	0.45955	1.03686	0.0294246	0.2117	++
chr2:74127344	rs1617744	A/G	ACTG2	G	0.4885	0.4923	0.98	0.632752	NA	NA	NA	NA	NA	NA	NA	NA	NA	NA	NA	NA	NA	NA	NA	1.02041	0.0458187	0.6521	+???	G	0.450379	A	0.97	0.267728	A	0.4135	G	1.00624	0.565174	1.02716	0.0256228	0.2881	++
chr2:74127845	rs1618091	T/G	ACTG2	G	0.471	0.475	0.98	0.636512	NA	NA	NA	NA	NA	NA	NA	NA	NA	NA	NA	NA	NA	NA	NA	1.02041	0.0451914	0.6475	+???	G	0.43567	T	0.97	0.3546	T	0.4006	G	1.01635	0.470918	1.02798	0.0299394	0.3491	++
chr2:74128361	rs1653258	T/G	ACTG2	T	0.4862	0.4899	0.99	0.852156	NA	NA	NA	NA	NA	NA	NA	NA	NA	NA	NA	NA	NA	NA	NA	0.989951	0.045505	0.8212	-???	T	0.422701	G	0.97	0.306305	G	0.3897	T	1.01988	0.467378	0.971708	0.0275733	0.2912	--
chr2:74128369	rs1632564	A/G	ACTG2	G	0.4887	0.4933	0.99	0.900662	NA	NA	NA	NA	NA	NA	NA	NA	NA	NA	NA	NA	NA	NA	NA	1.01015	0.0454004	0.8209	+???	G	0.425456	A	0.97	0.301911	A	0.3907	G	1.02271	0.448057	1.02963	0.0273678	0.2795	++
chr2:74128391	rs1721241	C/G	ACTG2	G	0.4119	0.425	0.99	0.905252	NA	NA	NA	NA	NA	NA	NA	NA	NA	NA	NA	NA	NA	NA	NA	1.01015	0.0457141	0.8219	+???	G	0.231294	C	0.95	0.138296	C	0.2008	G	1.00632	0.940353	1.04603	0.0321046	0.1537	++
chr2:74128433	rs1050146	T/C	ACTG2	C	0.4126	0.4268	1	0.978888	NA	NA	NA	NA	NA	NA	NA	NA	NA	NA	NA	NA	NA	NA	NA	1	0.045505	1	-???	C	0.216745	T	0.95	0.141194	T	0.2008	C	1.01184	0.868063	1.04676	0.032311	0.15	++
chr2:74128905	rs1653257	A/G	ACTG2	G	0.4217	0.4292	0.99	0.742721	NA	NA	NA	NA	NA	NA	NA	NA	NA	NA	NA	NA	NA	NA	NA	1.01015	0.045505	0.8212	+???	G	0.22112	A	0.95	0.141312	A	0.2008	G	0.983906	0.79653	1.04227	0.0322078	0.1913	+-
chr2:74129389	rs7586415	T/C	ACTG2	C	0.0711	0.063	0.99	0.954088	NA	NA	NA	NA	NA	NA	NA	NA	NA	NA	NA	NA	NA	NA	NA	1.01015	0.0932993	0.9103	+???	C	0.175558	T	1	0.890337	C	0.1839	T	0.981532	0.591364	1.01877	0.0815552	0.812	-+
chr2:74129474	rs1726025	T/C	ACTG2	T	0.4909	0.4913	0.99	0.737101	NA	NA	NA	NA	NA	NA	NA	NA	NA	NA	NA	NA	NA	NA	NA	0.989951	0.0449824	0.8194	-???	T	0.401002	C	0.97	0.343048	C	0.3867	T	0.997183	0.88683	0.976286	0.0293217	0.406	-+
chr2:74129664	rs1653256	A/G	ACTG2	A	0.4913	0.491	0.98	0.706715	NA	NA	NA	NA	NA	NA	NA	NA	NA	NA	NA	NA	NA	NA	NA	0.980003	0.0450869	0.6472	-???	A	0.401643	G	0.97	0.324243	G	0.3877	A	0.998794	0.862191	0.975603	0.0283957	0.3767	-+
chr2:74129712	rs1721243	C/G	ACTG2	C	0.4868	0.4858	0.98	0.656026	NA	NA	NA	NA	NA	NA	NA	NA	NA	NA	NA	NA	NA	NA	NA	0.980003	0.0454004	0.649	-???	C	0.40317	G	0.97	0.319807	G	0.3857	C	1.00582	0.758654	0.974238	0.02819	0.3473	--
chr2:74129895	rs1721244	A/G	ACTG2	G	0.4917	0.4909	0.98	0.686829	NA	NA	NA	NA	NA	NA	NA	NA	NA	NA	NA	NA	NA	NA	NA	1.02041	0.0451914	0.6475	+???	G	0.403468	A	0.97	0.281472	A	0.3867	G	1.00672	0.746661	1.02716	0.0262383	0.3016	++
chr2:74130024	rs1653255	A/C	ACTG2	C	0.4923	0.491	0.98	0.665707	NA	NA	NA	NA	NA	NA	NA	NA	NA	NA	NA	NA	NA	NA	NA	1.02041	0.0451914	0.6476	+???	C	0.416739	A	0.96	0.167201	A	0.3966	C	0.995766	0.873486	1.03386	0.0270596	0.2118	+-
chr2:74130240	rs1653254	A/G	ACTG2	G	0.4925	0.4911	0.98	0.667092	NA	NA	NA	NA	NA	NA	NA	NA	NA	NA	NA	NA	NA	NA	NA	1.02041	0.0451914	0.6476	+???	G	0.417068	A	0.96	0.172041	A	0.3966	G	0.99532	0.876938	1.03355	0.0272651	0.2195	+-
chr2:74130557	rs1726024	C/G	ACTG2	C	0.4925	0.4914	0.98	0.680933	NA	NA	NA	NA	NA	NA	NA	NA	NA	NA	NA	NA	NA	NA	NA	0.980003	0.0451914	0.6477	-???	C	0.414771	G	0.96	0.184685	G	0.3966	C	0.996936	0.861829	0.967539	0.0279844	0.2322	-+
chr2:74130669	rs1726023	A/G	ACTG2	A	0.4925	0.4911	0.98	0.663594	NA	NA	NA	NA	NA	NA	NA	NA	NA	NA	NA	NA	NA	NA	NA	0.980003	0.0451914	0.6476	-???	A	0.412204	G	0.96	0.182267	G	0.3966	A	0.987734	0.995538	0.969185	0.0277788	0.2544	-+
chr2:74130806	rs1721245	T/C	ACTG2	T	0.4205	0.4289	0.99	0.771004	NA	NA	NA	NA	NA	NA	NA	NA	NA	NA	NA	NA	NA	NA	NA	0.989951	0.0457141	0.8221	-???	T	0.226886	C	0.95	0.171912	C	0.2018	T	0.977784	0.708567	0.961847	0.0343777	0.2495	-+
chr2:74131795	rs35526689	A/T	ACTG2	T	0.4877	0.4882	1.01	0.770113	NA	NA	NA	NA	NA	NA	NA	NA	NA	NA	NA	NA	NA	NA	NA	0.99005	0.0461325	0.8255	-???	T	0.429594	A	0.96	0.159494	A	0.4076	T	0.994002	0.882493	1.03365	0.0265462	0.206	+-
chr2:74133592	rs1726022	A/T	ACTG2	A	0.569	0.5662	0.96	0.383168	NA	NA	NA	NA	NA	NA	NA	NA	NA	NA	NA	NA	NA	NA	NA	0.960021	0.0494855	0.3981	-???	T	0.428612	A	1.0204	0.441881	NA	NA	NA	NA	NA	0.980003	0.0278816	0.4627	-?
chr2:74133975	rs831551	T/G	ACTG2	G	0.4216	0.4298	0.99	0.777759	NA	NA	NA	NA	NA	NA	NA	NA	NA	NA	NA	NA	NA	NA	NA	1.01015	0.0458187	0.8224	+???	G	0.226475	T	0.95	0.178524	T	0.2018	G	0.987736	0.809412	1.04133	0.034895	0.2375	+-
chr2:74134148	rs1653247	A/G	ACTG2	A	0.4823	0.4815	0.98	0.661163	NA	NA	NA	NA	NA	NA	NA	NA	NA	NA	NA	NA	NA	NA	NA	0.980003	0.045505	0.6498	-???	A	0.411755	G	0.96	0.148498	G	0.3956	A	0.992782	0.909371	0.967248	0.0259305	0.1932	-+
chr2:74134798	rs831552	A/C	ACTG2	A	0.4874	0.4842	0.97	0.558023	NA	NA	NA	NA	NA	NA	NA	NA	NA	NA	NA	NA	NA	NA	NA	0.96996	0.045505	0.4935	-???	A	0.340462	C	0.96	0.15954	C	0.3062	A	0.970038	0.812316	0.970446	0.0267516	0.2564	-+
chr2:74135380	rs756127	A/G	ACTG2	G	0.4881	0.4859	0.98	0.624264	NA	NA	NA	NA	NA	NA	NA	NA	NA	NA	NA	NA	NA	NA	NA	1.02041	0.0454004	0.6494	+???	G	0.419582	A	0.96	0.132405	A	0.3976	G	1.00269	0.762772	1.03603	0.0251101	0.1532	++
chr2:74135732	rs702460	A/G	ACTG2	G	0.4874	0.4845	0.98	0.571395	NA	NA	NA	NA	NA	NA	NA	NA	NA	NA	NA	NA	NA	NA	NA	1.02041	0.045505	0.6496	+???	G	0.340467	A	0.96	0.155811	A	0.3062	G	0.974131	0.861331	1.03128	0.0265462	0.2394	+-
chr2:74135797	rs702461	T/C	ACTG2	T	0.489	0.4869	0.98	0.621453	NA	NA	NA	NA	NA	NA	NA	NA	NA	NA	NA	NA	NA	NA	NA	0.980003	0.0456095	0.6504	-???	T	0.330161	C	0.98	0.414581	C	0.2972	T	0.983634	0.960274	0.984226	0.0236759	0.4954	-+
chr2:74135898	rs756128	A/G	ACTG2	A	0.4874	0.4845	0.98	0.571242	NA	NA	NA	NA	NA	NA	NA	NA	NA	NA	NA	NA	NA	NA	NA	0.980003	0.045505	0.6496	-???	A	0.340467	G	0.96	0.155811	G	0.3062	A	0.974201	0.862304	0.969669	0.0265462	0.2393	-+
chr2:74136698	rs831555	T/C	ACTG2	C	0.4873	0.4844	0.98	0.573546	NA	NA	NA	NA	NA	NA	NA	NA	NA	NA	NA	NA	NA	NA	NA	1.02041	0.045505	0.6496	+???	C	0.336555	T	0.96	0.171646	T	0.3042	C	0.975859	0.870314	1.03097	0.0274705	0.2603	+-
chr2:74137329	rs3107863	A/G	DGUOK	G	0.5241	0.5214	0.97	0.546124	NA	NA	NA	NA	NA	NA	NA	NA	NA	NA	NA	NA	NA	NA	NA	1.03097	0.0472838	0.5101	+???	G	0.340488	A	0.97	0.316933	NA	NA	NA	NA	NA	1.03097	0.0308668	0.3167	+?
chr2:74137588	rs10197651	C/G	DGUOK	C	0.4875	0.4844	0.98	0.569099	NA	NA	NA	NA	NA	NA	NA	NA	NA	NA	NA	NA	NA	NA	NA	0.980003	0.0454004	0.6494	-???	C	0.340487	G	0.96	0.158132	G	0.3062	C	0.974403	0.870642	0.969669	0.0266489	0.2427	-+
chr2:74137798	2:74137798:i	D/I	DGUOK	D	0.4891	0.486	0.98	0.572629	NA	NA	NA	NA	NA	NA	NA	NA	NA	NA	NA	NA	NA	NA	NA	0.980003	0.045505	0.65	-???	NA	NA	NA	NA	NA	NA	NA	NA	NA	NA	1.02829	0.0696163	NA	NA
chr2:74137798	2:74137798:I	G/GTCTTT	DGUOK	NA	NA	NA	NA	NA	NA	NA	NA	NA	NA	NA	NA	NA	NA	NA	NA	NA	NA	NA	NA	0.980003	0.045505	NA	NA	NA	NA	NA	NA	NA	GTCTTT	0.3062	G	0.972458	0.846425	1.02829	0.0696163	0.6782	?+
chr2:74137844	rs3107864	A/G	DGUOK	G	0.4873	0.484	0.98	0.572242	NA	NA	NA	NA	NA	NA	NA	NA	NA	NA	NA	NA	NA	NA	NA	1.02041	0.0454004	0.6492	+???	G	0.337954	A	0.96	0.15383	A	0.3052	G	0.976054	0.886181	1.03169	0.0264436	0.2314	+-
chr2:74137893	rs2462121	C/G	DGUOK	G	0.4928	0.4906	0.98	0.613354	NA	NA	NA	NA	NA	NA	NA	NA	NA	NA	NA	NA	NA	NA	NA	1.02041	0.0457141	0.6512	+???	G	0.338836	C	0.96	0.143594	C	0.3052	G	0.972839	0.798032	1.03149	0.0258279	0.2243	+-
chr2:74137921	rs2462122	T/C	DGUOK	T	0.4928	0.4902	0.98	0.596682	NA	NA	NA	NA	NA	NA	NA	NA	NA	NA	NA	NA	NA	NA	NA	0.980003	0.0457141	0.6512	-???	T	0.338836	C	0.96	0.141279	C	0.3052	T	0.978117	0.878693	0.968603	0.0257253	0.208	-+
chr2:74137997	rs2462123	T/G	DGUOK	G	0.416	0.4236	0.99	0.737649	NA	NA	NA	NA	NA	NA	NA	NA	NA	NA	NA	NA	NA	NA	NA	1.01015	0.0459233	0.823	+???	G	0.226659	T	0.95	0.156481	T	0.2008	G	0.988716	0.820707	1.04248	0.0333438	0.2044	+-
chr2:74138093	2:74138093:i	D/I	DGUOK	D	0.4931	0.4896	0.97	0.541746	NA	NA	NA	NA	NA	NA	NA	NA	NA	NA	NA	NA	NA	NA	NA	0.96996	0.0457141	0.4959	-???	NA	NA	NA	NA	NA	NA	NA	NA	NA	NA	1.04634	0.0685472	NA	NA
chr2:74138093	2:74138093:I	T/TAC	DGUOK	NA	NA	NA	NA	NA	NA	NA	NA	NA	NA	NA	NA	NA	NA	NA	NA	NA	NA	NA	NA	0.96996	0.0457141	NA	NA	NA	NA	NA	NA	NA	TAC	0.3082	T	0.955686	0.648092	1.04634	0.0685472	0.4943	?+
chr2:74138138	rs2463120	T/C	DGUOK	C	0.4875	0.4844	0.97	0.568668	NA	NA	NA	NA	NA	NA	NA	NA	NA	NA	NA	NA	NA	NA	NA	1.03097	0.045505	0.4933	+???	C	0.34048	T	0.96	0.148831	T	0.3062	C	0.974929	0.872532	1.03179	0.0261357	0.2261	+-
chr2:74138386	rs2264649	T/C	DGUOK	C	0.5032	0.4985	0.97	0.495212	NA	NA	NA	NA	NA	NA	NA	NA	NA	NA	NA	NA	NA	NA	NA	1.03097	0.0463417	0.5011	+???	C	0.419092	T	0.96	0.134098	T	0.3976	C	0.974729	0.889145	1.03107	0.0250076	0.2155	+-
chr2:74138674	rs2264650	T/C	DGUOK	T	0.4875	0.4844	0.97	0.567209	NA	NA	NA	NA	NA	NA	NA	NA	NA	NA	NA	NA	NA	NA	NA	0.96996	0.045505	0.4938	-???	T	0.340464	C	0.96	0.143688	C	0.3062	T	0.975007	0.874379	0.968991	0.0258279	0.2176	-+
chr2:74138788	rs10201234	A/G	DGUOK	NA	NA	NA	NA	NA	NA	NA	NA	NA	NA	NA	NA	NA	NA	NA	NA	NA	NA	NA	NA	NA	NA	NA	NA	A	0.0816069	G	0.99	0.821246	A	0.09145	G	0.93081	0.44537	0.980591	0.0432074	0.6426	--
chr2:74139309	rs2253816	T/C	DGUOK	C	0.4876	0.4844	0.97	0.564211	NA	NA	NA	NA	NA	NA	NA	NA	NA	NA	NA	NA	NA	NA	NA	1.03097	0.0456095	0.4944	+???	C	0.340695	T	0.95	0.133495	T	0.3062	C	0.975631	0.884205	1.03707	0.0305576	0.227	+-
chr2:74139533	rs2694695	A/C	DGUOK	C	0.5314	0.528	0.97	0.574684	NA	NA	NA	NA	NA	NA	NA	NA	NA	NA	NA	NA	NA	NA	NA	1.03097	0.0479124	0.515	+???	C	0.338771	A	0.97	0.265009	NA	NA	NA	NA	NA	1.03097	0.0275733	0.2633	+?
chr2:74139535	rs2689769	T/C	DGUOK	T	0.5337	0.5302	0.97	0.542257	NA	NA	NA	NA	NA	NA	NA	NA	NA	NA	NA	NA	NA	NA	NA	0.96996	0.048122	0.5168	-???	T	0.338771	C	0.97	0.405163	NA	NA	NA	NA	NA	0.96996	0.0374855	0.4078	-?
chr2:74139554	rs2901502	C/G	DGUOK	C	0.4731	0.4749	1.02	0.680325	NA	NA	NA	NA	NA	NA	NA	NA	NA	NA	NA	NA	NA	NA	NA	1.02	0.0475981	0.6705	+???	C	0.339004	G	0.96	0.188895	G	0.3062	C	0.944063	0.467742	0.97824	0.0280872	0.4265	-+
chr2:74139575	rs10204245	T/C	DGUOK	C	0.4893	0.4857	0.97	0.532294	NA	NA	NA	NA	NA	NA	NA	NA	NA	NA	NA	NA	NA	NA	NA	1.03097	0.0457141	0.4957	+???	C	0.338616	T	0.95	0.100179	T	0.3062	C	0.965839	0.753769	1.03717	0.02819	0.1892	+-
chr2:74139629	rs2694696	A/G	DGUOK	G	0.4888	0.4854	0.97	0.541282	NA	NA	NA	NA	NA	NA	NA	NA	NA	NA	NA	NA	NA	NA	NA	1.03097	0.0457141	0.4953	+???	G	0.338523	A	0.95	0.125976	A	0.3052	G	0.970639	0.833389	1.03634	0.0300424	0.2271	+-
chr2:74139650	rs2694697	T/G	DGUOK	G	0.493	0.4901	0.98	0.579638	NA	NA	NA	NA	NA	NA	NA	NA	NA	NA	NA	NA	NA	NA	NA	1.02041	0.045505	0.6495	+???	G	0.334752	T	0.96	0.149055	T	0.3042	G	0.97493	0.861182	1.03179	0.0261357	0.2261	+-
chr2:74139710	rs2249658	A/C	DGUOK	C	0.4883	0.4848	0.97	0.534057	NA	NA	NA	NA	NA	NA	NA	NA	NA	NA	NA	NA	NA	NA	NA	1.03097	0.0457141	0.4952	+???	C	0.338971	A	0.95	0.125321	A	0.3052	C	0.970412	0.831176	1.03634	0.0299394	0.2265	+-
chr2:74139951	rs13021486	A/G	DGUOK	G	0.4874	0.4841	0.97	0.558831	NA	NA	NA	NA	NA	NA	NA	NA	NA	NA	NA	NA	NA	NA	NA	1.03097	0.0456095	0.495	+???	G	0.335265	A	0.96	0.138479	A	0.3042	G	0.973221	0.851838	1.0319	0.0255202	0.2131	+-
chr2:74139957	rs72816133	C/G	DGUOK	NA	NA	NA	NA	NA	NA	NA	NA	NA	NA	NA	NA	NA	NA	NA	NA	NA	NA	NA	NA	NA	NA	NA	NA	C	0.0785104	G	0.99	0.790779	C	0.09145	G	0.929614	0.434272	0.982751	0.037278	0.6353	--
chr2:74139996	rs10169974	T/C	DGUOK	T	0.4874	0.4841	0.97	0.55864	NA	NA	NA	NA	NA	NA	NA	NA	NA	NA	NA	NA	NA	NA	NA	0.96996	0.0457141	0.4951	-???	T	0.336034	C	0.96	0.140388	C	0.3042	T	0.973226	0.852108	0.969185	0.0256228	0.2163	-+
chr2:74140010	rs12997980	T/C	DGUOK	T	0.4874	0.4841	0.97	0.558593	NA	NA	NA	NA	NA	NA	NA	NA	NA	NA	NA	NA	NA	NA	NA	0.96996	0.0457141	0.4951	-???	T	0.336034	C	0.96	0.137988	C	0.3042	T	0.973237	0.852199	0.969088	0.0255202	0.2123	-+
chr2:74140071	rs1721263	A/G	DGUOK	A	0.4569	0.4636	0.99	0.755327	NA	NA	NA	NA	NA	NA	NA	NA	NA	NA	NA	NA	NA	NA	NA	0.989951	0.0480172	0.8302	-???	A	0.219446	G	0.95	0.198275	NA	NA	NA	NA	NA	0.949994	0.0401865	0.1929	-?
chr2:74140149	rs1653267	A/G	DGUOK	A	0.5552	0.553	0.97	0.504305	NA	NA	NA	NA	NA	NA	NA	NA	NA	NA	NA	NA	NA	NA	NA	0.96996	0.0498003	0.531	-???	A	0.337664	G	0.97	0.280945	NA	NA	NA	NA	NA	0.96996	0.0286014	0.2797	-?
chr2:74140152	rs1653266	T/C	DGUOK	C	0.5551	0.5528	0.97	0.499152	NA	NA	NA	NA	NA	NA	NA	NA	NA	NA	NA	NA	NA	NA	NA	1.03097	0.0498003	0.5309	+???	C	0.334491	T	0.97	0.310685	NA	NA	NA	NA	NA	1.03097	0.0304545	0.3103	+?
chr2:74140230	rs1653265	A/G	DGUOK	A	0.496	0.4924	0.97	0.552377	NA	NA	NA	NA	NA	NA	NA	NA	NA	NA	NA	NA	NA	NA	NA	0.96996	0.0464464	0.5025	-???	A	0.335253	G	0.96	0.146166	G	0.3042	A	0.947481	0.528273	0.974238	0.0258279	0.3058	-+
chr2:74140581	rs891699	A/T	DGUOK	A	0.4859	0.4815	0.97	0.462418	NA	NA	NA	NA	NA	NA	NA	NA	NA	NA	NA	NA	NA	NA	NA	0.96996	0.046551	0.5028	-???	A	0.334933	T	0.95	0.137846	T	0.3042	A	0.973513	0.869313	0.965026	0.0308668	0.2412	-+
chr2:74140789	rs891698	T/C	DGUOK	T	0.4859	0.4814	0.97	0.451668	NA	NA	NA	NA	NA	NA	NA	NA	NA	NA	NA	NA	NA	NA	NA	0.96996	0.046865	0.5063	-???	T	0.335151	C	0.95	0.134414	C	0.3042	T	0.973393	0.87714	0.964833	0.0305576	0.2353	-+
chr2:74140888	rs891697	A/C	DGUOK	A	0.4786	0.4722	0.96	0.381649	NA	NA	NA	NA	NA	NA	NA	NA	NA	NA	NA	NA	NA	NA	NA	0.960021	0.0472838	0.3771	-???	A	0.416282	C	0.95	0.093022	C	0.3946	A	1.00297	0.720462	0.957911	0.0275733	0.1141	--
chr2:74141317	rs1653264	A/G	DGUOK	G	0.486	0.4816	0.97	0.448642	NA	NA	NA	NA	NA	NA	NA	NA	NA	NA	NA	NA	NA	NA	NA	1.03097	0.0478076	0.514	+???	G	0.411192	A	0.94	0.0629904	A	0.3946	G	1.00509	0.706901	1.05222	0.0294246	0.07972	++
chr2:74141413	rs1621127	A/G	DGUOK	G	0.4911	0.4871	0.97	0.47904	NA	NA	NA	NA	NA	NA	NA	NA	NA	NA	NA	NA	NA	NA	NA	1.03097	0.0477028	0.5135	+???	G	0.41166	A	0.94	0.0634218	A	0.3966	G	1.00583	0.689408	1.05232	0.0295275	0.07942	++
chr2:74142453	rs10190449	A/C	DGUOK	NA	NA	NA	NA	NA	NA	NA	NA	NA	NA	NA	NA	NA	NA	NA	NA	NA	NA	NA	NA	NA	NA	NA	NA	C	0.082013	A	1.01	0.873843	NA	NA	NA	NA	NA	0.99005	0.0696163	0.8825	-?
chr2:74142457	rs10166948	T/G	DGUOK	NA	NA	NA	NA	NA	NA	NA	NA	NA	NA	NA	NA	NA	NA	NA	NA	NA	NA	NA	NA	NA	NA	NA	NA	T	0.0811874	G	1.01	0.85989	NA	NA	NA	NA	NA	1.01005	0.0620489	0.8687	+?
chr2:74142515	rs4852990	T/G	DGUOK	NA	NA	NA	NA	NA	NA	NA	NA	NA	NA	NA	NA	NA	NA	NA	NA	NA	NA	NA	NA	NA	NA	NA	NA	G	0.206333	T	1.01	0.752738	NA	NA	NA	NA	NA	0.99005	0.0334472	0.7624	-?
chr2:74142783	rs6711332	T/G	DGUOK	NA	NA	NA	NA	NA	NA	NA	NA	NA	NA	NA	NA	NA	NA	NA	NA	NA	NA	NA	NA	NA	NA	NA	NA	G	0.168525	T	0.98	0.689363	NA	NA	NA	NA	NA	1.02041	0.0534811	0.698	+?
chr2:74143212	rs1721261	A/G	DGUOK	A	0.4725	0.4621	0.97	0.504958	NA	NA	NA	NA	NA	NA	NA	NA	NA	NA	NA	NA	NA	NA	NA	0.96996	0.0449824	0.4891	-???	A	0.412147	G	0.96	0.234654	G	0.3787	A	1.01903	0.397123	0.964447	0.0307637	0.2324	--
chr2:74143241	rs1721262	A/G	DGUOK	G	0.4811	0.4728	0.98	0.592797	NA	NA	NA	NA	NA	NA	NA	NA	NA	NA	NA	NA	NA	NA	NA	1.02041	0.0446689	0.6437	+???	G	0.424415	A	0.97	0.259569	A	0.4026	G	1.03095	0.317348	1.03097	0.0252126	0.222	++
chr2:74143378	rs1726026	T/C	DGUOK	T	0.4801	0.4764	0.99	0.78595	NA	NA	NA	NA	NA	NA	NA	NA	NA	NA	NA	NA	NA	NA	NA	0.989951	0.0446689	0.818	-???	T	0.420759	C	0.97	0.293914	C	0.3996	T	1.01493	0.440018	0.972486	0.0268542	0.2922	--
chr2:74143438	rs1726027	T/G	DGUOK	G	0.4826	0.4753	0.98	0.641825	NA	NA	NA	NA	NA	NA	NA	NA	NA	NA	NA	NA	NA	NA	NA	1.02041	0.0442511	0.6411	+???	G	0.424691	T	0.97	0.286137	T	0.4006	G	1.02512	0.353576	1.03004	0.0265462	0.2583	++
chr2:74143570	rs1653253	A/C	DGUOK	A	0.4698	0.4661	0.99	0.75476	NA	NA	NA	NA	NA	NA	NA	NA	NA	NA	NA	NA	NA	NA	NA	0.989951	0.0443556	0.8169	-???	A	0.42013	C	0.96	0.227272	C	0.3976	A	1.02663	0.33841	0.962906	0.0303515	0.206	--
chr2:74143990	rs1622752	A/T	DGUOK	T	0.4826	0.4754	0.98	0.646403	NA	NA	NA	NA	NA	NA	NA	NA	NA	NA	NA	NA	NA	NA	NA	1.02041	0.0441467	0.6403	+???	T	0.425218	A	0.97	0.277261	A	0.4006	T	1.02489	0.355064	1.03004	0.0260331	0.2508	++
chr2:74144040	rs1726028	A/G	DGUOK	G	0.4826	0.4754	0.98	0.646696	NA	NA	NA	NA	NA	NA	NA	NA	NA	NA	NA	NA	NA	NA	NA	1.02041	0.0441467	0.6403	+???	G	0.425234	A	0.97	0.276981	A	0.4006	G	1.02487	0.355185	1.03004	0.0260331	0.2506	++
chr2:74144110	rs1623605	A/C	DGUOK	A	0.4669	0.4614	0.98	0.634297	NA	NA	NA	NA	NA	NA	NA	NA	NA	NA	NA	NA	NA	NA	NA	0.980003	0.0442511	0.6411	-???	A	0.421721	C	0.97	0.286706	C	0.3996	A	1.02869	0.332126	0.970348	0.0265462	0.2504	--
chr2:74144433	rs1653252	T/C	DGUOK	C	0.4733	0.4686	0.98	0.709478	NA	NA	NA	NA	NA	NA	NA	NA	NA	NA	NA	NA	NA	NA	NA	1.02041	0.0441467	0.6404	+???	C	0.424439	T	0.97	0.264163	T	0.4006	C	1.02491	0.352319	1.03004	0.0254177	0.2388	++
chr2:74144543	rs1653251	A/T	DGUOK	A	0.4729	0.4685	0.99	0.728045	NA	NA	NA	NA	NA	NA	NA	NA	NA	NA	NA	NA	NA	NA	NA	0.989951	0.0442511	0.8163	-???	A	0.423688	T	0.97	0.265539	T	0.3996	A	1.02394	0.364477	0.970931	0.0255202	0.2422	--
chr2:74144851	rs78209084	T/C	DGUOK	NA	NA	NA	NA	NA	NA	NA	NA	NA	NA	NA	NA	NA	NA	NA	NA	NA	NA	NA	NA	NA	NA	NA	NA	T	0.0391151	C	1.06	0.454923	T	0.05268	C	0.778281	0.0439727	0.964447	0.0772376	0.6262	+-
chr2:74144888	rs1653250	A/C	DGUOK	C	0.4826	0.4753	0.98	0.657246	NA	NA	NA	NA	NA	NA	NA	NA	NA	NA	NA	NA	NA	NA	NA	1.02041	0.0441467	0.6403	+???	C	0.426473	A	0.97	0.263451	A	0.4016	C	1.02472	0.35904	1.03004	0.0254177	0.2385	++
chr2:74145623	rs1653249	A/C	DGUOK	A	0.4644	0.4596	0.98	0.68114	NA	NA	NA	NA	NA	NA	NA	NA	NA	NA	NA	NA	NA	NA	NA	0.980003	0.0442511	0.641	-???	A	0.409788	C	0.96	0.194772	C	0.3757	A	1.01416	0.453266	0.964737	0.0286014	0.2024	--
chr2:74146869	rs1721238	A/G	DGUOK	G	0.4815	0.4753	0.98	0.713659	NA	NA	NA	NA	NA	NA	NA	NA	NA	NA	NA	NA	NA	NA	NA	1.02041	0.0443556	0.6413	+???	G	0.349589	A	0.97	0.360947	A	0.3111	G	1.00454	0.756317	1.02562	0.0303515	0.3976	++
chr2:74146977	rs7570375	A/G	DGUOK	NA	NA	NA	NA	NA	NA	NA	NA	NA	NA	NA	NA	NA	NA	NA	NA	NA	NA	NA	NA	NA	NA	NA	NA	G	0.0396389	A	1.05	0.459228	G	0.05268	A	0.777217	0.0397731	1.02224	0.0667322	0.7334	-+
chr2:74147469	rs2694700	T/C	DGUOK	T	0.4445	0.4399	0.98	0.591677	NA	NA	NA	NA	NA	NA	NA	NA	NA	NA	NA	NA	NA	NA	NA	0.980003	0.0459233	0.6528	-???	T	0.327463	C	0.97	0.332247	C	0.3101	T	1.02202	0.58807	0.971416	0.0290129	0.3111	--
chr2:74147572	rs149680705	T/C	DGUOK	NA	NA	NA	NA	NA	NA	NA	NA	NA	NA	NA	NA	NA	NA	NA	NA	NA	NA	NA	NA	NA	NA	NA	NA	T	0.0405387	C	0.93	0.278689	NA	NA	NA	NA	NA	0.929973	0.0688678	0.2757	-?
chr2:74147721	rs831522	A/C	DGUOK	C	0.473	0.4705	0.99	0.847238	NA	NA	NA	NA	NA	NA	NA	NA	NA	NA	NA	NA	NA	NA	NA	1.01015	0.04446	0.8174	+???	C	0.397879	A	0.96	0.160677	A	0.3618	C	1.01533	0.503789	1.03738	0.0267516	0.1633	++
chr2:74148405	rs79214029	T/C	DGUOK	NA	NA	NA	NA	NA	NA	NA	NA	NA	NA	NA	NA	NA	NA	NA	NA	NA	NA	NA	NA	NA	NA	NA	NA	C	0.0684015	T	0.98	0.748682	C	0.07455	T	0.955194	0.419181	1.02634	0.0595031	0.6529	++
chr2:74149158	rs10195831	A/C	DGUOK	NA	NA	NA	NA	NA	NA	NA	NA	NA	NA	NA	NA	NA	NA	NA	NA	NA	NA	NA	NA	NA	NA	NA	NA	C	0.0607259	A	1	0.997601	C	0.06461	A	0.892259	0.184889	1.12075	0.135644	0.3701	-+
chr2:74149728	rs17009488	T/G	DGUOK	NA	NA	NA	NA	NA	NA	NA	NA	NA	NA	NA	NA	NA	NA	NA	NA	NA	NA	NA	NA	NA	NA	NA	NA	T	0.0574812	G	0.99	0.817903	T	0.06461	G	0.867629	0.155783	0.975505	0.0434161	0.5589	--
chr2:74149986	rs10196755	A/G	DGUOK	NA	NA	NA	NA	NA	NA	NA	NA	NA	NA	NA	NA	NA	NA	NA	NA	NA	NA	NA	NA	NA	NA	NA	NA	G	0.0605969	A	0.99	0.935513	G	0.06461	A	0.902382	0.221666	1.06226	0.0986696	0.5209	++
chr2:74150001	rs831523	A/G	DGUOK	G	0.5044	0.5003	0.99	0.786877	NA	NA	NA	NA	NA	NA	NA	NA	NA	NA	NA	NA	NA	NA	NA	1.01015	0.0450869	0.8196	+???	G	0.41816	A	0.97	0.250921	A	0.3837	G	1.03117	0.358167	1.03097	0.0249051	0.2143	++
chr2:74151700	rs13411881	T/C	DGUOK	NA	NA	NA	NA	NA	NA	NA	NA	NA	NA	NA	NA	NA	NA	NA	NA	NA	NA	NA	NA	NA	NA	NA	NA	C	0.060583	T	0.99	0.838429	C	0.06461	T	0.891153	0.182811	1.02511	0.0486462	0.6021	++
chr2:74151750	rs28574947	A/G	DGUOK	NA	NA	NA	NA	NA	NA	NA	NA	NA	NA	NA	NA	NA	NA	NA	NA	NA	NA	NA	NA	NA	NA	NA	NA	A	0.060583	G	1.03	0.800696	NA	NA	NA	NA	NA	1.03004	0.145224	0.8274	+?
chr2:74151764	rs28688405	A/G	DGUOK	NA	NA	NA	NA	NA	NA	NA	NA	NA	NA	NA	NA	NA	NA	NA	NA	NA	NA	NA	NA	NA	NA	NA	NA	G	0.060583	A	1.03	0.772547	NA	NA	NA	NA	NA	0.970834	0.12367	0.7999	-?
chr2:74151893	rs865551	C/G	DGUOK	C	0.4672	0.4638	0.98	0.647781	NA	NA	NA	NA	NA	NA	NA	NA	NA	NA	NA	NA	NA	NA	NA	0.980003	0.0469697	0.6596	-???	C	0.421586	G	0.99	0.625939	G	0.3917	C	1.01695	0.463628	0.989357	0.0199973	0.5905	--
chr2:74152179	rs831524	C/G	DGUOK	G	0.4919	0.4929	1	0.969048	NA	NA	NA	NA	NA	NA	NA	NA	NA	NA	NA	NA	NA	NA	NA	1	0.0449824	1	-???	G	0.422249	C	0.98	0.420774	C	0.3917	G	1.03484	0.330032	1.02224	0.0238807	0.3519	++
chr2:74152767	2:74152767:d	D/I	DGUOK	I	0.6259	0.6242	1	0.941422	NA	NA	NA	NA	NA	NA	NA	NA	NA	NA	NA	NA	NA	NA	NA	1	0.054008	1	-???	NA	NA	NA	NA	NA	NA	NA	NA	NA	NA	NA	NA	NA	NA
chr2:74153331	rs831525	A/G	DGUOK	G	0.5025	0.5012	1	0.911584	NA	NA	NA	NA	NA	NA	NA	NA	NA	NA	NA	NA	NA	NA	NA	1	0.04446	1	-???	G	0.357136	A	0.97	0.386175	A	0.327	G	1.01384	0.70277	1.02716	0.0316918	0.3903	++
chr2:74153422	rs11683738	C/G	DGUOK	NA	NA	NA	NA	NA	NA	NA	NA	NA	NA	NA	NA	NA	NA	NA	NA	NA	NA	NA	NA	NA	NA	NA	NA	G	0.160347	C	0.98	0.517528	NA	NA	NA	NA	NA	1.02041	0.0320014	0.5219	+?
chr2:74154975	rs11677402	T/G	DGUOK	NA	NA	NA	NA	NA	NA	NA	NA	NA	NA	NA	NA	NA	NA	NA	NA	NA	NA	NA	NA	NA	NA	NA	NA	T	0.15647	G	0.98	0.631079	NA	NA	NA	NA	NA	0.980003	0.0439379	0.6383	-?
chr2:74155335	rs113014576	A/C	DGUOK	NA	NA	NA	NA	NA	NA	NA	NA	NA	NA	NA	NA	NA	NA	NA	NA	NA	NA	NA	NA	NA	NA	NA	NA	C	0.0580458	A	0.98	0.808553	C	0.06561	A	0.866701	0.152269	1.06247	0.0754079	0.4045	++
chr2:74155641	rs7557705	T/G	DGUOK	NA	NA	NA	NA	NA	NA	NA	NA	NA	NA	NA	NA	NA	NA	NA	NA	NA	NA	NA	NA	NA	NA	NA	NA	T	0.0579222	G	0.98	0.809257	T	0.06461	G	0.866686	0.152138	0.941011	0.075623	0.404	--
chr2:74156222	rs1096555	T/C	DGUOK	C	0.5288	0.5228	0.98	0.595147	NA	NA	NA	NA	NA	NA	NA	NA	NA	NA	NA	NA	NA	NA	NA	1.02041	0.0464464	0.6566	+???	C	0.354525	T	0.97	0.317335	NA	NA	NA	NA	NA	1.03097	0.0308668	0.3171	+?
chr2:74156571	rs150989430	A/G	DGUOK	NA	NA	NA	NA	NA	NA	NA	NA	NA	NA	NA	NA	NA	NA	NA	NA	NA	NA	NA	NA	NA	NA	NA	NA	G	0.0412895	A	0.93	0.295278	NA	NA	NA	NA	NA	1.0753	0.0715434	0.2934	+?
chr2:74157591	rs2462124	T/C	DGUOK	C	0.5093	0.5019	0.97	0.552009	NA	NA	NA	NA	NA	NA	NA	NA	NA	NA	NA	NA	NA	NA	NA	1.03097	0.0452959	0.4914	+???	C	0.413366	T	0.96	0.220167	T	0.3688	C	1.03139	0.36447	1.03967	0.0300424	0.1893	++
chr2:74157971	rs1726030	A/G	DGUOK	G	0.5119	0.5052	0.98	0.595861	NA	NA	NA	NA	NA	NA	NA	NA	NA	NA	NA	NA	NA	NA	NA	1.02041	0.0451914	0.6472	+???	G	0.413158	A	0.96	0.230048	A	0.3688	G	1.03275	0.36247	1.03987	0.0305576	0.1949	++
chr2:74158045	rs1721260	T/C	DGUOK	C	0.5216	0.5164	0.98	0.725384	NA	NA	NA	NA	NA	NA	NA	NA	NA	NA	NA	NA	NA	NA	NA	1.02041	0.0456095	0.6507	+???	C	0.416356	T	0.96	0.173097	T	0.3728	C	1.01793	0.514527	1.03759	0.0273678	0.1716	++
chr2:74158212	rs2689773	T/C	DGUOK	C	0.511	0.504	0.98	0.580652	NA	NA	NA	NA	NA	NA	NA	NA	NA	NA	NA	NA	NA	NA	NA	1.02041	0.0450869	0.6469	+???	C	0.413452	T	0.96	0.235492	T	0.3688	C	1.03266	0.354578	1.03977	0.0308668	0.1998	++
chr2:74158418	rs2254678	T/G	DGUOK	T	0.5109	0.5042	0.98	0.592202	NA	NA	NA	NA	NA	NA	NA	NA	NA	NA	NA	NA	NA	NA	NA	0.980003	0.0450869	0.6469	-???	T	0.413189	G	0.96	0.223709	G	0.3688	T	1.0282	0.396344	0.96252	0.0302485	0.1994	--
chr2:74160315	rs2243800	A/G	DGUOK	A	0.5091	0.5031	0.98	0.658576	NA	NA	NA	NA	NA	NA	NA	NA	NA	NA	NA	NA	NA	NA	NA	0.980003	0.0450869	0.6469	-???	A	0.359991	G	0.96	0.241206	G	0.3201	A	1.01314	0.693425	0.965605	0.0312792	0.2553	--
chr2:74160890	rs2243819	A/G	DGUOK	G	0.5097	0.5033	0.98	0.628594	NA	NA	NA	NA	NA	NA	NA	NA	NA	NA	NA	NA	NA	NA	NA	1.02041	0.0450869	0.6467	+???	G	0.409261	A	0.95	0.121594	A	0.3608	G	1.02382	0.431046	1.04697	0.0296305	0.1159	++
chr2:74161354	rs831529	A/G	DGUOK	A	0.4995	0.4961	0.98	0.728501	NA	NA	NA	NA	NA	NA	NA	NA	NA	NA	NA	NA	NA	NA	NA	0.980003	0.0449824	0.6458	-???	A	0.349014	G	0.97	0.307141	G	0.3091	A	1.0229	0.603164	0.971222	0.0276761	0.2849	--
chr2:74162118	rs62151970	T/G	DGUOK	NA	NA	NA	NA	NA	NA	NA	NA	NA	NA	NA	NA	NA	NA	NA	NA	NA	NA	NA	NA	NA	NA	NA	NA	T	0.156494	G	0.98	0.605598	NA	NA	NA	NA	NA	0.980003	0.0407067	0.6122	-?
chr2:74162810	rs17009506	A/G	DGUOK	NA	NA	NA	NA	NA	NA	NA	NA	NA	NA	NA	NA	NA	NA	NA	NA	NA	NA	NA	NA	NA	NA	NA	NA	G	0.0603541	A	0.98	0.779383	G	0.06461	A	0.876407	0.184285	1.05054	0.0674792	0.4504	++
chr2:74163931	rs831528	C/G	DGUOK	G	0.4899	0.4916	1	0.97406	NA	NA	NA	NA	NA	NA	NA	NA	NA	NA	NA	NA	NA	NA	NA	1	0.0443556	1	-???	G	0.346857	C	0.96	0.250692	C	0.3101	G	1.02577	0.566719	1.03832	0.0318982	0.2314	++
chr2:74165200	rs73947453	A/G	DGUOK	NA	NA	NA	NA	NA	NA	NA	NA	NA	NA	NA	NA	NA	NA	NA	NA	NA	NA	NA	NA	NA	NA	NA	NA	A	0.060356	G	0.98	0.779336	A	0.06461	G	0.87688	0.185793	0.952086	0.0674792	0.4519	--
chr2:74165856	rs831527	A/G	DGUOK	G	0.4931	0.4907	0.99	0.826086	NA	NA	NA	NA	NA	NA	NA	NA	NA	NA	NA	NA	NA	NA	NA	1.01015	0.0445644	0.8176	+???	G	0.418829	A	0.96	0.171217	A	0.3847	G	1.04726	0.269429	1.04258	0.0273678	0.1233	++
chr2:74166426	rs59485700	A/T	DGUOK	NA	NA	NA	NA	NA	NA	NA	NA	NA	NA	NA	NA	NA	NA	NA	NA	NA	NA	NA	NA	NA	NA	NA	NA	A	0.0603542	T	0.98	0.779294	A	0.06461	T	0.877129	0.186587	0.952181	0.0674792	0.4526	--
chr2:74167343	rs2694701	C/G	DGUOK	C	0.4991	0.5002	1.01	0.901264	NA	NA	NA	NA	NA	NA	NA	NA	NA	NA	NA	NA	NA	NA	NA	1.01005	0.04446	0.819	+???	C	0.419323	G	0.96	0.162731	G	0.3857	C	1.04364	0.287083	0.959733	0.0269569	0.1216	--
chr2:74167645	rs73947454	T/G	DGUOK	NA	NA	NA	NA	NA	NA	NA	NA	NA	NA	NA	NA	NA	NA	NA	NA	NA	NA	NA	NA	NA	NA	NA	NA	T	0.0603542	G	0.98	0.779256	T	0.06461	G	0.877356	0.187318	0.952276	0.0674792	0.4534	--
chr2:74168024	rs2462125	T/C	DGUOK	C	0.4837	0.4841	0.99	0.904032	NA	NA	NA	NA	NA	NA	NA	NA	NA	NA	NA	NA	NA	NA	NA	1.01015	0.04446	0.8172	+???	C	0.417566	T	0.96	0.167079	T	0.3847	C	1.04294	0.292585	1.04185	0.0271623	0.1259	++
chr2:74168206	rs2244751	A/T	DGUOK	T	0.4839	0.4843	1	0.91141	NA	NA	NA	NA	NA	NA	NA	NA	NA	NA	NA	NA	NA	NA	NA	1	0.04446	1	-???	T	0.420399	A	0.96	0.200043	A	0.3847	T	1.03749	0.308088	1.04091	0.0290129	0.1602	++
chr2:74168836	rs7559892	A/G	DGUOK	NA	NA	NA	NA	NA	NA	NA	NA	NA	NA	NA	NA	NA	NA	NA	NA	NA	NA	NA	NA	NA	NA	NA	NA	G	0.0613608	A	0.99	0.834214	G	0.06561	A	0.890901	0.224517	1.02409	0.0475981	0.6091	++
chr2:74169020	rs831545	A/G	DGUOK	A	0.4847	0.4852	1	0.926448	NA	NA	NA	NA	NA	NA	NA	NA	NA	NA	NA	NA	NA	NA	NA	1	0.04446	1	+???	A	0.422468	G	0.96	0.194172	G	0.3847	A	1.04048	0.28986	0.960213	0.0286014	0.1505	--
chr2:74169283	rs75215592	A/T	DGUOK	NA	NA	NA	NA	NA	NA	NA	NA	NA	NA	NA	NA	NA	NA	NA	NA	NA	NA	NA	NA	NA	NA	NA	NA	A	0.0603541	T	0.98	0.77929	A	0.06461	T	0.877672	0.188338	0.952372	0.0674792	0.4543	--
chr2:74169572	rs831547	T/G	DGUOK	G	0.4998	0.4987	1	0.946914	NA	NA	NA	NA	NA	NA	NA	NA	NA	NA	NA	NA	NA	NA	NA	1	0.04446	1	-???	G	0.358905	T	0.96	0.187461	T	0.3211	G	1.01366	0.666176	1.03676	0.0282928	0.1952	++
chr2:74170197	rs36107071	T/C	DGUOK	NA	NA	NA	NA	NA	NA	NA	NA	NA	NA	NA	NA	NA	NA	NA	NA	NA	NA	NA	NA	NA	NA	NA	NA	C	0.058118	T	1.01	0.781129	C	0.0825	T	1.11533	0.230504	0.982456	0.0366558	0.6225	--
chr2:74170284	rs831548	T/G	DGUOK	T	0.4836	0.4838	0.99	0.899221	NA	NA	NA	NA	NA	NA	NA	NA	NA	NA	NA	NA	NA	NA	NA	0.989951	0.04446	0.8171	-???	T	0.405499	G	0.95	0.102548	G	0.3608	T	1.03225	0.360555	0.953229	0.0283957	0.08696	--
chr2:74171639	rs73947455	A/G	DGUOK	NA	NA	NA	NA	NA	NA	NA	NA	NA	NA	NA	NA	NA	NA	NA	NA	NA	NA	NA	NA	NA	NA	NA	NA	A	0.0603539	G	0.98	0.779365	A	0.06461	G	0.878184	0.18995	0.952467	0.0674792	0.4559	--
chr2:74171720	rs831549	A/T	DGUOK	T	0.4829	0.4837	1	0.947406	NA	NA	NA	NA	NA	NA	NA	NA	NA	NA	NA	NA	NA	NA	NA	1	0.04446	1	-???	T	0.356519	A	0.96	0.187821	A	0.3201	T	1.01984	0.616388	1.0379	0.0282928	0.1829	++
chr2:74172068	2:74172068:I	G/GC	DGUOK	NA	NA	NA	NA	NA	NA	NA	NA	NA	NA	NA	NA	NA	NA	NA	NA	NA	NA	NA	NA	NA	NA	NA	NA	NA	NA	NA	NA	NA	GC	0.06461	G	0.904844	0.259638	1.10517	0.136667	0.435	?+
chr2:74172133	rs831550	T/C	DGUOK	C	0.4829	0.4837	1	0.944204	NA	NA	NA	NA	NA	NA	NA	NA	NA	NA	NA	NA	NA	NA	NA	1	0.04446	1	-???	C	0.347221	T	0.96	0.238609	T	0.3091	C	1.02702	0.544773	1.03873	0.0312792	0.217	++
chr2:74172471	rs7562212	T/C	DGUOK	T	0.4834	0.4839	1	0.916523	NA	NA	NA	NA	NA	NA	NA	NA	NA	NA	NA	NA	NA	NA	NA	1	0.04446	1	+???	T	0.417422	C	0.96	0.172127	C	0.3847	T	1.0414	0.296609	0.960021	0.0274705	0.1318	--
chr2:74172891	rs7601739	A/G	DGUOK	G	0.4836	0.484	1	0.916413	NA	NA	NA	NA	NA	NA	NA	NA	NA	NA	NA	NA	NA	NA	NA	1	0.04446	1	-???	G	0.419397	A	0.96	0.205398	A	0.3847	G	1.04281	0.276905	1.04185	0.0293217	0.1553	++
chr2:74173656	rs1523828	A/C	DGUOK	A	0.4829	0.4837	1	0.947341	NA	NA	NA	NA	NA	NA	NA	NA	NA	NA	NA	NA	NA	NA	NA	1	0.04446	1	+???	A	0.34585	C	0.96	0.252138	C	0.3082	A	1.02367	0.577149	0.96358	0.0320014	0.2381	--
chr2:74174145	rs940297	A/G	DGUOK	A	0.4828	0.4834	1	0.944141	NA	NA	NA	NA	NA	NA	NA	NA	NA	NA	NA	NA	NA	NA	NA	1	0.04446	1	+???	A	0.345943	G	0.97	0.263958	G	0.3091	A	1.02957	0.528809	0.970154	0.0256228	0.2309	--
chr2:74174396	rs940298	A/G	DGUOK	G	0.4828	0.4834	1	0.944696	NA	NA	NA	NA	NA	NA	NA	NA	NA	NA	NA	NA	NA	NA	NA	1	0.04446	1	-???	G	0.34618	A	0.97	0.264791	A	0.3091	G	1.02809	0.54292	1.03056	0.0256228	0.2346	++
chr2:74174501	rs2248050	C/G	DGUOK	G	0.4833	0.4841	1	0.969107	NA	NA	NA	NA	NA	NA	NA	NA	NA	NA	NA	NA	NA	NA	NA	1	0.04446	1	-???	G	0.374052	C	0.96	0.230583	C	0.3201	G	1.02394	0.557798	1.03811	0.0307637	0.2163	++
chr2:74174904	rs940299	A/G	DGUOK	A	0.4828	0.4834	1	0.945801	NA	NA	NA	NA	NA	NA	NA	NA	NA	NA	NA	NA	NA	NA	NA	1	0.04446	1	+???	A	0.355581	G	0.96	0.206773	G	0.3201	A	1.01874	0.62263	0.963965	0.0294246	0.2045	--
chr2:74175133	rs940300	T/G	DGUOK	G	0.4829	0.4836	1	0.951878	NA	NA	NA	NA	NA	NA	NA	NA	NA	NA	NA	NA	NA	NA	NA	1	0.04446	1	-???	G	0.356017	T	0.96	0.202867	T	0.3201	G	1.01515	0.650615	1.03676	0.0291158	0.2085	++
chr2:74175175	rs940301	T/G	DGUOK	G	0.4827	0.4834	1	0.947595	NA	NA	NA	NA	NA	NA	NA	NA	NA	NA	NA	NA	NA	NA	NA	1	0.04446	1	-???	G	0.34654	T	0.97	0.26533	T	0.3091	G	1.02381	0.576968	1.02994	0.0256228	0.2438	++
chr2:74175324	rs6546878	A/C	DGUOK	C	0.4827	0.4834	1	0.948518	NA	NA	NA	NA	NA	NA	NA	NA	NA	NA	NA	NA	NA	NA	NA	1	0.04446	1	-???	C	0.369812	A	0.97	0.261076	A	0.3091	C	1.02445	0.569429	1.03004	0.0254177	0.2385	++
chr2:74175717	rs7606862	T/C	DGUOK	T	0.483	0.4834	1	0.924893	NA	NA	NA	NA	NA	NA	NA	NA	NA	NA	NA	NA	NA	NA	NA	1	0.04446	1	+???	T	0.4047	C	0.95	0.107422	C	0.3608	T	1.03312	0.346638	0.953134	0.0287042	0.09033	--
chr2:74178080	rs7564379	T/C	DGUOK	T	0.4822	0.4831	1	0.979117	NA	NA	NA	NA	NA	NA	NA	NA	NA	NA	NA	NA	NA	NA	NA	1	0.04446	1	+???	T	0.3454	C	0.97	0.334676	C	0.3111	T	1.03977	0.444458	0.968603	0.0292187	0.2675	--
chr2:74178279	rs1464691	A/G	DGUOK	G	0.4831	0.4837	1	0.945057	NA	NA	NA	NA	NA	NA	NA	NA	NA	NA	NA	NA	NA	NA	NA	1	0.04446	1	-???	G	0.419375	A	0.96	0.23467	A	0.3847	G	1.04573	0.25667	1.04248	0.0309699	0.1718	++
chr2:74178538	rs1464690	T/C	DGUOK	C	0.4863	0.4867	1	0.992292	NA	NA	NA	NA	NA	NA	NA	NA	NA	NA	NA	NA	NA	NA	NA	1	0.0445644	1	-???	C	0.347079	T	0.97	0.281517	T	0.3091	C	1.02961	0.548917	1.03076	0.0264436	0.2463	++
chr2:74179018	rs1464689	T/C	DGUOK	T	0.4822	0.4831	1	0.978779	NA	NA	NA	NA	NA	NA	NA	NA	NA	NA	NA	NA	NA	NA	NA	1	0.04446	1	+???	T	0.350366	C	0.97	0.280323	C	0.3091	T	1.0325	0.47596	0.969766	0.0264436	0.2392	--
chr2:74179389	rs4852322	T/C	DGUOK	T	0.4839	0.4843	1	0.949557	NA	NA	NA	NA	NA	NA	NA	NA	NA	NA	NA	NA	NA	NA	NA	1	0.04446	1	+???	T	0.409622	C	0.96	0.132959	C	0.3608	T	1.02981	0.348165	0.961558	0.0252126	0.1146	--
chr2:74180617	rs7558578	C/G	DGUOK	NA	NA	NA	NA	NA	NA	NA	NA	NA	NA	NA	NA	NA	NA	NA	NA	NA	NA	NA	NA	NA	NA	NA	NA	C	0.0536838	G	0.91	0.218012	C	0.05169	G	0.974695	0.548024	0.923301	0.0690816	0.2319	--
chr2:74180879	rs6546879	T/C	DGUOK	T	0.4863	0.488	1	0.958723	NA	NA	NA	NA	NA	NA	NA	NA	NA	NA	NA	NA	NA	NA	NA	1	0.0446689	1	+???	T	0.34613	C	0.97	0.275558	C	0.3121	T	1.02848	0.535335	0.970348	0.0261357	0.2434	--
chr2:74181206	rs6725492	T/C	DGUOK	T	0.4851	0.4863	1	0.997501	NA	NA	NA	NA	NA	NA	NA	NA	NA	NA	NA	NA	NA	NA	NA	1	0.0445644	1	+???	T	0.349901	C	0.97	0.269936	C	0.3091	T	1.03867	0.403683	0.968991	0.0259305	0.2187	--
chr2:74182098	rs4852994	C/G	DGUOK	G	0.4818	0.4832	1	0.975145	NA	NA	NA	NA	NA	NA	NA	NA	NA	NA	NA	NA	NA	NA	NA	1	0.04446	1	-???	G	0.345444	C	0.97	0.306828	C	0.3091	G	1.03311	0.500214	1.03128	0.0277788	0.2603	++
chr2:74182406	rs55882198	A/G	DGUOK	NA	NA	NA	NA	NA	NA	NA	NA	NA	NA	NA	NA	NA	NA	NA	NA	NA	NA	NA	NA	NA	NA	NA	NA	A	0.0536846	G	0.91	0.212357	A	0.05169	G	0.974916	0.549365	0.923024	0.0683335	0.2255	--
chr2:74182550	rs75608332	A/G	DGUOK	NA	NA	NA	NA	NA	NA	NA	NA	NA	NA	NA	NA	NA	NA	NA	NA	NA	NA	NA	NA	NA	NA	NA	NA	G	0.0614474	A	0.97	0.612232	G	0.07455	A	0.945912	0.436324	1.03614	0.0568576	0.5202	++
chr2:74183673	rs4852323	A/G	DGUOK	A	0.4819	0.4834	1	0.952943	NA	NA	NA	NA	NA	NA	NA	NA	NA	NA	NA	NA	NA	NA	NA	1	0.04446	1	+???	A	0.491446	G	0.98	0.387752	G	0.4652	A	1.02884	0.490398	0.979121	0.022346	0.3391	--
chr2:74184573	rs2002711	A/G	TET3	G	0.4989	0.5002	1.01	0.902851	NA	NA	NA	NA	NA	NA	NA	NA	NA	NA	NA	NA	NA	NA	NA	0.99005	0.0451914	0.822	-???	G	0.499282	A	0.97	0.345134	A	0.4692	G	1.02483	0.496056	1.02973	0.0294246	0.3122	++
chr2:74184677	rs4077241	T/C	TET3	NA	NA	NA	NA	NA	NA	NA	NA	NA	NA	NA	NA	NA	NA	NA	NA	NA	NA	NA	NA	NA	NA	NA	NA	C	0.0662006	T	0.97	0.631204	C	0.07555	T	0.941468	0.42149	1.0379	0.0593971	0.5191	++
chr2:74185876	rs4777	A/T	TET3	A	0.483	0.4847	1	0.963581	NA	NA	NA	NA	NA	NA	NA	NA	NA	NA	NA	NA	NA	NA	NA	1	0.04446	1	+???	A	0.427332	T	0.98	0.527263	T	0.3907	A	1.00647	0.844931	0.982652	0.0293217	0.546	--
chr2:74186408	2:74186408:i	D/I	TET3	D	0.4956	0.4991	1.01	0.865473	NA	NA	NA	NA	NA	NA	NA	NA	NA	NA	NA	NA	NA	NA	NA	1.01005	0.0450869	0.8214	+???	NA	NA	NA	NA	NA	NA	NA	NA	NA	NA	0.984324	0.0701513	NA	NA
chr2:74186408	2:74186408:I	G/GA	TET3	NA	NA	NA	NA	NA	NA	NA	NA	NA	NA	NA	NA	NA	NA	NA	NA	NA	NA	NA	NA	1.01005	0.0450869	NA	NA	NA	NA	NA	NA	NA	GA	0.3121	G	1.01591	0.685925	0.984324	0.0701513	0.8158	?-
chr2:74186410	2:74186410:i	D/I	TET3	D	0.4956	0.4991	1.01	0.865485	NA	NA	NA	NA	NA	NA	NA	NA	NA	NA	NA	NA	NA	NA	NA	1.01005	0.0450869	0.8214	+???	NA	NA	NA	NA	NA	NA	NA	NA	NA	NA	1.01582	0.0700442	NA	NA
chr2:74186410	2:74186410:I	CA/C	TET3	NA	NA	NA	NA	NA	NA	NA	NA	NA	NA	NA	NA	NA	NA	NA	NA	NA	NA	NA	NA	1.01005	0.0450869	NA	NA	NA	NA	NA	NA	NA	CA	0.3091	C	1.01578	0.687203	1.01582	0.0700442	0.8172	?+
chr2:74186693	rs951408	A/G	TET3	A	0.483	0.4842	1	0.994322	NA	NA	NA	NA	NA	NA	NA	NA	NA	NA	NA	NA	NA	NA	NA	1	0.04446	1	+???	A	0.423853	G	0.96	0.156017	G	0.3608	A	1.02454	0.42342	0.962424	0.0264436	0.1432	--
chr2:74186781	rs951409	A/G	TET3	A	0.4832	0.4846	1	0.989635	NA	NA	NA	NA	NA	NA	NA	NA	NA	NA	NA	NA	NA	NA	NA	1	0.04446	1	+???	A	0.42385	G	0.96	0.15431	G	0.3608	A	1.02151	0.445001	0.962906	0.0263409	0.1463	--
chr2:74186812	rs11892766	A/C	TET3	C	0.4825	0.484	1	0.965181	NA	NA	NA	NA	NA	NA	NA	NA	NA	NA	NA	NA	NA	NA	NA	1	0.04446	1	-???	C	0.364222	A	0.97	0.349024	A	0.3091	C	1.02318	0.599665	1.02953	0.0298364	0.3231	++
chr2:74187061	rs7568797	A/G	TET3	NA	NA	NA	NA	NA	NA	NA	NA	NA	NA	NA	NA	NA	NA	NA	NA	NA	NA	NA	NA	NA	NA	NA	NA	A	0.0546212	G	0.92	0.223796	A	0.05169	G	0.988977	0.60354	0.931835	0.0631115	0.249	--
chr2:74187319	rs6546880	A/G	TET3	NA	NA	NA	NA	NA	NA	NA	NA	NA	NA	NA	NA	NA	NA	NA	NA	NA	NA	NA	NA	NA	NA	NA	NA	A	0.0546209	G	0.92	0.234497	A	0.05169	G	0.988847	0.602901	0.932301	0.0644945	0.262	--
chr2:74187420	rs6546881	T/C	TET3	C	0.4832	0.4845	1	0.989701	NA	NA	NA	NA	NA	NA	NA	NA	NA	NA	NA	NA	NA	NA	NA	1	0.04446	1	-???	C	0.424318	T	0.95	0.120175	T	0.3608	C	1.02701	0.390405	1.0477	0.0295275	0.1098	++
chr2:74187593	rs7598248	A/T	TET3	NA	NA	NA	NA	NA	NA	NA	NA	NA	NA	NA	NA	NA	NA	NA	NA	NA	NA	NA	NA	NA	NA	NA	NA	T	0.0661574	A	0.97	0.622308	T	0.07555	A	0.941676	0.423276	1.03759	0.0581266	0.5139	++
chr2:74187703	rs6546882	T/C	TET3	C	0.4831	0.4844	1	0.987683	NA	NA	NA	NA	NA	NA	NA	NA	NA	NA	NA	NA	NA	NA	NA	1	0.0445644	1	-???	C	0.432586	T	0.97	0.260023	T	0.3847	C	1.03436	0.378875	1.03138	0.0253151	0.216	++
chr2:74187867	rs57298274	T/C	TET3	NA	NA	NA	NA	NA	NA	NA	NA	NA	NA	NA	NA	NA	NA	NA	NA	NA	NA	NA	NA	NA	NA	NA	NA	T	0.065721	C	0.97	0.584627	T	0.07555	C	0.936632	0.412144	0.963869	0.0530598	0.4772	--
chr2:74188066	rs11901076	T/C	TET3	T	0.4907	0.4932	1.01	0.865058	NA	NA	NA	NA	NA	NA	NA	NA	NA	NA	NA	NA	NA	NA	NA	1.01005	0.0450869	0.8214	+???	T	0.364258	C	0.97	0.30787	C	0.3091	T	1.01801	0.659177	0.971999	0.0276761	0.2982	--
chr2:74188329	rs6740112	T/C	TET3	T	0.4824	0.484	1	0.971277	NA	NA	NA	NA	NA	NA	NA	NA	NA	NA	NA	NA	NA	NA	NA	1	0.0447734	1	+???	T	0.363393	C	0.97	0.374135	C	0.3082	T	1.01545	0.692771	0.972972	0.0311761	0.3723	--
chr2:74188400	rs58687250	T/C	TET3	C	0.4844	0.4854	1	0.997726	NA	NA	NA	NA	NA	NA	NA	NA	NA	NA	NA	NA	NA	NA	NA	1	0.0446689	1	-???	C	0.436159	T	0.97	0.263122	T	0.3837	C	1.0353	0.337689	1.03159	0.0254177	0.2165	++
chr2:74189951	rs11126421	A/G	TET3	G	0.6039	0.6026	1.02	0.750299	NA	NA	NA	NA	NA	NA	NA	NA	NA	NA	NA	NA	NA	NA	NA	0.980395	0.0514814	0.6929	-???	G	0.482173	A	0.99	0.641371	A	0.4513	G	1.01596	0.566578	1.01066	0.0209157	0.6072	++
chr2:74190238	rs11126422	T/C	TET3	T	0.5077	0.5067	1	0.918021	NA	NA	NA	NA	NA	NA	NA	NA	NA	NA	NA	NA	NA	NA	NA	1	0.0469697	1	+???	T	0.389987	C	1	0.955707	C	0.3519	T	0.965336	0.696156	1.03593	0.0650268	0.5757	++
chr2:74190262	rs10197679	T/C	TET3	C	0.5165	0.5152	0.99	0.894437	NA	NA	NA	NA	NA	NA	NA	NA	NA	NA	NA	NA	NA	NA	NA	1.01015	0.0467603	0.826	+???	C	0.478444	T	0.98	0.54757	T	0.4483	C	1.01014	0.657576	1.01816	0.0305576	0.5498	++
chr2:74190525	rs10198145	A/G	TET3	G	0.5147	0.5133	0.99	0.889815	NA	NA	NA	NA	NA	NA	NA	NA	NA	NA	NA	NA	NA	NA	NA	1.01015	0.0467603	0.8259	+???	G	0.409888	A	0.99	0.729879	A	0.3757	G	0.992819	0.970372	1.00702	0.0272651	0.7944	+-
chr2:74190778	rs56386635	T/C	TET3	NA	NA	NA	NA	NA	NA	NA	NA	NA	NA	NA	NA	NA	NA	NA	NA	NA	NA	NA	NA	NA	NA	NA	NA	T	0.0595552	C	0.98	0.788292	T	0.06163	C	0.880988	0.197726	0.951991	0.0701513	0.4678	--
chr2:74191417	rs3923991	A/C	TET3	A	0.5531	0.5508	1.01	0.778107	NA	NA	NA	NA	NA	NA	NA	NA	NA	NA	NA	NA	NA	NA	NA	1.01005	0.0541134	0.8501	+???	A	0.448046	C	0.98	0.431159	NA	NA	NA	NA	NA	0.980003	0.0261357	0.4335	-?
chr2:74192046	rs10201881	A/G	TET3	G	0.6224	0.6219	1.01	0.789115	NA	NA	NA	NA	NA	NA	NA	NA	NA	NA	NA	NA	NA	NA	NA	0.99005	0.0546406	0.8515	-???	G	0.438421	A	0.97	0.345641	NA	NA	NA	NA	NA	1.03097	0.0328273	0.3463	+?
chr2:74193307	rs35422189	A/C	TET3	NA	NA	NA	NA	NA	NA	NA	NA	NA	NA	NA	NA	NA	NA	NA	NA	NA	NA	NA	NA	NA	NA	NA	NA	C	0.45998	A	0.99	0.745046	NA	NA	NA	NA	NA	1.01015	0.0320014	0.75	+?
chr2:74194587	rs10169997	A/G	TET3	A	0.4902	0.4931	1	0.97065	NA	NA	NA	NA	NA	NA	NA	NA	NA	NA	NA	NA	NA	NA	NA	1	0.0521124	1	+???	A	0.252842	G	1.02	0.654122	NA	NA	NA	NA	NA	1.02	0.0482268	0.6741	+?
chr2:74194833	rs4852996	A/G	TET3	NA	NA	NA	NA	NA	NA	NA	NA	NA	NA	NA	NA	NA	NA	NA	NA	NA	NA	NA	NA	NA	NA	NA	NA	A	0.438214	G	0.98	0.540425	NA	NA	NA	NA	NA	0.980003	0.033964	0.5454	-?
chr2:74194836	rs4852997	A/G	TET3	NA	NA	NA	NA	NA	NA	NA	NA	NA	NA	NA	NA	NA	NA	NA	NA	NA	NA	NA	NA	NA	NA	NA	NA	G	0.437658	A	0.98	0.517916	NA	NA	NA	NA	NA	1.02041	0.0321046	0.5223	+?
chr2:74194938	rs4852998	T/G	TET3	NA	NA	NA	NA	NA	NA	NA	NA	NA	NA	NA	NA	NA	NA	NA	NA	NA	NA	NA	NA	NA	NA	NA	NA	G	0.493352	T	0.97	0.412151	NA	NA	NA	NA	NA	1.03097	0.0381082	0.415	+?
chr2:74195551	rs11126423	T/C	TET3	NA	NA	NA	NA	NA	NA	NA	NA	NA	NA	NA	NA	NA	NA	NA	NA	NA	NA	NA	NA	NA	NA	NA	NA	C	0.185487	T	1	0.927464	NA	NA	NA	NA	NA	NA	NA	NA	-?
chr2:74196007	rs11678057	A/G	TET3	NA	NA	NA	NA	NA	NA	NA	NA	NA	NA	NA	NA	NA	NA	NA	NA	NA	NA	NA	NA	NA	NA	NA	NA	A	0.474206	G	1	0.971748	NA	NA	NA	NA	NA	NA	NA	NA	+?
chr2:74196099	rs1815084	C/G	TET3	NA	NA	NA	NA	NA	NA	NA	NA	NA	NA	NA	NA	NA	NA	NA	NA	NA	NA	NA	NA	NA	NA	NA	NA	C	0.217495	G	1.01	0.827111	NA	NA	NA	NA	NA	1.01005	0.0492756	0.8362	+?
chr2:74196891	rs868209	A/T	TET3	NA	NA	NA	NA	NA	NA	NA	NA	NA	NA	NA	NA	NA	NA	NA	NA	NA	NA	NA	NA	NA	NA	NA	NA	A	0.216782	T	0.98	0.562677	NA	NA	NA	NA	NA	0.980003	0.036034	0.5682	-?
chr2:74197109	rs870722	T/C	TET3	NA	NA	NA	NA	NA	NA	NA	NA	NA	NA	NA	NA	NA	NA	NA	NA	NA	NA	NA	NA	NA	NA	NA	NA	T	0.254324	C	1	0.984195	NA	NA	NA	NA	NA	NA	NA	NA	+?
chr2:74198605	2:74198605:i	D/I	TET3	D	0.5576	0.5341	0.87	0.00212807	NA	NA	NA	NA	NA	NA	NA	NA	NA	NA	NA	NA	NA	NA	NA	0.869967	0.0477028	0.002816	-???	NA	NA	NA	NA	NA	NA	NA	NA	NA	NA	NA	NA	NA	NA
chr2:74200131	rs17676291	A/G	TET3	NA	NA	NA	NA	NA	NA	NA	NA	NA	NA	NA	NA	NA	NA	NA	NA	NA	NA	NA	NA	NA	NA	NA	NA	A	0.163247	G	1.03	0.52966	NA	NA	NA	NA	NA	1.03004	0.0520072	0.5602	+?
chr2:74200590	rs77408229	C/G	TET3	NA	NA	NA	NA	NA	NA	NA	NA	NA	NA	NA	NA	NA	NA	NA	NA	NA	NA	NA	NA	NA	NA	NA	NA	C	0.164803	G	1.03	0.548205	NA	NA	NA	NA	NA	1.03004	0.0546406	0.5787	+?
chr2:74200743	rs11680602	T/C	TET3	T	0.5579	0.5301	0.86	0.000639331	NA	NA	NA	NA	NA	NA	NA	NA	NA	NA	NA	NA	NA	NA	NA	0.86002	0.0467603	0.0009634	-???	T	0.489286	C	0.99	0.719959	NA	NA	NA	NA	NA	0.989951	0.02891	0.7246	-?
chr2:74200833	rs940296	T/C	TET3	C	0.2407	0.2007	0.74	1.30061e-08	NA	NA	NA	NA	NA	NA	NA	NA	NA	NA	NA	NA	NA	NA	NA	1.35134	0.0555902	2.657e-08	+???	C	0.110702	T	0.99	0.80716	C	0.1352	T	0.949428	0.703943	1.01847	0.0388351	0.6312	++
chr2:74200959	rs10166873	A/G	TET3	A	0.2306	0.1921	0.72	7.47101e-09	A	0.226833	0.208402	0.868676	0.017684	A	0.251826	0.23416	0.874267	0.274266	A	0.199153	0.149153	0.6451	0.0150032	0.7871	0.0388351	3.19e-10	----	A	0.0293894	G	0.87	0.249887	A	0.0293894	G	0.595662	0.0634578	0.790729	0.10827	0.02232	--
chr2:74200981	2:74200981:d	D/I	TET3	D	0.2579	0.2186	0.74	2.24097e-08	NA	NA	NA	NA	NA	NA	NA	NA	NA	NA	NA	NA	NA	NA	NA	0.740004	0.0553791	2.319e-08	-???	NA	NA	NA	NA	NA	NA	NA	NA	NA	NA	NA	NA	NA	NA
chr2:74201040	rs10166809	T/C	TET3	T	0.2417	0.2024	0.73	1.29361e-08	NA	NA	NA	NA	NA	NA	NA	NA	NA	NA	NA	NA	NA	NA	NA	0.730008	0.0558013	6.844e-09	-???	T	0.111529	C	0.99	0.811825	T	0.1362	C	0.947974	0.681038	0.981277	0.0395626	0.6258	--
chr2:74202245	rs112698794	A/G	TET3	NA	NA	NA	NA	NA	NA	NA	NA	NA	NA	NA	NA	NA	NA	NA	NA	NA	NA	NA	NA	NA	NA	NA	NA	A	0.164079	G	1.03	0.517258	NA	NA	NA	NA	NA	1.03004	0.0504304	0.5478	+?
chr2:74202385	rs12713801	A/G	TET3	G	0.2154	0.1802	0.72	6.22933e-09	G	0.244645	0.221713	0.837198	0.00283922	G	0.263388	0.244153	0.870977	0.262508	NA	NA	NA	NA	NA	1.27903	0.0400825	3.933e-10	+++?	G	0.0742336	A	0.95	0.383687	G	0.08648	A	0.879342	0.160426	1.07616	0.0513762	0.1432	++
chr2:74202422	rs7569066	T/C	TET3	NA	NA	NA	NA	NA	NA	NA	NA	NA	NA	NA	NA	NA	NA	NA	NA	NA	NA	NA	NA	NA	NA	NA	NA	NA	NA	NA	NA	NA	C	0.1869	T	1.03628	0.660649	0.965026	0.0929714	0.6884	?-
chr2:74202473	rs7608165	T/C	TET3	C	0.553	0.525	0.86	0.00055113	NA	NA	NA	NA	NA	NA	NA	NA	NA	NA	NA	NA	NA	NA	NA	1.16276	0.0454004	0.0006739	+???	C	0.327875	T	0.96	0.33577	T	0.2992	C	1.11822	0.106256	1.05855	0.0380044	0.1271	++
chr2:74202578	rs4852324	T/C	TET3	C	0.215	0.1796	0.72	5.46949e-09	C	0.24481	0.221954	0.837422	0.00287646	C	0.265314	0.243071	0.852124	0.194368	NA	NA	NA	NA	NA	1.28172	0.0400825	2.62e-10	+++?	C	0.0747895	T	0.94	0.219034	C	0.08847	T	0.873938	0.165135	1.08156	0.0446689	0.07298	++
chr2:74202723	rs75475840	T/C	TET3	NA	NA	NA	NA	NA	NA	NA	NA	NA	NA	NA	NA	NA	NA	NA	NA	NA	NA	NA	NA	NA	NA	NA	NA	T	0.164976	C	1.03	0.504285	NA	NA	NA	NA	NA	1.03004	0.0487511	0.5349	+?
chr2:74202895	rs34776510	A/G	TET3	A	0.5511	0.5233	0.86	0.000663705	NA	NA	NA	NA	NA	NA	NA	NA	NA	NA	NA	NA	NA	NA	NA	0.86002	0.045505	0.0006988	-???	A	0.31406	G	0.96	0.274835	G	0.2853	A	1.09725	0.174457	0.950659	0.0341709	0.1317	--
chr2:74202908	2:74202908:d	D/I	TET3	D	0.2156	0.1801	0.72	4.54055e-09	NA	NA	NA	NA	NA	NA	NA	NA	NA	NA	NA	NA	NA	NA	NA	0.720003	0.0586558	8.105e-09	-???	NA	NA	NA	NA	NA	NA	NA	NA	NA	NA	0.873454	0.0957072	NA	NA
chr2:74202908	2:74202908:D	A/AAAC	TET3	NA	NA	NA	NA	NA	NA	NA	NA	NA	NA	NA	NA	NA	NA	NA	NA	NA	NA	NA	NA	0.720003	0.0586558	NA	NA	NA	NA	NA	NA	NA	A	0.08748	AAAC	0.873429	0.148777	0.873454	0.0957072	0.1388	?-
chr2:74203041	rs35725652	T/C	TET3	C	0.5715	0.5447	0.86	0.000799178	NA	NA	NA	NA	NA	NA	NA	NA	NA	NA	NA	NA	NA	NA	NA	1.16276	0.0464464	0.0009029	+???	C	0.495175	T	0.99	0.726185	NA	NA	NA	NA	NA	1.01015	0.0296305	0.7309	+?
chr2:74203218	rs10188684	T/G	TET3	NA	NA	NA	NA	NA	NA	NA	NA	NA	NA	NA	NA	NA	NA	NA	NA	NA	NA	NA	NA	NA	NA	NA	NA	NA	NA	NA	NA	NA	G	0.1938	T	1.01032	0.86172	0.989753	0.0868678	0.9019	?-
chr2:74203797	rs6707395	T/C	TET3	T	0.214	0.1785	0.71	2.35942e-09	T	0.24506	0.221495	0.833792	0.00217924	T	0.264521	0.245822	0.877055	0.285188	T	0.203392	0.165303	0.730328	0.0777646	0.775227	0.0394586	4.707e-11	----	T	0.0725654	C	0.94	0.288709	T	0.0835	C	0.904753	0.298646	0.930717	0.0512711	0.1507	--
chr2:74203954	rs6736258	A/G	TET3	NA	NA	NA	NA	NA	G	0.243869	0.220875	0.836557	0.00272645	G	0.263233	0.24267	0.863469	0.233842	NA	NA	NA	NA	NA	1.18827	0.0560125	0.001539	?++?	NA	NA	NA	NA	NA	NA	NA	NA	NA	NA	NA	NA	NA	NA
chr2:74203973	rs76149975	T/C	TET3	NA	NA	NA	NA	NA	NA	NA	NA	NA	NA	NA	NA	NA	NA	NA	NA	NA	NA	NA	NA	NA	NA	NA	NA	C	0.166501	T	1.02	0.573767	NA	NA	NA	NA	NA	0.980395	0.0379006	0.5943	-?
chr2:74204576	rs78222414	T/C	TET3	NA	NA	NA	NA	NA	NA	NA	NA	NA	NA	NA	NA	NA	NA	NA	NA	NA	NA	NA	NA	NA	NA	NA	NA	T	0.164479	C	1.03	0.545474	NA	NA	NA	NA	NA	1.03004	0.0543242	0.576	+?
chr2:74206685	rs13387174	A/G	TET3	NA	NA	NA	NA	NA	NA	NA	NA	NA	NA	NA	NA	NA	NA	NA	NA	NA	NA	NA	NA	NA	NA	NA	NA	A	0.0378033	G	0.98	0.721949	A	0.06859	G	0.967648	0.645016	0.977262	0.0532704	0.6573	--
chr2:74207354	rs78048161	A/C	TET3	NA	NA	NA	NA	NA	NA	NA	NA	NA	NA	NA	NA	NA	NA	NA	NA	NA	NA	NA	NA	NA	NA	NA	NA	A	0.0227987	C	1.07	0.421805	NA	NA	NA	NA	NA	1.07004	0.102963	0.4899	+?
chr2:74207357	rs13390332	A/G	TET3	NA	NA	NA	NA	NA	NA	NA	NA	NA	NA	NA	NA	NA	NA	NA	NA	NA	NA	NA	NA	NA	NA	NA	NA	A	0.0407096	G	0.97	0.603231	A	0.06859	G	0.969812	0.657618	0.96996	0.0542188	0.5633	--
chr2:74207645	rs2421690	A/C	TET3	NA	NA	NA	NA	NA	C	0.196327	0.173014	0.854597	0.00470097	C	0.220255	0.1981	0.85046	0.156913	C	0.167913	0.112012	0.650404	0.0117438	1.19638	0.0494855	0.0002049	?+++	NA	NA	NA	NA	NA	NA	NA	NA	NA	NA	NA	NA	NA	NA
chr2:74208237	rs10656944	T/TCA	TET3	NA	NA	NA	NA	NA	TCA	0.232807	0.211565	0.86831	0.0102924	TCA	0.254642	0.236534	0.87897	0.252355	TCA	0.198928	0.14681	0.689159	0.0247172	1.17093	0.0489608	0.0009661	?+++	NA	NA	NA	NA	NA	NA	NA	NA	NA	NA	NA	NA	NA	NA
chr2:74208362	rs6705628	T/C	TET3	T	0.1782	0.1504	0.72	3.23307e-08	T	0.196874	0.174269	0.860378	0.00641785	T	0.22211	0.19898	0.848477	0.148577	T	0.167247	0.112281	0.656998	0.0135788	0.791995	0.0383158	5.569e-10	----	T	0.0146737	C	0.84	0.167886	T	0.0146737	C	0.566633	0.0720751	0.776313	0.113825	0.01882	--
chr2:74210442	rs6714060	T/C	TET3	T	0.1899	0.1615	0.71	2.8312e-08	T	0.24811	0.226814	0.867318	0.00979237	T	0.273226	0.252453	0.86249	0.196366	T	0.210982	0.163181	0.711535	0.0399135	0.794295	0.0383158	9.3e-10	----	T	0.100896	C	0.99	0.772521	T	0.1372	C	0.93028	0.473008	0.980395	0.0332405	0.5454	--
chr2:74212771	rs146710425	T/TG	TET3	NA	NA	NA	NA	NA	TG	0.198982	0.177708	0.867711	0.010237	TG	0.225185	0.200813	0.841392	0.130372	TG	0.171361	0.116289	0.65803	0.013749	1.184	0.0491707	0.0004357	?+++	NA	NA	NA	NA	NA	NA	NA	NA	NA	NA	NA	NA	NA	NA
chr2:74213245	rs2272165	A/G	TET3	A	0.1784	0.1499	0.71	1.86355e-08	A	0.196196	0.17408	0.862906	0.00762522	A	0.221892	0.198088	0.845014	0.140019	A	0.165505	0.112547	0.666293	0.0172267	0.789228	0.0384197	3.48e-10	----	A	0.0124442	G	0.84	0.169476	A	0.0124442	G	0.566622	0.0719472	0.775925	0.114159	0.01895	--
chr2:74215701	rs12328448	T/C	TET3	T	0.1785	0.1497	0.71	1.50376e-08	T	0.196168	0.174148	0.863447	0.0078977	T	0.222077	0.198557	0.84653	0.144261	T	0.165517	0.112749	0.667469	0.0177098	0.789623	0.0384197	3.833e-10	----	T	0.0125073	C	0.85	0.20241	T	0.0125073	C	0.590236	0.0943837	0.788912	0.116055	0.03084	--
chr2:74215977	rs10496194	C/G	TET3	G	0.1785	0.1497	0.71	1.47084e-08	G	0.195921	0.174139	0.86474	0.00856316	G	0.222092	0.200375	0.855077	0.169996	G	0.167232	0.111339	0.650042	0.0115728	1.26567	0.0384197	4.228e-10	++++	G	0.0119794	C	0.84	0.151195	G	0.0119794	C	0.608246	0.144024	1.25445	0.111266	0.03161	++
chr2:74216126	rs12328549	T/G	TET3	NA	NA	NA	NA	NA	T	0.290235	0.271838	0.88172	0.0246354	T	0.305878	0.291923	0.904512	0.370505	NA	NA	NA	NA	NA	0.886211	0.0520072	0.01715	?--?	NA	NA	NA	NA	NA	NA	NA	NA	NA	NA	NA	NA	NA	NA
chr2:74216515	rs10207954	A/T	TET3	T	0.1773	0.1489	0.71	1.707e-08	T	0.195453	0.173977	0.866457	0.00945086	T	0.22211	0.2	0.854426	0.167663	T	0.165505	0.112281	0.665432	0.0166827	1.26263	0.0385235	6.71e-10	++++	T	0.0101917	A	0.83	0.130949	T	0.0101917	A	0.699504	0.446124	1.22519	0.116278	0.0649	++
chr2:74216755	rs10197238	T/C	TET3	C	0.1785	0.1496	0.71	1.38417e-08	C	0.19617	0.174151	0.863477	0.00790782	C	0.222134	0.198704	0.847047	0.145696	C	0.165517	0.112828	0.667958	0.017912	1.2663	0.0384197	3.869e-10	++++	C	0.012509	T	0.85	0.184328	C	0.012509	T	0.568313	0.0753454	1.27023	0.1116	0.02376	++
chr2:74216764	rs10208256	A/G	TET3	G	0.1785	0.1496	0.71	1.38307e-08	G	0.196146	0.174149	0.863582	0.00796543	G	0.222127	0.198705	0.847089	0.145811	G	0.165517	0.112812	0.667877	0.0178764	1.26617	0.0384197	3.908e-10	++++	G	0.0125067	A	0.85	0.184317	G	0.0125067	A	0.568313	0.0753454	1.27023	0.1116	0.02376	++
chr2:74217283	rs6721042	T/G	TET3	NA	NA	NA	NA	NA	NA	NA	NA	NA	NA	NA	NA	NA	NA	NA	NA	NA	NA	NA	NA	NA	NA	NA	NA	T	0.0454882	G	0.98	0.768216	T	0.06958	G	0.982209	0.732124	0.980689	0.0620489	0.7456	--
chr2:74217856	rs6546883	A/G	TET3	G	0.1785	0.1495	0.71	1.42135e-08	G	0.196784	0.174348	0.861265	0.00686543	G	0.22221	0.198833	0.847372	0.146681	G	0.165779	0.112833	0.666514	0.0172904	1.26795	0.0384197	3.039e-10	++++	G	0.012565	A	0.84	0.161663	G	0.012565	A	0.566633	0.0720751	1.28544	0.112267	0.01822	++
chr2:74218679	rs115698014	T/G	TET3	NA	NA	NA	NA	NA	NA	NA	NA	NA	NA	NA	NA	NA	NA	NA	NA	NA	NA	NA	NA	NA	NA	NA	NA	G	0.101912	T	1.03	0.59646	NA	NA	NA	NA	NA	0.970834	0.0626864	0.6266	-?
chr2:74219306	rs4852999	T/G	TET3	G	0.1791	0.1475	0.69	2.60303e-09	G	0.195869	0.173107	0.857487	0.00570711	G	0.222289	0.200744	0.854942	0.171333	G	0.167975	0.112796	0.654617	0.0129994	1.28364	0.0387312	5.226e-11	++++	G	0.0135942	T	0.86	0.228382	G	0.0135942	T	0.594776	0.0758478	1.2522	0.115274	0.03921	++
chr2:74219615	rs28421442	A/T	TET3	A	0.1791	0.1483	0.7	4.17725e-09	A	0.19774	0.175461	0.860959	0.00697092	A	0.22396	0.200068	0.842669	0.136076	A	0.168905	0.113162	0.651432	0.0121023	0.783566	0.0387312	1.426e-10	----	A	0.0155232	T	0.82	0.0620871	A	0.0155232	T	0.607924	0.0686369	0.775382	0.0913331	0.003622	--
chr2:74219886	rs71418714	C/G	TET3	NA	NA	NA	NA	NA	NA	NA	NA	NA	NA	NA	NA	NA	NA	NA	NA	NA	NA	NA	NA	NA	NA	NA	NA	C	0.0342794	G	0.99	0.805184	C	0.06262	G	0.968688	0.627575	0.987282	0.0400825	0.7452	--
chr2:74219948	rs10207365	T/C	TET3	C	0.1785	0.148	0.7	4.49035e-09	C	0.19631	0.173503	0.858046	0.00579154	C	0.221413	0.198388	0.847889	0.150597	C	0.166009	0.112627	0.662603	0.0160052	1.27622	0.0387312	1.449e-10	++++	C	0.0125985	T	0.85	0.193108	C	0.0125985	T	0.57867	0.0777391	1.26871	0.113825	0.02724	++
chr2:74220035	rs17009553	A/G	TET3	NA	NA	NA	NA	NA	NA	NA	NA	NA	NA	NA	NA	NA	NA	NA	NA	NA	NA	NA	NA	NA	NA	NA	NA	A	0.0368935	G	0.99	0.826194	A	0.06859	G	0.985262	0.78206	0.989258	0.0445644	0.8047	--
chr2:74222859	rs28534414	A/C	TET3	NA	NA	NA	NA	NA	NA	NA	NA	NA	NA	NA	NA	NA	NA	NA	NA	NA	NA	NA	NA	NA	NA	NA	NA	A	0.0893262	C	1.03	0.443072	A	0.1243	C	0.98099	0.950783	1.02163	0.0383158	0.5696	+-
chr2:74223057	rs28569001	T/C	TET3	NA	NA	NA	NA	NA	NA	NA	NA	NA	NA	NA	NA	NA	NA	NA	NA	NA	NA	NA	NA	NA	NA	NA	NA	T	0.0886498	C	1.03	0.478395	T	0.1223	C	0.987235	0.955022	1.02173	0.0411231	0.5929	+-
chr2:74223451	rs13391360	T/C	TET3	NA	NA	NA	NA	NA	NA	NA	NA	NA	NA	NA	NA	NA	NA	NA	NA	NA	NA	NA	NA	NA	NA	NA	NA	C	0.090244	T	1.04	0.426394	C	0.1233	T	0.979508	0.954093	0.976481	0.0474933	0.6079	-+
chr2:74224478	rs72816195	T/C	TET3	NA	NA	NA	NA	NA	NA	NA	NA	NA	NA	NA	NA	NA	NA	NA	NA	NA	NA	NA	NA	NA	NA	NA	NA	T	0.0473668	C	1.09	0.147743	T	0.05268	C	1.00183	0.614367	1.07648	0.0655595	0.2462	++
chr2:74225264	rs12713802	T/C	TET3	NA	NA	NA	NA	NA	NA	NA	NA	NA	NA	NA	NA	NA	NA	NA	NA	NA	NA	NA	NA	NA	NA	NA	NA	T	0.0919829	C	1.03	0.431693	T	0.1233	C	0.978723	0.962772	1.02153	0.0374855	0.5631	+-
chr2:74225434	rs13416937	T/C	TET3	NA	NA	NA	NA	NA	NA	NA	NA	NA	NA	NA	NA	NA	NA	NA	NA	NA	NA	NA	NA	NA	NA	NA	NA	T	0.0912715	C	1.03	0.440006	T	0.1233	C	0.976471	0.950705	1.02081	0.0380044	0.5816	+-
chr2:74225748	rs35972889	A/G	TET3	NA	NA	NA	NA	NA	NA	NA	NA	NA	NA	NA	NA	NA	NA	NA	NA	NA	NA	NA	NA	NA	NA	NA	NA	G	0.0886793	A	1.03	0.428577	G	0.1223	A	0.985223	0.960956	0.977751	0.037278	0.5381	-+
chr2:74226102	rs4241258	T/C	TET3	T	0.146	0.1243	0.71	1.33089e-06	NA	NA	NA	NA	NA	NA	NA	NA	NA	NA	NA	NA	NA	NA	NA	0.709993	0.074333	1.812e-06	-???	T	0.11545	C	1	0.998563	T	0.1392	C	0.93498	0.588458	0.935008	0.0865418	0.4179	+-
chr2:74226141	rs4384817	T/C	TET3	NA	NA	NA	NA	NA	NA	NA	NA	NA	NA	NA	NA	NA	NA	NA	NA	NA	NA	NA	NA	NA	NA	NA	NA	T	0.0483519	C	1.09	0.133188	T	0.05368	C	0.977907	0.770396	1.07283	0.0631115	0.2503	+-
chr2:74226756	2:74226756:D	CCTG/C	TET3	NA	NA	NA	NA	NA	NA	NA	NA	NA	NA	NA	NA	NA	NA	NA	NA	NA	NA	NA	NA	NA	NA	NA	NA	NA	NA	NA	NA	NA	C	0.1223	CCTG	0.983249	0.980068	1.01704	0.0963648	0.8544	?+
chr2:74227488	rs77024306	T/C	TET3	T	0.3724	0.3764	1.05	0.386188	NA	NA	NA	NA	NA	NA	NA	NA	NA	NA	NA	NA	NA	NA	NA	1.05001	0.0535864	0.3495	+???	T	0.148555	C	1.03	0.56748	NA	NA	NA	NA	NA	1.03004	0.0575977	0.5979	+?
chr2:74227912	rs34363691	T/C	TET3	NA	NA	NA	NA	NA	NA	NA	NA	NA	NA	NA	NA	NA	NA	NA	NA	NA	NA	NA	NA	NA	NA	NA	NA	T	0.0886204	C	1.03	0.434911	T	0.1223	C	0.984274	0.971555	1.02245	0.0377968	0.549	+-
chr2:74228241	rs35259799	T/C	TET3	NA	NA	NA	NA	NA	NA	NA	NA	NA	NA	NA	NA	NA	NA	NA	NA	NA	NA	NA	NA	NA	NA	NA	NA	C	0.0923624	T	1.02	0.594247	C	0.1302	T	0.966772	0.865584	0.988961	0.0366558	0.7587	-+
chr2:74228465	rs10206797	T/C	TET3	NA	NA	NA	NA	NA	NA	NA	NA	NA	NA	NA	NA	NA	NA	NA	NA	NA	NA	NA	NA	NA	NA	NA	NA	T	0.0886151	C	1.03	0.436236	T	0.1223	C	0.983861	0.976423	1.02235	0.0377968	0.5519	+-
chr2:74229975	rs113023108	T/G	TET3	NA	NA	NA	NA	NA	NA	NA	NA	NA	NA	NA	NA	NA	NA	NA	NA	NA	NA	NA	NA	NA	NA	NA	NA	T	0.0883625	G	1.03	0.435478	T	0.1223	G	0.981026	0.993924	1.02183	0.0377968	0.5599	+-
chr2:74230656	rs10166357	T/C	TET3	NA	NA	NA	NA	NA	NA	NA	NA	NA	NA	NA	NA	NA	NA	NA	NA	NA	NA	NA	NA	NA	NA	NA	NA	T	0.0900896	C	1.03	0.546407	T	0.1262	C	0.97876	0.971802	1.01664	0.0467603	0.7186	+-
chr2:74231321	rs72816197	T/C	TET3	NA	NA	NA	NA	NA	NA	NA	NA	NA	NA	NA	NA	NA	NA	NA	NA	NA	NA	NA	NA	NA	NA	NA	NA	T	0.0472562	C	1.09	0.153968	T	0.05268	C	0.998275	0.633264	1.07541	0.0665189	0.2588	+-
chr2:74232251	rs13404452	T/C	TET3	NA	NA	NA	NA	NA	NA	NA	NA	NA	NA	NA	NA	NA	NA	NA	NA	NA	NA	NA	NA	NA	NA	NA	NA	C	0.0894776	T	1.03	0.550438	C	0.1262	T	0.978579	0.988303	0.983832	0.0471791	0.7232	-+
chr2:74232271	rs13391252	A/G	TET3	NA	NA	NA	NA	NA	NA	NA	NA	NA	NA	NA	NA	NA	NA	NA	NA	NA	NA	NA	NA	NA	NA	NA	NA	A	0.0894073	G	1.03	0.550437	A	0.1272	G	0.978545	0.988696	1.01643	0.0471791	0.7234	+-
chr2:74232298	rs7581252	A/G	TET3	NA	NA	NA	NA	NA	NA	NA	NA	NA	NA	NA	NA	NA	NA	NA	NA	NA	NA	NA	NA	NA	NA	NA	NA	G	0.0984185	A	1.01	0.781308	G	0.1362	A	0.972379	0.958571	0.995809	0.035102	0.9042	-+
chr2:74232342	rs7608044	A/G	TET3	NA	NA	NA	NA	NA	NA	NA	NA	NA	NA	NA	NA	NA	NA	NA	NA	NA	NA	NA	NA	NA	NA	NA	NA	A	0.0993386	G	1.01	0.764902	A	0.1352	G	0.973054	0.9674	1.00501	0.0328273	0.8778	+-
chr2:74232731	rs13391722	C/G	TET3	NA	NA	NA	NA	NA	NA	NA	NA	NA	NA	NA	NA	NA	NA	NA	NA	NA	NA	NA	NA	NA	NA	NA	NA	C	0.0895513	G	1.03	0.506233	C	0.1272	G	0.972498	0.939362	1.01704	0.0432074	0.6886	+-
chr2:74234588	rs34961871	A/G	TET3	NA	NA	NA	NA	NA	NA	NA	NA	NA	NA	NA	NA	NA	NA	NA	NA	NA	NA	NA	NA	NA	NA	NA	NA	G	0.0886896	A	1.03	0.434794	G	0.1272	A	0.957506	0.777856	0.983635	0.0373818	0.6535	-+
chr2:74235556	rs10165243	T/C	TET3	T	0.1432	0.1218	0.71	2.39361e-06	NA	NA	NA	NA	NA	NA	NA	NA	NA	NA	NA	NA	NA	NA	NA	0.709993	0.0750853	2.268e-06	-???	T	0.113802	C	1	0.952296	T	0.1421	C	0.952578	0.664288	0.952562	0.0904604	0.575	+-
chr2:74235839	rs6751551	T/G	TET3	NA	NA	NA	NA	NA	NA	NA	NA	NA	NA	NA	NA	NA	NA	NA	NA	NA	NA	NA	NA	NA	NA	NA	NA	T	0.137401	G	0.92	0.0870954	T	0.1561	G	1.16033	0.145452	0.953992	0.0441467	0.2756	-+
chr2:74235926	rs34555419	A/G	TET3	NA	NA	NA	NA	NA	NA	NA	NA	NA	NA	NA	NA	NA	NA	NA	NA	NA	NA	NA	NA	NA	NA	NA	NA	G	0.050882	A	1.02	0.723829	G	0.08648	A	0.958003	0.65582	0.995809	0.0537972	0.936	-+
chr2:74236415	2:74236415:D	CAG/C	TET3	NA	NA	NA	NA	NA	NA	NA	NA	NA	NA	NA	NA	NA	NA	NA	NA	NA	NA	NA	NA	NA	NA	NA	NA	NA	NA	NA	NA	NA	C	0.07853	CAG	0.936485	0.462573	1.0678	0.109157	0.5265	?+
chr2:74237898	rs6546884	A/T	TET3	A	0.1291	0.1129	0.78	0.00040142	NA	NA	NA	NA	NA	NA	NA	NA	NA	NA	NA	NA	NA	NA	NA	0.77997	0.0739033	0.0004971	-???	A	0.264551	T	0.94	0.0645725	A	0.326	T	1.03544	0.61946	0.955902	0.0300424	0.127	-+
chr2:74238681	rs12713803	A/G	TET3	G	0.1297	0.1134	0.78	0.000420568	NA	NA	NA	NA	NA	NA	NA	NA	NA	NA	NA	NA	NA	NA	NA	1.2821	0.073796	0.0004802	+???	G	0.264865	A	0.95	0.103932	G	0.326	A	1.04305	0.546212	1.03728	0.0288071	0.1973	+-
chr2:74238709	rs12713804	T/C	TET3	T	0.1286	0.112	0.77	0.00031086	NA	NA	NA	NA	NA	NA	NA	NA	NA	NA	NA	NA	NA	NA	NA	0.769973	0.0744404	0.0002714	-???	T	0.259632	C	0.94	0.0698949	T	0.326	C	1.03575	0.595912	0.95638	0.0305576	0.1385	-+
chr2:74238857	rs78876991	T/C	TET3	NA	NA	NA	NA	NA	NA	NA	NA	NA	NA	NA	NA	NA	NA	NA	NA	NA	NA	NA	NA	NA	NA	NA	NA	C	0.0369094	T	0.98	0.750493	C	0.0666	T	0.938617	0.500266	1.03272	0.057915	0.5672	++
chr2:74239515	rs4270374	A/G	TET3	NA	NA	NA	NA	NA	NA	NA	NA	NA	NA	NA	NA	NA	NA	NA	NA	NA	NA	NA	NA	NA	NA	NA	NA	A	0.242628	G	0.96	0.173412	A	0.3072	G	1.05718	0.507936	0.973069	0.0278816	0.3202	-+
chr2:74239586	rs4422181	T/C	TET3	NA	NA	NA	NA	NA	NA	NA	NA	NA	NA	NA	NA	NA	NA	NA	NA	NA	NA	NA	NA	NA	NA	NA	NA	C	0.243839	T	0.96	0.182577	C	0.3111	T	1.0547	0.512528	1.02747	0.0283957	0.3328	+-
chr2:74240175	rs61678818	T/G	TET3	T	0.4808	0.4807	1.03	0.567332	NA	NA	NA	NA	NA	NA	NA	NA	NA	NA	NA	NA	NA	NA	NA	1.03004	0.0501153	0.5459	+???	T	0.163522	G	0.97	0.603699	NA	NA	NA	NA	NA	0.96996	0.0621551	0.6136	-?
chr2:74240637	rs6714186	T/C	TET3	T	0.1233	0.1083	0.78	0.000498081	NA	NA	NA	NA	NA	NA	NA	NA	NA	NA	NA	NA	NA	NA	NA	0.77997	0.0747628	0.0005638	-???	T	0.236988	C	0.94	0.0594546	T	0.3121	C	1.03983	0.548445	0.955806	0.0295275	0.1208	-+
chr2:74240925	rs10182376	T/C	TET3	T	0.1111	0.0964	0.76	0.000284705	T	0.137246	0.122385	0.847135	0.0195424	T	0.145036	0.132906	0.870881	0.356122	NA	NA	NA	NA	NA	0.811558	0.0508507	2.561e-05	---?	T	0.0162525	C	0.83	0.0746899	T	0.0162525	C	0.802477	0.65734	0.826959	0.095269	0.03675	--
chr2:74241037	rs6743073	A/G	TET3	G	0.1244	0.1096	0.78	0.000639324	NA	NA	NA	NA	NA	NA	NA	NA	NA	NA	NA	NA	NA	NA	NA	1.2821	0.0740107	0.0004999	+???	G	0.245246	A	0.94	0.0550347	G	0.3131	A	1.04009	0.590447	1.04666	0.0291158	0.1118	+-
chr2:74241128	rs6717896	A/G	TET3	NA	NA	NA	NA	NA	NA	NA	NA	NA	NA	NA	NA	NA	NA	NA	NA	NA	NA	NA	NA	NA	NA	NA	NA	A	0.219349	G	0.95	0.154772	A	0.2972	G	1.05747	0.447848	0.969282	0.0325175	0.3297	-+
chr2:74243034	rs12988533	A/G	TET3	G	0.1247	0.1099	0.78	0.000602675	NA	NA	NA	NA	NA	NA	NA	NA	NA	NA	NA	NA	NA	NA	NA	1.2821	0.0744404	0.0005431	+???	G	0.246608	A	0.95	0.0891375	G	0.3171	A	1.0353	0.637474	1.03935	0.0276761	0.1571	+-
chr2:74243258	rs71406850	A/G	TET3	NA	NA	NA	NA	NA	NA	NA	NA	NA	NA	NA	NA	NA	NA	NA	NA	NA	NA	NA	NA	NA	NA	NA	NA	A	0.178873	G	0.95	0.190824	A	0.2306	G	1.10958	0.178587	0.973945	0.0361376	0.4569	-+
chr2:74243380	rs12713805	T/C	TET3	T	0.1253	0.1108	0.79	0.000811376	NA	NA	NA	NA	NA	NA	NA	NA	NA	NA	NA	NA	NA	NA	NA	0.790018	0.073796	0.0009306	-???	T	0.247197	C	0.94	0.0598599	T	0.3171	C	1.04117	0.579602	0.956093	0.0296305	0.1237	-+
chr2:74243453	rs10168249	A/G	TET3	G	0.1244	0.1094	0.78	0.000555363	NA	NA	NA	NA	NA	NA	NA	NA	NA	NA	NA	NA	NA	NA	NA	1.2821	0.0745479	0.0005451	+???	G	0.239688	A	0.94	0.0676965	G	0.3161	A	1.04246	0.518891	1.04488	0.0303515	0.1424	+-
chr2:74243596	rs10168408	A/C	TET3	C	0.1253	0.1108	0.79	0.000812643	NA	NA	NA	NA	NA	NA	NA	NA	NA	NA	NA	NA	NA	NA	NA	1.26579	0.073796	0.0009291	+???	C	0.247714	A	0.94	0.0592361	C	0.3171	A	1.03971	0.588024	1.04613	0.0295275	0.1206	+-
chr2:74243866	2:74243866:i	D/I	TET3	I	0.1276	0.1122	0.78	0.000481593	NA	NA	NA	NA	NA	NA	NA	NA	NA	NA	NA	NA	NA	NA	NA	1.2821	0.0745479	0.0005451	+???	NA	NA	NA	NA	NA	NA	NA	NA	NA	NA	1.04844	0.0749778	NA	NA
chr2:74243866	2:74243866:I	CA/C	TET3	NA	NA	NA	NA	NA	NA	NA	NA	NA	NA	NA	NA	NA	NA	NA	NA	NA	NA	NA	NA	1.2821	0.0745479	NA	NA	NA	NA	NA	NA	NA	CA	0.3151	C	1.04839	0.464689	1.04844	0.0749778	0.5132	?+
chr2:74244037	rs4328662	A/C	TET3	C	0.1244	0.1095	0.78	0.00055876	NA	NA	NA	NA	NA	NA	NA	NA	NA	NA	NA	NA	NA	NA	NA	1.2821	0.0744404	0.0005431	+???	C	0.23953	A	0.94	0.0678614	C	0.3161	A	1.04278	0.515622	1.04477	0.0303515	0.1432	+-
chr2:74244990	rs34425704	A/G	TET3	NA	NA	NA	NA	NA	NA	NA	NA	NA	NA	NA	NA	NA	NA	NA	NA	NA	NA	NA	NA	NA	NA	NA	NA	A	0.037035	G	0.98	0.714509	A	0.07058	G	0.950362	0.604257	0.973361	0.0516917	0.5914	--
chr2:74245321	rs6712566	T/C	TET3	NA	NA	NA	NA	NA	NA	NA	NA	NA	NA	NA	NA	NA	NA	NA	NA	NA	NA	NA	NA	NA	NA	NA	NA	T	0.176124	C	0.95	0.172512	T	0.2296	C	1.11279	0.179501	0.972388	0.0347915	0.4127	-+
chr2:74245492	rs6546885	A/G	TET3	A	0.1254	0.1106	0.79	0.000717267	NA	NA	NA	NA	NA	NA	NA	NA	NA	NA	NA	NA	NA	NA	NA	0.790018	0.073796	0.0009244	-???	A	0.247566	G	0.94	0.0590387	A	0.3161	G	1.03034	0.703597	0.95466	0.0294246	0.1099	-+
chr2:74245777	rs6546886	T/C	TET3	C	0.1256	0.111	0.79	0.000808654	NA	NA	NA	NA	NA	NA	NA	NA	NA	NA	NA	NA	NA	NA	NA	1.26579	0.0736886	0.0009183	+???	C	0.247686	T	0.94	0.0532302	C	0.3171	T	1.03091	0.6973	1.04802	0.0288071	0.09889	+-
chr2:74245864	rs35015888	T/C	TET3	NA	NA	NA	NA	NA	NA	NA	NA	NA	NA	NA	NA	NA	NA	NA	NA	NA	NA	NA	NA	NA	NA	NA	NA	T	0.0395718	C	0.98	0.678289	T	0.07058	C	0.946986	0.605134	0.973848	0.0462371	0.5575	--
chr2:74245935	rs6713313	T/C	TET3	NA	NA	NA	NA	NA	NA	NA	NA	NA	NA	NA	NA	NA	NA	NA	NA	NA	NA	NA	NA	NA	NA	NA	NA	T	0.224484	C	0.95	0.144272	T	0.3012	C	1.05153	0.50486	0.967829	0.0316918	0.2946	-+
chr2:74246550	rs10184542	A/G	TET3	A	0.1106	0.0945	0.75	0.000187963	A	0.14039	0.121948	0.810297	0.00355743	A	0.148542	0.136513	0.863488	0.32903	NA	NA	NA	NA	NA	0.789149	0.051166	2.075e-06	---?	A	0.0185506	G	0.86	0.152409	A	0.0185506	G	0.833653	0.624953	0.856672	0.0987795	0.1007	--
chr2:74246613	rs4371381	T/C	TET3	C	0.1245	0.1092	0.78	0.000641604	NA	NA	NA	NA	NA	NA	NA	NA	NA	NA	NA	NA	NA	NA	NA	1.2821	0.073796	0.000481	+???	C	0.252798	T	0.94	0.0439458	C	0.3211	T	1.02748	0.735376	1.04959	0.0277788	0.07754	+-
chr2:74246902	rs6745776	A/G	TET3	NA	NA	NA	NA	NA	NA	NA	NA	NA	NA	NA	NA	NA	NA	NA	NA	NA	NA	NA	NA	NA	NA	NA	NA	G	0.0409485	A	0.98	0.673056	G	0.07157	A	0.953026	0.646243	1.02542	0.0457141	0.5741	++
chr2:74247121	rs34493480	A/G	TET3	NA	NA	NA	NA	NA	NA	NA	NA	NA	NA	NA	NA	NA	NA	NA	NA	NA	NA	NA	NA	NA	NA	NA	NA	A	0.0384027	G	0.98	0.716969	A	0.07157	G	0.949682	0.599565	0.973069	0.0521124	0.5905	--
chr2:74248451	rs11884748	A/C	TET3	C	0.1247	0.1094	0.78	0.000663446	NA	NA	NA	NA	NA	NA	NA	NA	NA	NA	NA	NA	NA	NA	NA	1.2821	0.0736886	0.0004784	+???	C	0.253227	A	0.94	0.0566763	C	0.325	A	1.02526	0.771541	1.04844	0.0291158	0.1001	+-
chr2:74248871	rs4853003	A/G	TET3	G	0.1247	0.1093	0.78	0.000647447	NA	NA	NA	NA	NA	NA	NA	NA	NA	NA	NA	NA	NA	NA	NA	1.2821	0.073796	0.0004802	+???	G	0.24905	A	0.94	0.0498146	G	0.3221	A	1.02843	0.692677	1.04875	0.0284985	0.08967	+-
chr2:74250781	rs6546887	C/G	TET3	G	0.1251	0.1096	0.78	0.000579127	NA	NA	NA	NA	NA	NA	NA	NA	NA	NA	NA	NA	NA	NA	NA	1.2821	0.0734739	0.0004594	+???	G	0.253306	C	0.94	0.0400308	G	0.3221	C	1.03203	0.68083	1.04938	0.0273678	0.07361	+-
chr2:74252382	rs28450901	C/G	TET3	G	0.124	0.1082	0.78	0.000478016	NA	NA	NA	NA	NA	NA	NA	NA	NA	NA	NA	NA	NA	NA	NA	1.2821	0.0735812	0.0004671	+???	G	0.243306	C	0.94	0.0424891	G	0.3161	C	1.03217	0.630882	1.04917	0.0276761	0.07836	+-
chr2:74252785	rs79836714	T/C	TET3	C	0.5159	0.518	1.05	0.355503	NA	NA	NA	NA	NA	NA	NA	NA	NA	NA	NA	NA	NA	NA	NA	0.952372	0.0500103	0.3171	-???	C	0.184505	T	0.99	0.750819	NA	NA	NA	NA	NA	1.01015	0.0328273	0.7559	+?
chr2:74253075	rs13003431	A/T	TET3	NA	NA	NA	NA	NA	NA	NA	NA	NA	NA	NA	NA	NA	NA	NA	NA	NA	NA	NA	NA	NA	NA	NA	NA	A	0.226021	T	0.95	0.139673	A	0.3012	T	1.06961	0.345003	0.969766	0.0314855	0.323	-+
chr2:74253326	rs13027050	A/G	TET3	NA	NA	NA	NA	NA	NA	NA	NA	NA	NA	NA	NA	NA	NA	NA	NA	NA	NA	NA	NA	NA	NA	NA	NA	G	0.0410514	A	0.98	0.726079	G	0.07157	A	0.955203	0.662988	1.02665	0.0535864	0.614	++
chr2:74253408	rs76483403	C/G	TET3	NA	NA	NA	NA	NA	NA	NA	NA	NA	NA	NA	NA	NA	NA	NA	NA	NA	NA	NA	NA	NA	NA	NA	NA	G	0.178006	C	0.95	0.153091	G	0.2316	C	1.11757	0.158157	1.02984	0.0334472	0.3715	+-
chr2:74253477	rs13027623	A/C	TET3	NA	NA	NA	NA	NA	NA	NA	NA	NA	NA	NA	NA	NA	NA	NA	NA	NA	NA	NA	NA	NA	NA	NA	NA	A	0.219756	C	0.96	0.224066	A	0.3022	C	1.08127	0.234446	0.979023	0.0308668	0.4867	-+
chr2:74253718	rs35592918	T/G	TET3	NA	NA	NA	NA	NA	NA	NA	NA	NA	NA	NA	NA	NA	NA	NA	NA	NA	NA	NA	NA	NA	NA	NA	NA	T	0.225264	G	0.95	0.137621	T	0.3022	G	1.06934	0.346415	0.969573	0.0313824	0.3174	-+
chr2:74255284	rs13030414	A/T	TET3	NA	NA	NA	NA	NA	NA	NA	NA	NA	NA	NA	NA	NA	NA	NA	NA	NA	NA	NA	NA	NA	NA	NA	NA	A	0.228606	T	0.95	0.143217	A	0.3052	T	1.07114	0.332964	0.970251	0.031795	0.3346	-+
chr2:74256015	rs35609589	A/G	TET3	NA	NA	NA	NA	NA	NA	NA	NA	NA	NA	NA	NA	NA	NA	NA	NA	NA	NA	NA	NA	NA	NA	NA	NA	G	0.228779	A	0.95	0.131822	G	0.3052	A	1.06786	0.359067	1.0321	0.0309699	0.3004	+-
chr2:74256305	rs4364046	A/G	TET3	A	0.1234	0.1083	0.79	0.00081493	NA	NA	NA	NA	NA	NA	NA	NA	NA	NA	NA	NA	NA	NA	NA	0.790018	0.07283	0.0008061	-???	A	0.250107	G	0.94	0.0545418	A	0.3201	G	1.05047	0.469247	0.956667	0.0291158	0.1221	-+
chr2:74257094	rs11885172	T/C	TET3	C	0.1235	0.1083	0.79	0.000789061	NA	NA	NA	NA	NA	NA	NA	NA	NA	NA	NA	NA	NA	NA	NA	1.26579	0.0727227	0.0007909	+???	C	0.242642	T	0.94	0.0512353	C	0.3211	T	1.03814	0.557916	1.04728	0.0287042	0.1018	+-
chr2:74257885	rs13019449	C/G	TET3	NA	NA	NA	NA	NA	NA	NA	NA	NA	NA	NA	NA	NA	NA	NA	NA	NA	NA	NA	NA	NA	NA	NA	NA	G	0.180333	C	0.95	0.157129	G	0.2336	C	1.11927	0.14907	1.02922	0.0337573	0.3851	+-
chr2:74258049	rs4853005	C/G	TET3	C	0.1235	0.1085	0.79	0.000878828	NA	NA	NA	NA	NA	NA	NA	NA	NA	NA	NA	NA	NA	NA	NA	0.790018	0.0726154	0.0007653	-???	C	0.251559	G	0.94	0.0561675	C	0.3211	G	1.05021	0.483282	0.956858	0.0292187	0.1259	-+
chr2:74258136	rs12713806	T/G	TET3	G	0.1235	0.1084	0.79	0.000861298	NA	NA	NA	NA	NA	NA	NA	NA	NA	NA	NA	NA	NA	NA	NA	1.26579	0.0726154	0.0007679	+???	G	0.246931	T	0.94	0.0586891	G	0.3201	T	1.05513	0.401736	1.04415	0.0295275	0.1375	+-
chr2:74258529	rs11886928	T/G	TET3	G	0.1235	0.1085	0.79	0.000881737	NA	NA	NA	NA	NA	NA	NA	NA	NA	NA	NA	NA	NA	NA	NA	1.26579	0.0725082	0.0007626	+???	G	0.251558	T	0.94	0.05616	G	0.3211	T	1.05034	0.482013	1.04509	0.0292187	0.126	+-
chr2:74259894	rs4416242	A/T	TET3	T	0.1235	0.1085	0.79	0.000923875	NA	NA	NA	NA	NA	NA	NA	NA	NA	NA	NA	NA	NA	NA	NA	1.26579	0.0725082	0.00076	+???	T	0.251556	A	0.94	0.0621136	T	0.3211	A	1.05083	0.479267	1.04425	0.0298364	0.141	+-
chr2:74260153	rs4374402	T/G	TET3	NA	NA	NA	NA	NA	NA	NA	NA	NA	NA	NA	NA	NA	NA	NA	NA	NA	NA	NA	NA	NA	NA	NA	NA	G	0.227627	T	0.95	0.14806	G	0.3052	T	1.07026	0.340197	1.03025	0.0321046	0.3454	+-
chr2:74262091	rs12328927	A/G	TET3	G	0.1224	0.1071	0.79	0.000738892	NA	NA	NA	NA	NA	NA	NA	NA	NA	NA	NA	NA	NA	NA	NA	1.26579	0.0726154	0.000776	+???	G	0.245853	A	0.94	0.0601376	G	0.3191	A	1.05624	0.393821	1.04383	0.0296305	0.1425	+-
chr2:74262353	rs11126424	T/C	TET3	C	0.126	0.1099	0.78	0.000524153	NA	NA	NA	NA	NA	NA	NA	NA	NA	NA	NA	NA	NA	NA	NA	1.2821	0.0727227	0.0003973	+???	C	0.24583	T	0.95	0.115002	C	0.3191	T	1.05979	0.346686	1.03438	0.0297335	0.2483	+-
chr2:74263122	rs6706327	A/C	TET3	A	0.1264	0.1113	0.8	0.0010416	NA	NA	NA	NA	NA	NA	NA	NA	NA	NA	NA	NA	NA	NA	NA	0.800035	0.0722937	0.001378	-???	A	0.248765	C	0.94	0.0488703	A	0.3161	C	1.05554	0.407541	0.956476	0.0284985	0.1133	-+
chr2:74263419	rs4853006	A/G	TET3	G	0.1224	0.1068	0.79	0.000632682	NA	NA	NA	NA	NA	NA	NA	NA	NA	NA	NA	NA	NA	NA	NA	1.26579	0.0727227	0.00078	+???	G	0.248703	A	0.94	0.0693493	G	0.3161	A	1.04907	0.455286	1.04362	0.0305576	0.1556	+-
chr2:74264208	rs7595401	C/G	TET3	C	0.1097	0.094	0.76	0.000300787	C	0.140231	0.120755	0.79867	0.00193149	C	0.146525	0.137068	0.883356	0.411635	NA	NA	NA	NA	NA	0.789544	0.0508507	1.913e-06	---?	C	0.0176808	G	0.86	0.153553	C	0.0176808	G	0.81649	0.61842	0.854448	0.0989993	0.09567	--
chr2:74266778	rs12995468	A/G	TET3	NA	NA	NA	NA	NA	NA	NA	NA	NA	NA	NA	NA	NA	NA	NA	NA	NA	NA	NA	NA	NA	NA	NA	NA	G	0.224831	A	0.95	0.150447	G	0.3002	A	1.07443	0.31236	1.02953	0.032311	0.3603	+-
chr2:74268134	rs11898903	A/G	TET3	NA	NA	NA	NA	NA	NA	NA	NA	NA	NA	NA	NA	NA	NA	NA	NA	NA	NA	NA	NA	NA	NA	NA	NA	G	0.223331	A	0.96	0.159633	G	0.3002	A	1.07407	0.31397	1.02675	0.0271623	0.3237	+-
chr2:74268578	rs10198884	A/G	TET3	G	0.1098	0.0941	0.77	0.000321358	G	0.140129	0.120598	0.79819	0.0018775	G	0.146476	0.136944	0.882768	0.409229	NA	NA	NA	NA	NA	1.25973	0.0507456	3.159e-06	+++?	G	0.0173518	A	0.85	0.143879	G	0.0173518	A	0.82157	0.635681	1.18187	0.103294	0.08904	++
chr2:74269279	rs13016198	A/G	TET3	NA	NA	NA	NA	NA	NA	NA	NA	NA	NA	NA	NA	NA	NA	NA	NA	NA	NA	NA	NA	NA	NA	NA	NA	A	0.223189	G	0.96	0.167865	A	0.3012	G	1.08654	0.255885	0.975603	0.0276761	0.3651	-+
chr2:74269926	rs10191539	T/C	TET3	C	0.1225	0.1078	0.8	0.000997165	NA	NA	NA	NA	NA	NA	NA	NA	NA	NA	NA	NA	NA	NA	NA	1.24995	0.0721865	0.001365	+???	C	0.248363	T	0.95	0.0780491	C	0.3171	T	1.0577	0.424995	1.03769	0.0268542	0.163	+-
chr2:74271577	rs7568898	T/C	TET3	T	0.1102	0.0949	0.77	0.000376299	NA	NA	NA	NA	NA	NA	NA	NA	NA	NA	NA	NA	NA	NA	NA	0.769973	0.0768068	0.0004132	-???	T	0.0622126	C	0.95	0.358409	T	0.08549	C	0.938602	0.550349	0.947148	0.0498003	0.2643	--
chr2:74272257	rs4853007	A/C	TET3	C	0.1217	0.1068	0.79	0.000787786	NA	NA	NA	NA	NA	NA	NA	NA	NA	NA	NA	NA	NA	NA	NA	1.26579	0.0727227	0.0007787	+???	C	0.241367	A	0.94	0.0571698	C	0.3171	A	1.0617	0.361802	1.04352	0.0294246	0.1411	+-
chr2:74272418	rs4852326	T/C	TET3	C	0.1217	0.1068	0.79	0.000789383	NA	NA	NA	NA	NA	NA	NA	NA	NA	NA	NA	NA	NA	NA	NA	1.26579	0.0726154	0.0007773	+???	C	0.241694	T	0.94	0.0657195	C	0.3171	T	1.06171	0.361756	1.04237	0.0302485	0.1638	+-
chr2:74273240	rs6754218	A/G	TET3	NA	NA	NA	NA	NA	NA	NA	NA	NA	NA	NA	NA	NA	NA	NA	NA	NA	NA	NA	NA	NA	NA	NA	NA	G	0.219372	A	0.95	0.149086	G	0.3022	A	1.07712	0.284928	1.02932	0.0322078	0.3619	+-
chr2:74273383	2:74273383:i	D/I	TET3	I	0.1096	0.0977	0.8	0.00328332	NA	NA	NA	NA	NA	NA	NA	NA	NA	NA	NA	NA	NA	NA	NA	1.24995	0.0777764	0.002901	+???	NA	NA	NA	NA	NA	NA	NA	NA	NA	NA	0.938943	0.0759457	NA	NA
chr2:74273383	2:74273383:I	T/TC	TET3	NA	NA	NA	NA	NA	NA	NA	NA	NA	NA	NA	NA	NA	NA	NA	NA	NA	NA	NA	NA	1.24995	0.0777764	NA	NA	NA	NA	NA	NA	NA	TC	0.3171	T	1.06501	0.32484	0.938943	0.0759457	0.3894	?-
chr2:74274329	rs61741171	T/C	TET3	NA	NA	NA	NA	NA	NA	NA	NA	NA	NA	NA	NA	NA	NA	NA	NA	NA	NA	NA	NA	NA	NA	NA	NA	T	0.0487046	C	0.95	0.443475	NA	NA	NA	NA	NA	0.949994	0.0702583	0.4503	-?
chr2:74277927	rs71337722	T/C	TET3	NA	NA	NA	NA	NA	NA	NA	NA	NA	NA	NA	NA	NA	NA	NA	NA	NA	NA	NA	NA	NA	NA	NA	NA	C	0.219955	T	0.95	0.151541	C	0.3032	T	1.07688	0.286757	1.02912	0.0324143	0.3677	+-
chr2:74278003	2:74278003:D	A/AAAC	TET3	NA	NA	NA	NA	NA	NA	NA	NA	NA	NA	NA	NA	NA	NA	NA	NA	NA	NA	NA	NA	NA	NA	NA	NA	NA	NA	NA	NA	NA	A	0.07058	AAAC	0.954521	0.620489	0.954565	0.113714	0.6655	?-
chr2:74278481	rs7601526	A/G	TET3	G	0.1227	0.1079	0.8	0.00100466	NA	NA	NA	NA	NA	NA	NA	NA	NA	NA	NA	NA	NA	NA	NA	1.24995	0.0719721	0.001322	+???	G	0.248798	A	0.94	0.058126	G	0.3181	A	1.05461	0.440983	1.04425	0.0294246	0.1358	+-
chr2:74279878	rs28460865	T/C	TET3	C	0.1105	0.0953	0.77	0.000438693	NA	NA	NA	NA	NA	NA	NA	NA	NA	NA	NA	NA	NA	NA	NA	1.29875	0.0765915	0.0003964	+???	C	0.0640356	T	0.95	0.329244	C	0.08748	T	0.935262	0.511091	1.05643	0.0472838	0.2351	++
chr2:74280115	rs12620278	A/G	TET3	A	0.5602	0.5546	0.93	0.135964	NA	NA	NA	NA	NA	NA	NA	NA	NA	NA	NA	NA	NA	NA	NA	0.929973	0.0489608	0.1294	-???	A	0.425411	G	0.93	0.0231914	A	0.4314	G	1.08795	0.20359	0.953706	0.0284985	0.09169	-+
chr2:74280275	rs13006407	A/G	TET3	A	0.1227	0.1079	0.8	0.00101535	NA	NA	NA	NA	NA	NA	NA	NA	NA	NA	NA	NA	NA	NA	NA	0.800035	0.0719721	0.001318	-???	A	0.247681	G	0.94	0.0581544	A	0.3161	G	1.05743	0.426881	0.958007	0.0294246	0.1393	-+
chr2:74280369	rs35749047	T/G	TET3	T	0.1219	0.1066	0.79	0.000691029	NA	NA	NA	NA	NA	NA	NA	NA	NA	NA	NA	NA	NA	NA	NA	0.790018	0.0726154	0.0007679	-???	T	0.241008	G	0.94	0.0715425	T	0.3161	G	1.05776	0.399169	0.959637	0.0307637	0.1738	-+
chr2:74282130	rs7589915	C/G	TET3	C	0.1227	0.1079	0.8	0.00101345	NA	NA	NA	NA	NA	NA	NA	NA	NA	NA	NA	NA	NA	NA	NA	0.800035	0.0719721	0.001322	-???	C	0.247184	G	0.94	0.0491294	C	0.3151	G	1.05991	0.398729	0.95705	0.0284985	0.1184	-+
chr2:74282706	rs6756474	T/C	TET3	C	0.1219	0.1069	0.79	0.000808981	NA	NA	NA	NA	NA	NA	NA	NA	NA	NA	NA	NA	NA	NA	NA	1.26579	0.0725082	0.0007586	+???	C	0.242698	T	0.94	0.0725667	C	0.3181	T	1.05958	0.389545	1.04175	0.0308668	0.1792	+-
chr2:74283728	rs6745236	T/C	TET3	T	0.1224	0.1079	0.8	0.00116688	NA	NA	NA	NA	NA	NA	NA	NA	NA	NA	NA	NA	NA	NA	NA	0.800035	0.0717577	0.001284	-???	T	0.246648	C	0.94	0.065762	T	0.3141	C	1.07633	0.269582	0.961078	0.0303515	0.1839	-+
chr2:74284033	rs6745792	A/G	TET3	A	0.1228	0.1079	0.8	0.000986155	NA	NA	NA	NA	NA	NA	NA	NA	NA	NA	NA	NA	NA	NA	NA	0.800035	0.0718649	0.001307	-???	A	0.247928	G	0.94	0.0660182	A	0.3161	G	1.06159	0.395884	0.959445	0.0302485	0.1652	-+
chr2:74284687	rs10200470	A/G	TET3	G	0.1231	0.1084	0.8	0.00110432	NA	NA	NA	NA	NA	NA	NA	NA	NA	NA	NA	NA	NA	NA	NA	1.24995	0.0718649	0.001305	+???	G	0.249025	A	0.94	0.0673889	G	0.3171	A	1.0614	0.399494	1.04206	0.0304545	0.1687	+-
chr2:74285160	rs10179742	C/G	TET3	G	0.1107	0.0959	0.78	0.000620393	NA	NA	NA	NA	NA	NA	NA	NA	NA	NA	NA	NA	NA	NA	NA	1.2821	0.0766991	0.0007747	+???	G	0.0672516	C	0.93	0.185491	G	0.09046	C	0.935549	0.552234	1.07369	0.0480172	0.1292	++
chr2:74287649	rs7597070	A/T	TET3	T	0.1116	0.0968	0.78	0.000737137	T	0.153992	0.135442	0.81222	0.00357897	T	0.158629	0.156757	0.961057	0.773489	NA	NA	NA	NA	NA	1.23183	0.0500103	1.91e-05	+++?	T	0.0406491	A	0.9	0.315885	T	0.0406491	A	1.00331	0.949259	1.09297	0.10153	0.358	+-
chr2:74287917	rs7597388	A/G	TET3	NA	NA	NA	NA	NA	NA	NA	NA	NA	NA	NA	NA	NA	NA	NA	NA	NA	NA	NA	NA	NA	NA	NA	NA	G	0.218358	A	0.96	0.169831	G	0.3012	A	1.07685	0.283674	1.02583	0.0277788	0.3508	+-
chr2:74288294	rs7574306	A/G	TET3	A	0.1417	0.13	0.82	0.00305067	NA	NA	NA	NA	NA	NA	NA	NA	NA	NA	NA	NA	NA	NA	NA	0.81996	0.0711148	0.003884	-???	A	0.234114	G	0.95	0.136546	A	0.3131	G	1.08323	0.272443	0.97064	0.0314855	0.3365	-+
chr2:74288715	rs181817998	A/C	TET3	A	0.4162	0.4182	1.03	0.626365	NA	NA	NA	NA	NA	NA	NA	NA	NA	NA	NA	NA	NA	NA	NA	1.03004	0.0528492	0.5662	+???	A	0.161317	C	0.99	0.842428	NA	NA	NA	NA	NA	0.989951	0.054008	0.8485	-?
chr2:74290733	rs13005103	A/G	TET3	NA	NA	NA	NA	NA	NA	NA	NA	NA	NA	NA	NA	NA	NA	NA	NA	NA	NA	NA	NA	NA	NA	NA	NA	G	0.219514	A	0.96	0.172466	G	0.3022	A	1.07692	0.28278	1.02573	0.0278816	0.3568	+-
chr2:74291015	rs13006301	A/G	TET3	A	0.1221	0.1071	0.79	0.000814911	NA	NA	NA	NA	NA	NA	NA	NA	NA	NA	NA	NA	NA	NA	NA	0.790018	0.0725082	0.0007613	-???	A	0.244593	G	0.95	0.0811723	A	0.3181	G	1.06189	0.362814	0.964447	0.0270596	0.1754	-+
chr2:74291361	rs13011961	C/G	TET3	NA	NA	NA	NA	NA	NA	NA	NA	NA	NA	NA	NA	NA	NA	NA	NA	NA	NA	NA	NA	NA	NA	NA	NA	C	0.219497	G	0.96	0.1729	C	0.3022	G	1.07765	0.281585	0.975017	0.0279844	0.3589	-+
chr2:74291497	rs77857395	T/G	TET3	G	0.4949	0.5042	1.06	0.179797	NA	NA	NA	NA	NA	NA	NA	NA	NA	NA	NA	NA	NA	NA	NA	0.943367	0.0473886	0.2086	-???	G	0.192141	T	0.98	0.701289	G	0.1173	T	1.08636	0.47796	1.0008	0.0502204	0.9863	+-
chr2:74292779	rs12713808	T/C	TET3	C	0.1216	0.107	0.79	0.00100735	NA	NA	NA	NA	NA	NA	NA	NA	NA	NA	NA	NA	NA	NA	NA	1.26579	0.0727227	0.0007814	+???	C	0.24163	T	0.95	0.145586	C	0.3171	T	1.07538	0.274734	1.02942	0.0318982	0.3557	+-
chr2:74293089	rs4578887	T/G	TET3	T	0.1227	0.1085	0.79	0.0010033	NA	NA	NA	NA	NA	NA	NA	NA	NA	NA	NA	NA	NA	NA	NA	0.790018	0.0736886	0.0009076	-???	T	0.244076	G	0.95	0.0948364	T	0.3171	G	1.06986	0.319935	0.966282	0.02819	0.2175	-+
chr2:74293395	rs4241260	T/C	TET3	T	0.1221	0.1071	0.79	0.000802725	NA	NA	NA	NA	NA	NA	NA	NA	NA	NA	NA	NA	NA	NA	NA	0.790018	0.0726154	0.0007666	-???	T	0.24194	C	0.95	0.0857624	T	0.3171	C	1.06327	0.3482	0.96493	0.0274705	0.1875	-+
chr2:74294110	rs10168410	A/T	TET3	T	0.1222	0.107	0.79	0.000758406	NA	NA	NA	NA	NA	NA	NA	NA	NA	NA	NA	NA	NA	NA	NA	1.26579	0.0726154	0.000772	+???	T	0.237409	A	0.95	0.109135	T	0.3181	A	1.06488	0.314707	1.03407	0.0292187	0.245	+-
chr2:74294221	rs6741544	T/C	TET3	C	0.1222	0.1079	0.8	0.00109783	NA	NA	NA	NA	NA	NA	NA	NA	NA	NA	NA	NA	NA	NA	NA	1.24995	0.0725082	0.001425	+???	C	0.243047	T	0.95	0.123442	C	0.3191	T	1.06724	0.31591	1.03241	0.0302485	0.2851	+-
chr2:74294282	rs4338985	T/C	TET3	T	0.1062	0.0907	0.76	0.000282885	T	0.137931	0.118944	0.799418	0.00228345	T	0.144743	0.133824	0.86522	0.342547	NA	NA	NA	NA	NA	0.788439	0.0517969	2.467e-06	---?	T	0.0173636	C	0.87	0.204641	T	0.0173636	C	0.867534	0.761827	0.869706	0.104618	0.1603	--
chr2:74294406	rs4574138	A/G	TET3	A	0.1222	0.1071	0.79	0.00079486	NA	NA	NA	NA	NA	NA	NA	NA	NA	NA	NA	NA	NA	NA	NA	0.790018	0.0726154	0.0007679	-???	A	0.242356	G	0.95	0.119186	A	0.3181	G	1.06432	0.334011	0.967829	0.0299394	0.2687	-+
chr2:74294417	rs116505716	A/C	TET3	NA	NA	NA	NA	NA	NA	NA	NA	NA	NA	NA	NA	NA	NA	NA	NA	NA	NA	NA	NA	NA	NA	NA	NA	C	0.0763675	A	0.92	0.111548	NA	NA	NA	NA	NA	1.08698	0.0521124	0.1005	+?
chr2:74294449	rs4331526	T/G	TET3	G	0.1222	0.1072	0.79	0.0007944	NA	NA	NA	NA	NA	NA	NA	NA	NA	NA	NA	NA	NA	NA	NA	1.26579	0.0726154	0.0007679	+???	G	0.24236	T	0.95	0.119442	G	0.3181	T	1.06435	0.333725	1.03314	0.0300424	0.2694	+-
chr2:74294654	rs13387010	A/G	TET3	G	0.1226	0.1076	0.79	0.000851431	NA	NA	NA	NA	NA	NA	NA	NA	NA	NA	NA	NA	NA	NA	NA	1.26579	0.0726154	0.0007653	+???	G	0.242047	A	0.95	0.121069	G	0.3181	A	1.06423	0.336644	1.03303	0.0301454	0.2731	+-
chr2:74294848	rs13412937	A/G	TET3	A	0.1222	0.1072	0.79	0.00080089	NA	NA	NA	NA	NA	NA	NA	NA	NA	NA	NA	NA	NA	NA	NA	0.790018	0.0726154	0.0007693	-???	A	0.242692	G	0.95	0.119672	A	0.3181	G	1.05411	0.407532	0.966475	0.0299394	0.2491	-+
chr2:74296411	rs4853009	A/G	TET3	A	0.1222	0.1071	0.79	0.000754972	NA	NA	NA	NA	NA	NA	NA	NA	NA	NA	NA	NA	NA	NA	NA	0.790018	0.0726154	0.0007733	-???	A	0.237601	G	0.95	0.112327	A	0.3181	G	1.06513	0.312416	0.967345	0.0295275	0.2531	-+
chr2:74297288	rs7587991	T/C	TET3	T	0.1221	0.107	0.79	0.00075189	NA	NA	NA	NA	NA	NA	NA	NA	NA	NA	NA	NA	NA	NA	NA	0.790018	0.0726154	0.000776	-???	T	0.243174	C	0.95	0.124241	T	0.3161	C	1.06236	0.352109	0.968022	0.0303515	0.2767	-+
chr2:74297334	2:74297334:i	D/I	TET3	I	0.4973	0.5051	1.06	0.229776	NA	NA	NA	NA	NA	NA	NA	NA	NA	NA	NA	NA	NA	NA	NA	0.943367	0.0471791	0.2065	-???	NA	NA	NA	NA	NA	NA	NA	NA	NA	NA	0.935569	0.119856	NA	NA
chr2:74297334	2:74297334:I	T/TG	TET3	NA	NA	NA	NA	NA	NA	NA	NA	NA	NA	NA	NA	NA	NA	NA	NA	NA	NA	NA	NA	0.943367	0.0471791	NA	NA	NA	NA	NA	NA	NA	TG	0.1123	T	1.06885	0.590092	0.935569	0.119856	0.5563	?-
chr2:74298958	rs7606491	T/C	TET3	C	0.1224	0.1073	0.79	0.000770794	NA	NA	NA	NA	NA	NA	NA	NA	NA	NA	NA	NA	NA	NA	NA	1.26579	0.0725082	0.00076	+???	C	0.247168	T	0.95	0.119514	C	0.3201	T	1.06472	0.347063	1.03303	0.0300424	0.2708	+-
chr2:74298994	rs34201525	C/G	TET3	NA	NA	NA	NA	NA	NA	NA	NA	NA	NA	NA	NA	NA	NA	NA	NA	NA	NA	NA	NA	NA	NA	NA	NA	G	0.220559	C	0.96	0.234085	G	0.3032	C	1.08244	0.251571	1.02061	0.0314855	0.5103	+-
chr2:74299032	rs7592749	A/G	TET3	A	0.1224	0.1073	0.79	0.00077086	NA	NA	NA	NA	NA	NA	NA	NA	NA	NA	NA	NA	NA	NA	NA	0.790018	0.0725082	0.00076	-???	A	0.245816	G	0.95	0.123576	A	0.3191	G	1.06475	0.346683	0.968313	0.0302485	0.2806	-+
chr2:74300717	rs7560668	T/C	TET3	C	0.1227	0.1078	0.79	0.000828123	NA	NA	NA	NA	NA	NA	NA	NA	NA	NA	NA	NA	NA	NA	NA	1.26579	0.0721865	0.0007248	+???	C	0.251413	T	0.95	0.110985	C	0.3201	T	1.06607	0.359361	1.03365	0.0294246	0.253	+-
chr2:74301840	rs6755711	T/G	TET3	T	0.1225	0.1074	0.79	0.000767956	NA	NA	NA	NA	NA	NA	NA	NA	NA	NA	NA	NA	NA	NA	NA	0.790018	0.0725082	0.00076	-???	T	0.245369	G	0.95	0.0949738	T	0.3191	G	1.06427	0.355748	0.965799	0.02819	0.211	-+
chr2:74302288	rs35120660	T/C	TET3	NA	NA	NA	NA	NA	NA	NA	NA	NA	NA	NA	NA	NA	NA	NA	NA	NA	NA	NA	NA	NA	NA	NA	NA	T	0.0377388	C	0.98	0.777773	T	0.07157	C	0.946096	0.570106	0.968603	0.0635368	0.6052	--
chr2:74302498	rs4073048	T/C	TET3	T	0.1228	0.1077	0.79	0.000762238	NA	NA	NA	NA	NA	NA	NA	NA	NA	NA	NA	NA	NA	NA	NA	0.790018	0.0725082	0.0007586	-???	T	0.245473	C	0.95	0.104505	T	0.3191	C	1.06506	0.348049	0.966668	0.02891	0.2349	-+
chr2:74303203	rs3902790	A/T	TET3	T	0.1231	0.1079	0.79	0.000760839	NA	NA	NA	NA	NA	NA	NA	NA	NA	NA	NA	NA	NA	NA	NA	1.26579	0.0725082	0.0007534	+???	T	0.244626	A	0.95	0.11	T	0.3181	A	1.0659	0.340163	1.03386	0.0293217	0.2496	+-
chr2:74304378	rs6745576	C/G	TET3	G	0.123	0.1078	0.79	0.000761793	NA	NA	NA	NA	NA	NA	NA	NA	NA	NA	NA	NA	NA	NA	NA	1.26579	0.0724009	0.0007442	+???	G	0.237724	C	0.95	0.111324	G	0.3151	C	1.07127	0.279453	1.03314	0.0294246	0.2613	+-
chr2:74305203	rs9309478	C/G	TET3	C	0.1239	0.109	0.8	0.00102045	NA	NA	NA	NA	NA	NA	NA	NA	NA	NA	NA	NA	NA	NA	NA	0.800035	0.0717577	0.001272	-???	C	0.246965	G	0.95	0.125314	C	0.3171	G	1.071	0.302855	0.969185	0.0304545	0.297	-+
chr2:74306056	rs10164943	A/G	TET3	A	0.124	0.1091	0.8	0.00102891	NA	NA	NA	NA	NA	NA	NA	NA	NA	NA	NA	NA	NA	NA	NA	0.800035	0.0716505	0.001257	-???	A	0.243491	G	0.95	0.133545	A	0.3151	G	1.07208	0.295114	0.970057	0.031073	0.3198	-+
chr2:74306205	rs34136450	C/G	TET3	NA	NA	NA	NA	NA	NA	NA	NA	NA	NA	NA	NA	NA	NA	NA	NA	NA	NA	NA	NA	NA	NA	NA	NA	C	0.21816	G	0.96	0.256823	C	0.3002	G	1.08486	0.238903	0.981768	0.0329306	0.5692	-+
chr2:74306302	rs10179967	T/C	TET3	C	0.1241	0.1092	0.8	0.00104586	NA	NA	NA	NA	NA	NA	NA	NA	NA	NA	NA	NA	NA	NA	NA	1.24995	0.0716505	0.001259	+???	C	0.249847	T	0.95	0.140954	C	0.3171	T	1.06937	0.333998	1.03045	0.0314855	0.3334	+-
chr2:74307197	rs12713809	A/G	TET3	G	0.1234	0.1082	0.79	0.000796601	NA	NA	NA	NA	NA	NA	NA	NA	NA	NA	NA	NA	NA	NA	NA	1.26579	0.0722937	0.0007312	+???	G	0.239093	A	0.95	0.113261	G	0.3171	A	1.07787	0.239938	1.0321	0.0296305	0.2784	+-
chr2:74307832	2:74307832:d	D/I	TET3	D	0.0849	0.0774	0.82	0.0255826	NA	NA	NA	NA	NA	NA	NA	NA	NA	NA	NA	NA	NA	NA	NA	0.81996	0.09505	0.02879	-???	NA	NA	NA	NA	NA	NA	NA	NA	NA	NA	1.05633	0.0764838	NA	NA
chr2:74307832	2:74307832:D	G/GT	TET3	NA	NA	NA	NA	NA	NA	NA	NA	NA	NA	NA	NA	NA	NA	NA	NA	NA	NA	NA	NA	0.81996	0.09505	NA	NA	NA	NA	NA	NA	NA	G	0.3091	GT	1.05628	0.465625	1.05633	0.0764838	0.4576	?+
chr2:74309401	rs13014576	A/G	TET3	A	0.1251	0.1106	0.8	0.00116065	NA	NA	NA	NA	NA	NA	NA	NA	NA	NA	NA	NA	NA	NA	NA	0.800035	0.0721865	0.001363	-???	A	0.238151	G	0.95	0.0985851	A	0.3141	G	1.07642	0.252289	0.967345	0.0284985	0.2381	-+
chr2:74309666	rs12991192	T/C	TET3	NA	NA	NA	NA	NA	NA	NA	NA	NA	NA	NA	NA	NA	NA	NA	NA	NA	NA	NA	NA	NA	NA	NA	NA	C	0.179404	T	0.96	0.206043	C	0.2296	T	1.14258	0.0885954	1.02183	0.0306606	0.4735	+-
chr2:74309758	rs13396777	A/G	TET3	A	0.1115	0.0959	0.77	0.000446482	A	0.1374	0.119274	0.80447	0.00324346	A	0.144767	0.134465	0.874983	0.381961	NA	NA	NA	NA	NA	0.795329	0.051166	4.408e-06	---?	A	0.0191804	G	0.87	0.19454	A	0.0191804	G	0.85571	0.731645	0.868142	0.10186	0.1449	--
chr2:74310787	rs13021880	C/G	TET3	G	0.1246	0.1102	0.8	0.00130793	NA	NA	NA	NA	NA	NA	NA	NA	NA	NA	NA	NA	NA	NA	NA	1.24995	0.0717577	0.001282	+???	G	0.250083	C	0.95	0.10029	G	0.3161	C	1.07217	0.317523	1.03396	0.0286014	0.2371	+-
chr2:74311065	rs13027288	T/C	TET3	T	0.1241	0.1096	0.8	0.00117874	NA	NA	NA	NA	NA	NA	NA	NA	NA	NA	NA	NA	NA	NA	NA	0.800035	0.0721865	0.001356	-???	T	0.239355	C	0.95	0.10404	T	0.3161	C	1.07593	0.255324	0.967829	0.02891	0.2513	-+
chr2:74312539	rs118138190	T/C	TET3	T	0.11	0.0952	0.77	0.000504908	T	0.13272	0.11522	0.80864	0.00430372	T	0.139147	0.129686	0.877999	0.399627	NA	NA	NA	NA	NA	0.797399	0.0514814	6.383e-06	---?	T	0.0147761	C	0.88	0.318171	T	0.0147761	C	0.849236	0.910315	0.876867	0.129302	0.2799	--
chr2:74312743	rs60279245	T/G	TET3	G	0.1249	0.1102	0.8	0.00117955	NA	NA	NA	NA	NA	NA	NA	NA	NA	NA	NA	NA	NA	NA	NA	1.24995	0.0718649	0.001314	+???	G	0.253878	T	0.95	0.0922401	G	0.3211	T	1.07559	0.294749	1.03427	0.0279844	0.2224	+-
chr2:74313080	rs828872	T/C	TET3	T	0.4901	0.4997	1.05	0.255872	NA	NA	NA	NA	NA	NA	NA	NA	NA	NA	NA	NA	NA	NA	NA	1.05001	0.0448779	0.2661	+???	T	0.162196	C	0.99	0.84547	C	0.09841	T	0.922719	0.486126	1.00924	0.048856	0.8464	-+
chr2:74314761	rs13013211	T/G	TET3	NA	NA	NA	NA	NA	NA	NA	NA	NA	NA	NA	NA	NA	NA	NA	NA	NA	NA	NA	NA	NA	NA	NA	NA	T	0.217107	G	0.96	0.213375	T	0.3012	G	1.08556	0.25013	0.978534	0.0303515	0.4687	-+
chr2:74315918	rs10192993	T/C	TET3	C	0.1125	0.0977	0.78	0.000783284	C	0.140853	0.122108	0.799515	0.00237717	C	0.148069	0.137376	0.869743	0.358781	NA	NA	NA	NA	NA	1.25433	0.0508507	4.911e-06	+++?	C	0.0232096	T	0.86	0.149634	C	0.0232096	T	0.930674	0.89407	1.15189	0.0983401	0.1316	++
chr2:74316077	rs828871	A/G	TET3	A	0.622	0.6155	0.95	0.233337	NA	NA	NA	NA	NA	NA	NA	NA	NA	NA	NA	NA	NA	NA	NA	0.949994	0.0478076	0.2723	-???	A	0.424932	G	0.95	0.0641178	G	0.4314	A	0.911426	0.16158	0.974238	0.0249051	0.2877	-+
chr2:74316414	rs7593050	A/C	TET3	NA	NA	NA	NA	NA	NA	NA	NA	NA	NA	NA	NA	NA	NA	NA	NA	NA	NA	NA	NA	NA	NA	NA	NA	C	0.220957	A	0.96	0.195385	C	0.3032	A	1.08708	0.228417	1.02296	0.0293217	0.4308	+-
chr2:74317500	rs10186781	A/C	TET3	A	0.1125	0.0978	0.78	0.000826658	A	0.138511	0.120476	0.805413	0.0034181	A	0.145441	0.135651	0.877149	0.391527	NA	NA	NA	NA	NA	0.800435	0.0509558	7.506e-06	---?	A	0.0210158	C	0.86	0.162605	A	0.0210158	C	0.907728	0.856448	0.866061	0.10131	0.1362	--
chr2:74317747	rs7584777	T/C	TET3	C	0.1252	0.1109	0.8	0.00138147	NA	NA	NA	NA	NA	NA	NA	NA	NA	NA	NA	NA	NA	NA	NA	1.24995	0.0718649	0.001299	+???	C	0.250872	T	0.95	0.0982492	C	0.3171	T	1.06826	0.340868	1.03458	0.0284985	0.2259	+-
chr2:74318451	rs6546889	C/G	TET3	G	0.1126	0.0979	0.78	0.000855145	G	0.141599	0.122765	0.798903	0.00230952	G	0.147813	0.139417	0.894221	0.462507	NA	NA	NA	NA	NA	1.2512	0.0509558	6.378e-06	+++?	G	0.0248211	C	0.86	0.150863	G	0.0248211	C	0.83914	0.519181	1.16707	0.0969131	0.09504	++
chr2:74319037	2:74319037:d	D/I	TET3	D	0.1254	0.1112	0.8	0.00141423	NA	NA	NA	NA	NA	NA	NA	NA	NA	NA	NA	NA	NA	NA	NA	0.800035	0.0718649	0.001314	-???	NA	NA	NA	NA	NA	NA	NA	NA	NA	NA	1.08448	0.0773453	NA	NA
chr2:74319037	2:74319037:D	G/GT	TET3	NA	NA	NA	NA	NA	NA	NA	NA	NA	NA	NA	NA	NA	NA	NA	NA	NA	NA	NA	NA	0.800035	0.0718649	NA	NA	NA	NA	NA	NA	NA	G	0.3151	GT	1.08447	0.230116	1.08448	0.0773453	0.2765	?+
chr2:74319113	rs13387412	A/G	TET3	G	0.1121	0.0975	0.78	0.000841813	G	0.13719	0.119451	0.807408	0.00387395	G	0.144522	0.13508	0.883096	0.41614	NA	NA	NA	NA	NA	1.24695	0.051166	9.69e-06	+++?	G	0.0202039	A	0.87	0.185418	G	0.0202039	A	0.907973	0.94715	1.14374	0.100209	0.1597	++
chr2:74319470	rs13426799	A/T	TET3	A	0.1126	0.098	0.78	0.000895775	A	0.138199	0.120236	0.802233	0.00318699	A	0.14465	0.136166	0.892386	0.459256	NA	NA	NA	NA	NA	0.800275	0.0513762	8.557e-06	---?	A	0.0246418	T	0.85	0.131741	A	0.0246418	T	0.837117	0.515142	0.847978	0.0984499	0.07921	--
chr2:74319805	rs13413697	T/C	TET3	T	0.112	0.0976	0.78	0.000911452	T	0.137756	0.119262	0.79992	0.00258303	T	0.143578	0.136285	0.906281	0.520824	NA	NA	NA	NA	NA	0.800755	0.051166	8.571e-06	---?	T	0.0188147	C	0.85	0.138782	T	0.0188147	C	0.89016	0.905838	0.854704	0.102632	0.108	--
chr2:74320262	rs12713810	C/G	TET3	G	0.1264	0.112	0.8	0.00140574	NA	NA	NA	NA	NA	NA	NA	NA	NA	NA	NA	NA	NA	NA	NA	1.24995	0.0722937	0.001383	+???	G	0.250346	C	0.95	0.11564	G	0.3231	C	1.06152	0.36732	1.03376	0.0297335	0.2561	+-
chr2:74321075	rs7585240	T/G	TET3	NA	NA	NA	NA	NA	NA	NA	NA	NA	NA	NA	NA	NA	NA	NA	NA	NA	NA	NA	NA	NA	NA	NA	NA	T	0.203633	G	0.96	0.190386	T	0.2614	G	1.06354	0.343109	0.972777	0.0292187	0.3384	-+
chr2:74322244	rs828870	A/G	TET3	A	0.6238	0.6111	0.93	0.113378	NA	NA	NA	NA	NA	NA	NA	NA	NA	NA	NA	NA	NA	NA	NA	0.929973	0.0478076	0.12	-???	A	0.395619	G	0.96	0.189675	G	0.3986	A	0.903936	0.151239	0.989951	0.0276761	0.7098	-+
chr2:74322469	rs7589197	T/C	TET3	T	0.6052	0.5952	0.93	0.133436	NA	NA	NA	NA	NA	NA	NA	NA	NA	NA	NA	NA	NA	NA	NA	0.929973	0.0469697	0.1139	-???	T	0.395668	C	0.97	0.242749	T	0.3976	C	1.10386	0.156445	0.98462	0.0247001	0.5259	-+
chr2:74323500	rs828869	A/G	TET3	G	0.6308	0.6233	0.95	0.245473	NA	NA	NA	NA	NA	NA	NA	NA	NA	NA	NA	NA	NA	NA	NA	1.05264	0.0466557	0.261	+???	G	0.419858	A	0.97	0.320609	A	0.4006	G	0.890363	0.115652	0.998102	0.0274705	0.9447	+-
chr2:74324249	2:74324249:d	D/I	BOLA3	I	0.6483	0.6374	0.93	0.156942	NA	NA	NA	NA	NA	NA	NA	NA	NA	NA	NA	NA	NA	NA	NA	1.0753	0.0495904	0.1339	+???	NA	NA	NA	NA	NA	NA	NA	NA	NA	NA	0.878974	0.0581266	NA	NA
chr2:74324249	2:74324249:D	A/AAAAG	BOLA3	NA	NA	NA	NA	NA	NA	NA	NA	NA	NA	NA	NA	NA	NA	NA	NA	NA	NA	NA	NA	1.0753	0.0495904	NA	NA	NA	NA	NA	NA	NA	A	0.4006	AAAAG	0.878964	0.0617291	0.878974	0.0581266	0.02235	?-
chr2:74324504	rs828868	T/C	BOLA3	C	0.6348	0.6274	0.95	0.239936	NA	NA	NA	NA	NA	NA	NA	NA	NA	NA	NA	NA	NA	NA	NA	1.05264	0.048122	0.2749	+???	C	0.421777	T	0.97	0.348692	T	0.4006	C	0.889999	0.107225	0.994913	0.0287042	0.8569	+-
chr2:74324997	rs34584402	T/C	BOLA3	C	0.1936	0.1816	0.95	0.412683	NA	NA	NA	NA	NA	NA	NA	NA	NA	NA	NA	NA	NA	NA	NA	1.05264	0.068761	0.4404	+???	C	0.227236	T	0.97	0.457605	C	0.2346	T	1.16853	0.0519784	0.997703	0.0383158	0.9513	+-
chr2:74325654	rs77243304	T/G	BOLA3	G	0.1102	0.1023	1.01	0.897725	NA	NA	NA	NA	NA	NA	NA	NA	NA	NA	NA	NA	NA	NA	NA	0.99005	0.0776686	0.8941	-???	G	0.200986	T	0.97	0.445995	G	0.2336	T	1.16022	0.08232	1.0017	0.0375893	0.9643	+-
chr2:74325705	rs11903339	T/G	BOLA3	G	0.0922	0.0742	0.72	0.000190166	NA	NA	NA	NA	NA	NA	NA	NA	NA	NA	NA	NA	NA	NA	NA	1.38888	0.0903514	0.0001468	+???	G	0.0183455	T	0.89	0.350297	G	0.0183455	T	0.806113	0.793246	1.13519	0.126483	0.287	++
chr2:74325722	2:74325722:d	D/I	BOLA3	D	0.3864	0.3951	1.03	0.559836	NA	NA	NA	NA	NA	NA	NA	NA	NA	NA	NA	NA	NA	NA	NA	1.03004	0.0498003	0.5429	+???	NA	NA	NA	NA	NA	NA	NA	NA	NA	NA	0.980003	0.0771299	NA	NA
chr2:74325722	2:74325722:D	T/TC	BOLA3	NA	NA	NA	NA	NA	NA	NA	NA	NA	NA	NA	NA	NA	NA	NA	NA	NA	NA	NA	NA	1.03004	0.0498003	NA	NA	NA	NA	NA	NA	NA	T	0.06759	TC	0.979959	0.834501	0.980003	0.0771299	0.7852	?-
chr2:74325723	rs114751782	T/C	BOLA3	T	0.4096	0.42	1.04	0.389682	NA	NA	NA	NA	NA	NA	NA	NA	NA	NA	NA	NA	NA	NA	NA	1.03998	0.0498003	0.4199	+???	T	0.116709	C	0.98	0.671422	T	0.1223	C	0.951454	0.436884	0.970834	0.0412272	0.4625	--
chr2:74326902	rs9309479	T/C	BOLA3	T	0.6218	0.6079	0.95	0.231395	NA	NA	NA	NA	NA	NA	NA	NA	NA	NA	NA	NA	NA	NA	NA	0.949994	0.0464464	0.2583	-???	T	0.411324	C	0.97	0.310867	T	0.4384	C	1.05813	0.430963	0.983832	0.0278816	0.5539	-+
chr2:74327140	rs10201998	T/C	BOLA3	T	0.0884	0.0716	0.73	0.000394836	NA	NA	NA	NA	NA	NA	NA	NA	NA	NA	NA	NA	NA	NA	NA	0.730008	0.0908967	0.0002981	-???	T	0.0181725	C	0.9	0.383189	T	0.0181725	C	0.87525	0.916486	0.897987	0.124794	0.3601	--
chr2:74327453	rs6738709	T/C	BOLA3	T	0.1112	0.1022	1	0.96207	NA	NA	NA	NA	NA	NA	NA	NA	NA	NA	NA	NA	NA	NA	NA	1	0.0747628	1	+???	T	0.21743	C	0.98	0.489895	T	0.2485	C	1.18161	0.0286243	0.997703	0.0284985	0.9341	-+
chr2:74334462	rs828867	A/G	BOLA3	G	0.5193	0.5202	1.01	0.775388	NA	NA	NA	NA	NA	NA	NA	NA	NA	NA	NA	NA	NA	NA	NA	0.99005	0.0448779	0.8206	-???	G	0.449295	A	0.97	0.3712	A	0.4771	G	0.930774	0.310762	1.00521	0.0300424	0.8614	+-
chr2:74334790	rs6546891	A/G	BOLA3	G	0.4769	0.481	1.01	0.808163	G	0.473742	0.475639	1.01287	0.777867	G	0.446892	0.445768	0.974689	0.802181	G	0.453929	0.487415	1.18443	0.189126	0.98334	0.0305576	0.5761	--+-	G	0.213384	A	1.01	0.730497	G	0.2087	A	0.933654	0.258002	1.0023	0.0279844	0.9329	-+
chr2:74336274	rs828866	A/T	BOLA3	T	0.1368	0.1253	1	0.949856	NA	NA	NA	NA	NA	NA	NA	NA	NA	NA	NA	NA	NA	NA	NA	1	0.0699372	1	-???	T	0.463692	A	1.03	0.234257	T	0.4433	A	0.930815	0.327883	0.986985	0.0242903	0.5844	-+
chr2:74336286	rs828865	A/G	BOLA3	G	0.5166	0.5167	0.99	0.85218	NA	NA	NA	NA	NA	NA	NA	NA	NA	NA	NA	NA	NA	NA	NA	1.01015	0.0454004	0.8209	+???	G	0.371238	A	1.02	0.592725	G	0.2694	A	0.935259	0.504272	1.0019	0.0344812	0.9542	-+
chr2:74336530	rs828864	C/G	BOLA3	G	0.4798	0.4794	1.01	0.891249	NA	NA	NA	NA	NA	NA	NA	NA	NA	NA	NA	NA	NA	NA	NA	0.99005	0.0452959	0.8223	-???	G	0.386617	C	1.01	0.790792	G	0.2833	C	0.926641	0.380006	1.01278	0.0343777	0.7078	-+
chr2:74337353	rs13025827	T/C	BOLA3	C	0.5212	0.5215	0.99	0.898341	NA	NA	NA	NA	NA	NA	NA	NA	NA	NA	NA	NA	NA	NA	NA	1.01015	0.0447734	0.8184	+???	C	0.373884	T	1.02	0.563267	C	0.2674	T	0.932239	0.444795	1.0003	0.032311	0.9918	-+
chr2:74337584	rs6758220	A/G	BOLA3	G	0.5237	0.5235	0.99	0.878268	NA	NA	NA	NA	NA	NA	NA	NA	NA	NA	NA	NA	NA	NA	NA	1.01015	0.0446689	0.818	+???	G	0.389341	A	1.01	0.787968	A	0.2823	G	1.07601	0.426388	1.00702	0.0352055	0.8386	-+
chr2:74337715	rs12465641	A/G	BOLA3	A	0.3396	0.3511	1.01	0.913225	A	0.371368	0.379062	1.04135	0.376283	A	0.34923	0.356603	1.03915	0.70978	A	0.345445	0.383386	1.20779	0.14449	1.03572	0.0308668	0.2475	++++	A	0.150097	G	1.04	0.352652	A	0.163	G	0.954464	0.567798	1.01684	0.0400825	0.6706	+-
chr2:74338942	rs7570950	T/C	BOLA3	C	0.4216	0.434	1.03	0.538042	C	0.435901	0.442982	1.03277	0.444361	C	0.407708	0.410204	1.0061	0.948902	C	0.421603	0.461404	1.171	0.171775	0.964351	0.0286014	0.1975	----	C	0.163737	T	1.02	0.522083	C	0.172	T	0.939938	0.386414	0.993124	0.0302485	0.8175	-+
chr2:74339519	rs77148265	T/C	BOLA3	T	0.3667	0.379	1.01	0.896956	T	0.401105	0.407933	1.03351	0.451565	T	0.373694	0.372795	0.989845	0.913553	T	0.369308	0.402176	1.16108	0.223899	1.02655	0.0296305	0.3698	++-+	T	0.157955	C	1.02	0.629789	T	0.171	C	0.944799	0.456738	1.0008	0.0386274	0.9822	+-
chr2:74339586	rs6737314	A/G	BOLA3	G	0.3675	0.3792	1	0.93709	G	0.40464	0.411291	1.0323	0.466686	G	0.376924	0.378151	1.001	0.99154	G	0.370942	0.411023	1.19585	0.143744	0.97609	0.0295275	0.4063	----	G	0.160202	A	1.02	0.578359	G	0.171	A	0.936285	0.36503	0.997403	0.0341709	0.9387	-+
chr2:74339629	2:74339629:d	D/I	BOLA3	D	0.3675	0.3792	1	0.937217	NA	NA	NA	NA	NA	NA	NA	NA	NA	NA	NA	NA	NA	NA	NA	1	0.0462371	1	+???	NA	NA	NA	NA	NA	NA	NA	NA	NA	NA	0.936505	0.0779919	NA	NA
chr2:74339629	2:74339629:D	T/TAAAC	BOLA3	NA	NA	NA	NA	NA	NA	NA	NA	NA	NA	NA	NA	NA	NA	NA	NA	NA	NA	NA	NA	1	0.0462371	NA	NA	NA	NA	NA	NA	NA	T	0.171	TAAAC	0.936547	0.367766	0.936505	0.0779919	0.3825	?-
chr2:74340120	rs12996870	T/C	BOLA3	C	0.4915	0.4923	0.99	0.894308	NA	NA	NA	NA	NA	NA	NA	NA	NA	NA	NA	NA	NA	NA	NA	1.01015	0.0445644	0.8179	+???	C	0.370028	T	1.01	0.803452	C	0.2704	T	0.940594	0.610235	1.00995	0.0363449	0.7813	-+
chr2:74340168	rs56199245	A/C	BOLA3	C	0.3534	0.363	1	0.99828	C	0.413885	0.418885	1.02507	0.568073	C	0.384431	0.38291	0.990117	0.915741	C	0.381999	0.414239	1.15109	0.2463	0.98167	0.0297335	0.5271	--+-	C	0.16249	A	1.03	0.40814	C	0.17	A	0.934853	0.355794	0.990347	0.0345846	0.7747	-+
chr2:74340242	rs828897	A/G	BOLA3	A	0.4905	0.4907	0.99	0.871536	NA	NA	NA	NA	NA	NA	NA	NA	NA	NA	NA	NA	NA	NA	NA	0.989951	0.0446689	0.8183	-???	A	0.355563	G	1.02	0.588164	A	0.2565	G	0.95536	0.723355	1.00421	0.0342743	0.9017	+-
chr2:74340491	rs828898	T/C	BOLA3	C	0.4811	0.479	0.98	0.628925	NA	NA	NA	NA	NA	NA	NA	NA	NA	NA	NA	NA	NA	NA	NA	1.02041	0.0451914	0.6475	+???	C	0.368487	T	1.01	0.773742	C	0.2704	T	0.935315	0.52157	1.00743	0.032311	0.8171	-+
chr2:74340933	2:74340933:d	D/I	BOLA3	D	0.4886	0.4884	0.99	0.843629	NA	NA	NA	NA	NA	NA	NA	NA	NA	NA	NA	NA	NA	NA	NA	0.989951	0.0447734	0.8184	-???	NA	NA	NA	NA	NA	NA	NA	NA	NA	NA	0.940071	0.0698303	NA	NA
chr2:74340933	2:74340933:D	T/TACAA	BOLA3	NA	NA	NA	NA	NA	NA	NA	NA	NA	NA	NA	NA	NA	NA	NA	NA	NA	NA	NA	NA	0.989951	0.0447734	NA	NA	NA	NA	NA	NA	NA	T	0.2704	TACAA	0.940083	0.603102	0.940071	0.0698303	0.3601	?-
chr2:74340963	rs1095969	A/G	BOLA3	A	0.491	0.4922	1	0.910236	NA	NA	NA	NA	NA	NA	NA	NA	NA	NA	NA	NA	NA	NA	NA	1	0.0446689	1	+???	A	0.367649	G	1.01	0.812026	A	0.2704	G	0.940069	0.603239	0.988566	0.0375893	0.7558	+-
chr2:74341428	2:74341428:d	D/I	BOLA3	D	0.8613	0.8735	0.99	0.907387	NA	NA	NA	NA	NA	NA	NA	NA	NA	NA	NA	NA	NA	NA	NA	0.989951	0.0686541	0.8797	-???	NA	NA	NA	NA	NA	NA	NA	NA	NA	NA	1.10131	0.059927	NA	NA
chr2:74341428	2:74341428:D	CG/C	BOLA3	NA	NA	NA	NA	NA	NA	NA	NA	NA	NA	NA	NA	NA	NA	NA	NA	NA	NA	NA	NA	0.989951	0.0686541	NA	NA	NA	NA	NA	NA	NA	C	0.4394	CG	0.908048	0.20346	1.10131	0.059927	0.09733	?+
chr2:74341567	rs1095970	T/C	BOLA3	C	0.4908	0.492	0.99	0.908163	NA	NA	NA	NA	NA	NA	NA	NA	NA	NA	NA	NA	NA	NA	NA	1.01015	0.0446689	0.8179	+???	C	0.368144	T	1.01	0.818399	C	0.2704	T	0.939707	0.598431	1.01278	0.0385235	0.7367	-+
chr2:74341615	rs2421752	A/G	BOLA3	G	0.37	0.3816	1	0.928758	G	0.409599	0.41439	1.02465	0.575547	G	0.380183	0.377386	0.981502	0.849496	G	0.378216	0.406436	1.13457	0.302053	0.983832	0.0294246	0.5754	--+-	G	0.160373	A	1.02	0.671341	G	0.169	A	0.935367	0.349425	1.00662	0.0424774	0.8731	-+
chr2:74342229	rs828899	T/C	BOLA3	T	0.8617	0.8726	0.98	0.760007	NA	NA	NA	NA	NA	NA	NA	NA	NA	NA	NA	NA	NA	NA	NA	0.980003	0.0682267	0.7596	-???	T	0.470583	C	1.01	0.705489	T	0.4304	C	0.901301	0.133981	0.989258	0.0250076	0.6609	+-
chr2:74342260	rs7571083	C/G	BOLA3	G	0.3709	0.3817	1	0.977674	G	0.412755	0.417156	1.02262	0.605997	G	0.3831	0.382478	0.99353	0.944927	G	0.379617	0.411757	1.1514	0.246583	0.982849	0.0294246	0.5497	--+-	G	0.162379	C	1.01	0.695595	G	0.169	C	0.932965	0.332551	0.998801	0.0251101	0.9605	-+
chr2:74342567	rs3099824	A/G	BOLA3	G	0.8627	0.8743	0.99	0.864278	NA	NA	NA	NA	NA	NA	NA	NA	NA	NA	NA	NA	NA	NA	NA	1.01015	0.0685472	0.8794	+???	G	0.462487	A	1.02	0.589575	G	0.4414	A	0.908528	0.183217	1.01593	0.0328273	0.6237	-+
chr2:74343000	rs828900	C/G	BOLA3	G	0.1385	0.1264	1.01	0.895499	NA	NA	NA	NA	NA	NA	NA	NA	NA	NA	NA	NA	NA	NA	NA	0.99005	0.0683335	0.8803	-???	G	0.472771	C	1.01	0.71975	G	0.4304	C	0.9009	0.136339	1.01288	0.0261357	0.6193	-+
chr2:74343040	rs828901	T/G	BOLA3	T	0.487	0.488	0.99	0.863085	NA	NA	NA	NA	NA	NA	NA	NA	NA	NA	NA	NA	NA	NA	NA	0.989951	0.0446689	0.8182	-???	T	0.324701	G	1.03	0.307279	T	0.2127	G	0.903685	0.245167	1.00813	0.0284985	0.7724	+-
chr2:74343423	rs60964317	A/T	BOLA3	T	0.3729	0.3836	1	0.999189	T	0.419272	0.423556	1.02278	0.607017	T	0.392346	0.389346	0.973932	0.791279	T	0.397941	0.414322	1.08152	0.520273	0.987973	0.0296305	0.6778	--+-	T	0.179689	A	1	0.932099	T	0.1839	A	0.925985	0.262228	1.07993	0.0750853	0.288	-+
chr2:74343501	rs12472464	A/G	BOLA3	A	0.0973	0.0927	0.88	0.144839	NA	NA	NA	NA	NA	NA	NA	NA	NA	NA	NA	NA	NA	NA	NA	0.880029	0.093518	0.1527	-???	A	0.0211578	G	1	0.966454	NA	NA	NA	NA	NA	NA	NA	NA	+?
chr2:74344119	rs72911122	C/G	BOLA3	G	0.3718	0.3831	1	0.972193	G	0.411553	0.414114	1.01506	0.732766	G	0.383518	0.377862	0.964151	0.715505	G	0.390207	0.408488	1.09071	0.481115	0.991734	0.0296305	0.7754	--+-	G	0.171754	C	1	0.970746	G	0.1829	C	0.924783	0.287356	1.08134	0.0754079	0.2821	-+
chr2:74344282	rs59570457	T/C	BOLA3	C	0.3718	0.3831	1	0.96952	C	0.410838	0.413526	1.0157	0.722088	C	0.382731	0.376518	0.961024	0.691213	C	0.386324	0.405605	1.09697	0.453579	0.991437	0.0296305	0.7675	--+-	C	0.172325	T	1	0.967653	C	0.1819	T	0.926127	0.29223	1.07972	0.0755154	0.292	-+
chr2:74344656	rs6707619	A/G	BOLA3	A	0.3718	0.3831	1	0.976251	A	0.412415	0.414825	1.01451	0.742613	A	0.384027	0.377731	0.960506	0.687904	A	0.387208	0.407124	1.10073	0.437999	1.00823	0.0297335	0.7781	++-+	A	0.176129	G	0.99	0.676583	A	0.1859	G	0.919837	0.265057	0.982554	0.0233689	0.4458	--
chr2:74344685	rs6707729	A/G	BOLA3	A	0.3809	0.3925	1	0.965291	A	0.410829	0.41351	1.01566	0.722695	A	0.382725	0.376519	0.961063	0.691527	A	0.38628	0.405595	1.09714	0.45282	1.00874	0.0297335	0.7672	++-+	A	0.172365	G	1	0.990316	A	0.1819	G	0.933337	0.312503	0.933327	0.0747628	0.3384	+-
chr2:74344884	rs6723185	A/T	BOLA3	A	0.3495	0.3593	0.99	0.893357	NA	NA	NA	NA	NA	NA	NA	NA	NA	NA	NA	NA	NA	NA	NA	0.989951	0.048122	0.8305	-???	A	0.183279	T	1	0.943053	A	0.1809	T	0.917435	0.247481	0.917411	0.0764838	0.2424	+-
chr2:74344884	rs199700146	A/T	BOLA3	NA	NA	NA	NA	NA	A	0.418485	0.421012	1.01527	0.730856	A	0.389741	0.382136	0.9543	0.640353	A	0.394239	0.411382	1.0832	0.51769	0.989951	0.048122	0.8305	?+-+	NA	NA	NA	NA	NA	NA	NA	NA	NA	NA	0.917411	0.0764838	NA	NA
chr2:74344890	rs60291089	T/G	BOLA3	G	0.3444	0.3536	0.99	0.883535	G	0.4115	0.413425	1.01247	0.777547	G	0.38342	0.377099	0.95908	0.676732	G	0.389142	0.407537	1.09259	0.472728	0.996805	0.0303515	0.915	+-+-	G	0.171638	T	1.01	0.7535	G	0.1819	T	0.92578	0.302634	1.00411	0.0306606	0.8923	-+
chr2:74344893	rs114584840	A/G	BOLA3	NA	NA	NA	NA	NA	G	0.4115	0.413425	1.01247	0.777552	G	0.38342	0.377099	0.959077	0.676707	G	0.389142	0.407537	1.09259	0.472728	0.988269	0.0391468	0.7585	?-+-	NA	NA	NA	NA	NA	NA	NA	NA	NA	NA	NA	NA	NA	NA
chr2:74344902	rs58759652	A/T	BOLA3	T	0.3681	0.3789	1	0.991864	T	0.411499	0.413424	1.01247	0.777557	T	0.38342	0.377099	0.959077	0.676707	T	0.389142	0.407537	1.09259	0.472743	0.993124	0.0297335	0.8142	--+-	T	0.171639	A	1.01	0.823301	T	0.1819	A	0.920354	0.266002	1.01735	0.0403945	0.6641	-+
chr2:74344926	rs1723283	A/G	BOLA3	A	0.4874	0.4875	0.99	0.810089	NA	NA	NA	NA	NA	NA	NA	NA	NA	NA	NA	NA	NA	NA	NA	0.989951	0.0446689	0.8181	-???	A	0.32555	G	1.03	0.321854	A	0.2117	G	0.90307	0.238161	1.00692	0.0292187	0.8119	+-
chr2:74344963	rs1723284	C/G	BOLA3	G	0.4873	0.4875	0.99	0.81009	NA	NA	NA	NA	NA	NA	NA	NA	NA	NA	NA	NA	NA	NA	NA	1.01015	0.0446689	0.8181	+???	G	0.325549	C	1.03	0.322164	G	0.2117	C	0.903023	0.237845	0.993223	0.0292187	0.8129	-+
chr2:74345062	rs2421753	A/G	BOLA3	A	0.4873	0.4875	0.99	0.809953	NA	NA	NA	NA	NA	NA	NA	NA	NA	NA	NA	NA	NA	NA	NA	0.989951	0.0446689	0.8181	-???	A	0.325545	G	1.03	0.323182	A	0.2117	G	0.9029	0.237004	1.00672	0.0293217	0.8161	+-
chr2:74345206	rs4452177	A/G	BOLA3	G	0.3718	0.3829	1	0.984125	G	0.411658	0.415107	1.01888	0.669964	G	0.383484	0.376573	0.957277	0.663012	G	0.388343	0.406036	1.08843	0.491929	0.990743	0.0297335	0.7515	--+-	G	0.171753	A	1	0.992912	G	0.1819	A	0.923389	0.278749	1.08296	0.0754079	0.2728	-+
chr2:74345258	rs4271791	A/T	BOLA3	T	0.1398	0.129	1.02	0.709729	NA	NA	NA	NA	NA	NA	NA	NA	NA	NA	NA	NA	NA	NA	NA	0.980395	0.0681199	0.7639	-???	T	0.492973	A	1.02	0.391559	T	0.3936	A	0.875703	0.0375983	1.00381	0.0224483	0.8635	-+
chr2:74345336	rs4429500	A/G	BOLA3	G	0.3724	0.3835	1	0.97845	G	0.415217	0.418473	1.01841	0.677899	G	0.387853	0.384405	0.971987	0.776492	G	0.392578	0.408633	1.08214	0.521589	0.99005	0.0297335	0.7323	--+-	G	0.174679	A	1	0.932746	G	0.1819	A	0.918142	0.224273	1.08915	0.0745479	0.2351	-+
chr2:74345370	rs60705299	C/G	BOLA3	G	0.3718	0.383	1	0.978633	G	0.411141	0.414053	1.01671	0.70523	G	0.383111	0.376757	0.960064	0.683813	G	0.388604	0.406227	1.08799	0.493564	0.991437	0.0296305	0.7697	--+-	G	0.171763	C	1	0.9983	G	0.1819	C	0.923143	0.277314	1.08329	0.0754079	0.2711	-+
chr2:74345780	rs1026150	T/C	BOLA3	T	0.4874	0.4874	0.99	0.806172	NA	NA	NA	NA	NA	NA	NA	NA	NA	NA	NA	NA	NA	NA	NA	0.989951	0.0446689	0.818	-???	T	0.327635	C	1.03	0.326827	T	0.2117	C	0.897988	0.203672	1.00521	0.0294246	0.8579	+-
chr2:74346119	rs6715351	A/G	BOLA3	A	0.3724	0.3835	1	0.980827	A	0.416318	0.420538	1.02254	0.612079	A	0.38987	0.384328	0.960651	0.689126	A	0.392214	0.408507	1.08326	0.516335	1.01096	0.0297335	0.7105	++-+	A	0.174286	G	1	0.923246	A	0.1819	G	0.916957	0.218342	0.916952	0.0744404	0.2275	+-
chr2:74346208	rs61521879	T/C	BOLA3	C	0.3725	0.3835	1	0.981463	C	0.415184	0.418433	1.01836	0.67862	C	0.387832	0.384325	0.971653	0.773866	C	0.392406	0.408588	1.0827	0.518918	0.99005	0.0297335	0.7328	--+-	C	0.174734	T	1	0.897651	C	0.1819	T	0.921451	0.250781	1.08524	0.0746553	0.2559	-+
chr2:74346268	rs60330274	T/C	BOLA3	C	0.3689	0.38	1.01	0.910321	C	0.415184	0.418432	1.01836	0.678677	C	0.387832	0.384322	0.971644	0.773806	C	0.392401	0.408585	1.08272	0.51883	0.9859	0.0298364	0.6286	--+-	C	0.174737	T	1	0.931595	C	0.1819	T	0.916879	0.217933	1.09068	0.0744404	0.2271	-+
chr2:74346404	rs6715731	T/G	BOLA3	T	0.8521	0.8626	0.98	0.774218	NA	NA	NA	NA	NA	NA	NA	NA	NA	NA	NA	NA	NA	NA	NA	0.980003	0.0674792	0.757	-???	T	0.493744	G	1.02	0.519587	T	0.4066	G	0.910839	0.180761	0.993422	0.0287042	0.8145	+-
chr2:74347308	rs1723290	A/C	BOLA3	C	0.4888	0.4892	0.99	0.872035	NA	NA	NA	NA	NA	NA	NA	NA	NA	NA	NA	NA	NA	NA	NA	1.01015	0.04446	0.8174	+???	C	0.342177	A	1.02	0.638984	C	0.2296	A	0.90608	0.235809	1.01582	0.0383158	0.6763	-+
chr2:74347525	rs78128123	T/C	BOLA3	T	0.3728	0.3841	1.01	0.873948	T	0.398838	0.401655	1.0162	0.715188	T	0.369332	0.365847	0.976736	0.813483	T	0.362894	0.396035	1.16365	0.221063	1.01776	0.0297335	0.5479	++-+	T	0.15355	C	1.02	0.550456	T	0.161	C	0.935357	0.329702	1.00481	0.032311	0.8798	+-
chr2:74347576	rs1667619	T/G	BOLA3	T	0.8587	0.8699	0.99	0.846596	NA	NA	NA	NA	NA	NA	NA	NA	NA	NA	NA	NA	NA	NA	NA	0.989951	0.0681199	0.8788	-???	T	0.495856	G	1.02	0.417517	T	0.3907	G	0.889308	0.0661713	0.997204	0.0235736	0.9036	+-
chr2:74347594	rs1723289	C/G	BOLA3	C	0.1383	0.1273	1.02	0.787884	NA	NA	NA	NA	NA	NA	NA	NA	NA	NA	NA	NA	NA	NA	NA	1.02	0.0684404	0.7648	+???	C	0.476189	G	1.01	0.663413	C	0.4115	G	0.874419	0.0336122	0.988368	0.0220394	0.5912	+-
chr2:74347666	rs1667618	T/G	BOLA3	G	0.8585	0.8691	0.98	0.809384	NA	NA	NA	NA	NA	NA	NA	NA	NA	NA	NA	NA	NA	NA	NA	1.02041	0.0682267	0.7596	+???	G	0.499189	T	1.03	0.286982	G	0.3996	T	0.888619	0.070599	1.0012	0.0264436	0.963	-+
chr2:74348125	rs1667616	T/C	BOLA3	C	0.4888	0.4891	0.99	0.872251	NA	NA	NA	NA	NA	NA	NA	NA	NA	NA	NA	NA	NA	NA	NA	1.01015	0.04446	0.8173	+???	C	0.342188	T	1.02	0.63063	C	0.2296	T	0.905273	0.230381	1.01481	0.0375893	0.69	-+
chr2:74348797	rs1667615	A/G	BOLA3	A	0.4901	0.4901	0.99	0.861415	NA	NA	NA	NA	NA	NA	NA	NA	NA	NA	NA	NA	NA	NA	NA	0.989951	0.0443556	0.8167	-???	A	0.34848	G	1.02	0.618027	A	0.2296	G	0.902206	0.183559	0.9859	0.0364485	0.6908	+-
chr2:74348979	rs1667614	A/G	BOLA3	G	0.8886	0.9012	1.07	0.381505	NA	NA	NA	NA	NA	NA	NA	NA	NA	NA	NA	NA	NA	NA	NA	0.934541	0.0776686	0.3655	-???	G	0.472816	A	1.01	0.673547	G	0.4115	A	0.870409	0.0265363	1.0139	0.0226528	0.537	-+
chr2:74349189	rs116000036	A/C	BOLA3	NA	NA	NA	NA	NA	NA	NA	NA	NA	NA	NA	NA	NA	NA	NA	NA	NA	NA	NA	NA	NA	NA	NA	NA	A	0.0635014	C	1.04	0.494937	NA	NA	NA	NA	NA	1.03998	0.0653464	0.5353	+?
chr2:74349288	rs1667613	A/G	BOLA3	G	0.8956	0.9079	1.07	0.343193	NA	NA	NA	NA	NA	NA	NA	NA	NA	NA	NA	NA	NA	NA	NA	0.934541	0.0782076	0.3692	-???	G	0.472944	A	1.01	0.640571	G	0.4115	A	0.871303	0.0288602	1.00985	0.0207116	0.6329	-+
chr2:74349602	rs57529123	A/G	BOLA3	NA	NA	NA	NA	NA	NA	NA	NA	NA	NA	NA	NA	NA	NA	NA	NA	NA	NA	NA	NA	NA	NA	NA	NA	G	0.497731	A	1.04	0.239458	NA	NA	NA	NA	NA	0.961558	0.0364485	0.2737	-?
chr2:74349839	rs13413795	A/G	BOLA3	A	0.5028	0.5064	0.98	0.647142	A	0.484962	0.478582	0.976387	0.590081	A	0.483109	0.46987	0.912095	0.359633	A	0.464934	0.479498	1.08109	0.532495	0.977556	0.0304545	0.4486	---+	A	0.188398	G	1	0.911692	A	0.1909	G	0.902966	0.136042	0.902939	0.0721865	0.1429	+-
chr2:74350263	rs1667622	A/G	BOLA3	A	0.4892	0.49	1	0.91298	NA	NA	NA	NA	NA	NA	NA	NA	NA	NA	NA	NA	NA	NA	NA	1	0.0445644	1	+???	A	0.341647	G	1.02	0.652596	A	0.2276	G	0.905013	0.218399	0.981866	0.0394586	0.6352	+-
chr2:74350441	rs6731793	C/G	BOLA3	G	0.4051	0.4176	1.04	0.422418	G	0.420273	0.423691	1.01785	0.683634	G	0.399302	0.393068	0.954073	0.630577	G	0.414611	0.443138	1.13175	0.30019	0.973167	0.0292187	0.3437	--+-	G	0.172147	C	1.01	0.76525	G	0.1819	C	0.917712	0.259809	1.00854	0.031795	0.7864	-+
chr2:74350475	rs3108161	C/G	BOLA3	G	0.4894	0.4902	0.99	0.890408	NA	NA	NA	NA	NA	NA	NA	NA	NA	NA	NA	NA	NA	NA	NA	1.01015	0.0445644	0.8178	+???	G	0.341002	C	1.02	0.585432	G	0.2276	C	0.904166	0.221911	1.00894	0.0340674	0.7898	-+
chr2:74350603	rs3108162	T/C	BOLA3	T	0.4831	0.4839	0.99	0.840357	NA	NA	NA	NA	NA	NA	NA	NA	NA	NA	NA	NA	NA	NA	NA	0.989951	0.0448779	0.8191	-???	T	0.340936	C	1.02	0.604112	T	0.2266	C	0.89334	0.158328	0.985703	0.0354126	0.6787	+-
chr2:74350610	rs3099822	T/C	BOLA3	C	0.4832	0.484	0.99	0.847188	NA	NA	NA	NA	NA	NA	NA	NA	NA	NA	NA	NA	NA	NA	NA	1.01015	0.0448779	0.819	+???	C	0.340936	T	1.02	0.594889	C	0.2266	T	0.891428	0.151138	1.0139	0.0346881	0.686	-+
chr2:74350615	rs3099823	A/G	BOLA3	A	0.4832	0.484	0.99	0.847292	NA	NA	NA	NA	NA	NA	NA	NA	NA	NA	NA	NA	NA	NA	NA	0.989951	0.0448779	0.819	-???	A	0.340101	G	1.02	0.587968	A	0.2266	G	0.891648	0.156235	0.98738	0.0342743	0.7051	+-
chr2:74350634	rs74258864	A/G	BOLA3	A	0.4779	0.4777	0.99	0.807881	NA	NA	NA	NA	NA	NA	NA	NA	NA	NA	NA	NA	NA	NA	NA	0.989951	0.0451914	0.82	-???	A	0.340941	G	1.02	0.578688	A	0.2266	G	0.899953	0.192848	0.990941	0.0335505	0.784	+-
chr2:74350781	rs147379401	A/G	BOLA3	A	0.3793	0.3846	1.02	0.683668	NA	NA	NA	NA	NA	NA	NA	NA	NA	NA	NA	NA	NA	NA	NA	1.02	0.0496954	0.6829	+???	A	0.343145	G	1.02	0.565699	A	0.2266	G	0.899346	0.164209	0.992528	0.032724	0.8152	+-
chr2:74350853	rs74467355	A/T	BOLA3	T	0.4928	0.4954	1	0.992538	NA	NA	NA	NA	NA	NA	NA	NA	NA	NA	NA	NA	NA	NA	NA	1	0.0452959	1	-???	T	0.340026	A	1.02	0.535485	T	0.2266	A	0.907722	0.231479	1.0026	0.0306606	0.9305	-+
chr2:74350896	rs77565647	A/G	BOLA3	A	0.4926	0.4941	1	0.988111	NA	NA	NA	NA	NA	NA	NA	NA	NA	NA	NA	NA	NA	NA	NA	1	0.0447734	1	+???	A	0.340026	G	1.02	0.635121	A	0.2266	G	0.9038	0.221321	0.984324	0.0380044	0.6709	+-
chr2:74350966	rs34284832	A/G	BOLA3	A	0.4901	0.488	0.98	0.716133	NA	NA	NA	NA	NA	NA	NA	NA	NA	NA	NA	NA	NA	NA	NA	0.980003	0.0459233	0.6528	-???	A	0.339811	G	1.01	0.865399	A	0.2266	G	0.912671	0.250029	0.96493	0.0477028	0.4426	+-
chr2:74351211	rs112042758	A/G	BOLA3	NA	NA	NA	NA	NA	A	0.420057	0.423502	1.01796	0.681954	A	0.398941	0.392533	0.953219	0.624522	A	0.414825	0.442882	1.12977	0.307173	1.01857	0.0385235	0.626	?+-+	NA	NA	NA	NA	NA	NA	NA	NA	NA	NA	1.00682	0.0355162	NA	NA
chr2:74351211	rs140595709	A/G	BOLA3	A	0.4047	0.4156	1.04	0.391968	NA	NA	NA	NA	NA	NA	NA	NA	NA	NA	NA	NA	NA	NA	NA	1.01857	0.0385235	0.626	+???	A	0.171985	G	1.04	0.288318	A	0.1819	G	0.904698	0.175187	1.00682	0.0355162	0.8461	+-
chr2:74351398	rs111615715	T/C	BOLA3	T	0.3561	0.3674	1.03	0.482589	T	0.42248	0.426136	1.01883	0.668125	T	0.400683	0.396494	0.96108	0.685845	T	0.417724	0.445411	1.12885	0.311351	1.02409	0.0301454	0.4235	++-+	T	0.172301	C	0.99	0.762756	T	0.1819	C	0.905271	0.170425	0.973945	0.0312792	0.3921	--
chr2:74351410	rs2462575	A/G	BOLA3	G	0.3229	0.319	0.97	0.612985	NA	NA	NA	NA	NA	NA	NA	NA	NA	NA	NA	NA	NA	NA	NA	1.03097	0.0563293	0.5781	+???	G	0.340989	A	1.06	0.132024	NA	NA	NA	NA	NA	0.943367	0.0435204	0.1714	-?
chr2:74351486	rs7599394	T/G	BOLA3	G	0.8444	0.8508	1.02	0.776788	NA	NA	NA	NA	NA	NA	NA	NA	NA	NA	NA	NA	NA	NA	NA	0.980395	0.0717577	0.7749	-???	G	0.465002	T	1	0.959042	G	0.4274	T	0.898618	0.0946313	1.11282	0.059715	0.06533	-+
chr2:74351524	rs138368314	A/G	BOLA3	A	0.4689	0.4676	0.98	0.723969	NA	NA	NA	NA	NA	NA	NA	NA	NA	NA	NA	NA	NA	NA	NA	0.980003	0.0458187	0.652	-???	A	0.340988	G	1.02	0.581528	A	0.2276	G	0.898191	0.178305	0.989753	0.0337573	0.7568	+-
chr2:74351590	rs142436966	T/C	BOLA3	T	0.4555	0.4542	0.99	0.88887	NA	NA	NA	NA	NA	NA	NA	NA	NA	NA	NA	NA	NA	NA	NA	0.989951	0.0461325	0.8237	-???	T	0.344106	C	1.02	0.597333	T	0.2276	C	0.901965	0.195842	0.98906	0.0349985	0.7494	+-
chr2:74352407	rs828850	T/C	BOLA3	T	0.4865	0.4876	0.99	0.875827	NA	NA	NA	NA	NA	NA	NA	NA	NA	NA	NA	NA	NA	NA	NA	0.989951	0.0449824	0.8192	-???	T	0.346578	C	1.02	0.619931	T	0.2296	C	0.896686	0.180588	0.983832	0.0365522	0.6492	+-
chr2:74352443	2:74352443:d	D/I	BOLA3	D	0.4827	0.484	0.99	0.864158	NA	NA	NA	NA	NA	NA	NA	NA	NA	NA	NA	NA	NA	NA	NA	0.989951	0.0450869	0.8198	-???	NA	NA	NA	NA	NA	NA	NA	NA	NA	NA	1.12536	0.0700442	NA	NA
chr2:74352443	2:74352443:D	CT/C	BOLA3	NA	NA	NA	NA	NA	NA	NA	NA	NA	NA	NA	NA	NA	NA	NA	NA	NA	NA	NA	NA	0.989951	0.0450869	NA	NA	NA	NA	NA	NA	NA	C	0.2296	CT	0.888603	0.137297	1.12536	0.0700442	0.08106	?+
chr2:74352746	2:74352746:i	D/I	BOLA3	I	0.487	0.4872	0.99	0.827023	NA	NA	NA	NA	NA	NA	NA	NA	NA	NA	NA	NA	NA	NA	NA	1.01015	0.0452959	0.8206	+???	NA	NA	NA	NA	NA	NA	NA	NA	NA	NA	1.08535	0.0748703	NA	NA
chr2:74352746	2:74352746:I	G/GA	BOLA3	NA	NA	NA	NA	NA	NA	NA	NA	NA	NA	NA	NA	NA	NA	NA	NA	NA	NA	NA	NA	1.01015	0.0452959	NA	NA	NA	NA	NA	NA	NA	GA	0.2296	G	0.921376	0.283769	1.08535	0.0748703	0.257	?+
chr2:74352930	rs828848	C/G	BOLA3	C	0.4926	0.4951	1	0.973449	NA	NA	NA	NA	NA	NA	NA	NA	NA	NA	NA	NA	NA	NA	NA	1	0.0449824	1	+???	C	0.349661	G	1.02	0.48573	C	0.2386	G	0.903068	0.221576	0.9999	0.0275733	0.9958	+-
chr2:74353308	2:74353308:d	D/I	BOLA3	D	0.4025	0.4146	1.04	0.418451	NA	NA	NA	NA	NA	NA	NA	NA	NA	NA	NA	NA	NA	NA	NA	1.03998	0.0458187	0.381	+???	NA	NA	NA	NA	NA	NA	NA	NA	NA	NA	0.913383	0.0750853	NA	NA
chr2:74353308	2:74353308:D	G/GGTCA	BOLA3	NA	NA	NA	NA	NA	NA	NA	NA	NA	NA	NA	NA	NA	NA	NA	NA	NA	NA	NA	NA	1.03998	0.0458187	NA	NA	NA	NA	NA	NA	NA	G	0.1819	GGTCA	0.91337	0.231187	0.913383	0.0750853	0.2109	?-
chr2:74353440	rs828847	A/G	BOLA3	A	0.4903	0.4914	0.99	0.90473	NA	NA	NA	NA	NA	NA	NA	NA	NA	NA	NA	NA	NA	NA	NA	0.989951	0.0446689	0.8183	-???	A	0.34629	G	1.02	0.609135	A	0.2276	G	0.894357	0.165158	0.984521	0.0357233	0.6569	+-
chr2:74353501	rs828846	T/C	BOLA3	C	0.4909	0.4919	1	0.910466	NA	NA	NA	NA	NA	NA	NA	NA	NA	NA	NA	NA	NA	NA	NA	1	0.0446689	1	-???	C	0.349397	T	1.02	0.559465	C	0.2276	T	0.889582	0.128228	1.01066	0.0321046	0.7376	-+
chr2:74354016	rs4563249	T/G	BOLA3	T	0.4048	0.4159	1.03	0.48725	T	0.421967	0.425849	1.0199	0.649893	T	0.401193	0.395458	0.956938	0.65304	T	0.418199	0.445777	1.12576	0.319155	1.02439	0.0292187	0.4034	++-+	T	0.176737	G	1	0.900519	T	0.1819	G	0.919085	0.244271	0.919064	0.0751928	0.2447	+-
chr2:74354218	rs828845	A/G	BOLA3	A	0.4906	0.4919	1	0.919243	NA	NA	NA	NA	NA	NA	NA	NA	NA	NA	NA	NA	NA	NA	NA	1	0.0447734	1	+???	A	0.346308	G	1.02	0.605154	A	0.2276	G	0.892865	0.158037	0.98462	0.0354126	0.6552	+-
chr2:74354479	rs828844	T/G	BOLA3	G	0.8932	0.9054	1.08	0.314197	NA	NA	NA	NA	NA	NA	NA	NA	NA	NA	NA	NA	NA	NA	NA	0.92589	0.0778842	0.305	-???	G	0.497174	T	1.02	0.462162	G	0.3887	T	0.877279	0.0412097	1.01025	0.0255202	0.6864	-+
chr2:74354544	rs4852329	A/G	BOLA3	G	0.4024	0.4133	1.03	0.47315	G	0.41054	0.413305	1.01528	0.729989	G	0.387363	0.381858	0.957839	0.661925	G	0.397727	0.434489	1.17244	0.18805	0.975895	0.0295275	0.4011	--+-	G	0.156338	A	1.02	0.687018	G	0.161	A	0.933495	0.331948	1.00884	0.0442511	0.8394	-+
chr2:74354887	rs828843	A/G	BOLA3	A	0.4909	0.4927	1	0.944988	NA	NA	NA	NA	NA	NA	NA	NA	NA	NA	NA	NA	NA	NA	NA	1	0.0447734	1	+???	A	0.354095	G	1.01	0.761171	A	0.2425	G	0.922359	0.38643	0.991734	0.0309699	0.7859	+-
chr2:74355244	rs828842	A/G	BOLA3	A	0.8963	0.9087	1.08	0.336791	NA	NA	NA	NA	NA	NA	NA	NA	NA	NA	NA	NA	NA	NA	NA	1.08004	0.0783154	0.3076	+???	A	0.466534	G	1	0.89674	A	0.4254	G	0.889012	0.0784914	0.889052	0.0586558	0.03906	+-
chr2:74355312	rs828841	T/C	BOLA3	C	0.4926	0.4945	1	0.945467	NA	NA	NA	NA	NA	NA	NA	NA	NA	NA	NA	NA	NA	NA	NA	1	0.0446689	1	-???	C	0.354562	T	1.02	0.578807	C	0.2425	T	0.920952	0.334779	1.00441	0.0334472	0.8929	-+
chr2:74356022	rs12619982	A/G	BOLA3	A	0.3993	0.4083	1.02	0.599844	A	0.412916	0.415563	1.01496	0.732657	A	0.390852	0.383219	0.947308	0.580913	A	0.403758	0.428055	1.11355	0.369392	1.01643	0.0293217	0.573	++-+	A	0.169717	G	1	0.930381	A	0.1819	G	0.914668	0.233073	0.914663	0.0750853	0.218	+-
chr2:74356185	rs72915068	A/G	BOLA3	A	0.4032	0.4136	1.03	0.514468	A	0.415191	0.41757	1.01393	0.749932	A	0.392337	0.385965	0.954802	0.636397	A	0.406819	0.431561	1.1156	0.358883	1.02092	0.0292187	0.4718	++-+	A	0.17108	G	1	0.919282	A	0.1819	G	0.912848	0.220184	0.912835	0.0748703	0.2069	+-
chr2:74356597	rs828881	A/T	BOLA3	T	0.1254	0.1118	0.93	0.337284	NA	NA	NA	NA	NA	NA	NA	NA	NA	NA	NA	NA	NA	NA	NA	1.0753	0.0751928	0.3166	+???	T	0.463263	A	1.02	0.409559	T	0.4354	A	0.877804	0.0656425	1.00511	0.0231642	0.8251	-+
chr2:74356850	rs2177707	A/G	BOLA3	G	0.3976	0.4071	1.02	0.585157	G	0.407928	0.408506	1.00589	0.888979	G	0.384251	0.377163	0.9514	0.610124	G	0.397901	0.421148	1.10726	0.39006	0.987677	0.0292187	0.6663	--+-	G	0.164064	A	0.98	0.630523	G	0.168	A	0.907165	0.205773	1.0406	0.0377968	0.2833	++
chr2:74357165	rs11675066	T/G	BOLA3	G	0.412	0.4203	1.03	0.54471	G	0.483711	0.485156	1.00961	0.833114	G	0.460092	0.448633	0.919843	0.423729	G	0.468371	0.493835	1.13879	0.310232	0.982652	0.0307637	0.563	--+-	G	0.436563	T	0.98	0.46999	G	0.492	T	0.961571	0.625726	1.02378	0.0259305	0.3591	++
chr2:74358252	rs2280642	A/T	BOLA3	A	0.3842	0.3902	1.01	0.766143	A	0.404804	0.404301	1.0015	0.97186	A	0.381563	0.370399	0.932295	0.474414	A	0.393952	0.415231	1.09852	0.426142	1.00431	0.0293217	0.8829	++-+	A	0.16375	T	0.98	0.533182	A	0.169	T	0.90765	0.221441	0.967732	0.0304545	0.2737	--
chr2:74358286	rs2280643	T/C	BOLA3	C	0.3845	0.3902	1.01	0.785536	C	0.405751	0.405623	1.00293	0.9449	C	0.383189	0.371463	0.929364	0.455529	C	0.396757	0.417674	1.09554	0.437866	0.99551	0.0293217	0.8756	--+-	C	0.167547	T	0.97	0.5007	C	0.169	T	0.913664	0.245477	1.04812	0.0397705	0.2288	++
chr2:74358411	rs2280644	A/G	BOLA3	A	0.3795	0.3868	1.02	0.731107	A	0.404864	0.404088	1.00032	0.993946	A	0.382455	0.369554	0.924494	0.425661	A	0.395637	0.416779	1.09705	0.432204	1.00702	0.0294246	0.809	++-+	A	0.167546	G	0.97	0.499327	A	0.169	G	0.913541	0.245219	0.954183	0.0396665	0.2281	--
chr2:74358901	rs2122290	T/C	BOLA3	T	0.3796	0.3843	1.01	0.879555	T	0.398958	0.399415	1.00566	0.895212	T	0.374239	0.363265	0.933924	0.483285	T	0.381533	0.408772	1.11992	0.331404	1.00753	0.0291158	0.7941	++-+	T	0.163299	C	0.97	0.47073	T	0.17	C	0.895717	0.153559	0.950564	0.0375893	0.169	--
chr2:74361113	rs4853010	C/G	BOLA3	G	0.3748	0.3784	1	0.917985	G	0.401161	0.400043	0.998614	0.973638	G	0.37527	0.366679	0.945397	0.568765	G	0.385703	0.411536	1.11806	0.348373	0.998801	0.0296305	0.9684	-++-	G	0.164671	C	0.96	0.366087	G	0.166	C	0.90019	0.165648	1.05982	0.0395626	0.1345	++
chr2:74361121	rs828880	T/C	BOLA3	T	0.4942	0.4977	0.99	0.87625	NA	NA	NA	NA	NA	T	0.484962	0.488948	1.03915	0.705169	T	0.478346	0.449359	0.84968	0.22178	0.983045	0.0413313	0.6739	-?+-	T	0.48108	C	1.02	0.461242	NA	NA	NA	NA	NA	1.02	0.0284985	0.4817	+?
chr2:74361122	rs4853011	A/G	BOLA3	A	0.3748	0.3785	1	0.915823	A	0.401161	0.400043	0.998614	0.973638	A	0.37527	0.366679	0.945397	0.568765	A	0.385703	0.411536	1.11806	0.348373	1.0012	0.0296305	0.9684	+--+	A	0.164671	G	0.97	0.42671	A	0.166	G	0.897332	0.153124	0.954087	0.034895	0.1706	--
chr2:74361279	rs702463	T/C	BOLA3	C	0.5249	0.5277	1	0.924567	C	0.454177	0.454417	0.998958	0.977872	C	0.482368	0.487835	1.0447	0.666769	C	0.475628	0.446756	0.852214	0.227601	1.00531	0.0313824	0.8638	-+-+	C	0.478127	T	1.02	0.396584	NA	NA	NA	NA	NA	0.980395	0.0247001	0.4167	-?
chr2:74361290	rs4853012	A/G	BOLA3	A	0.382	0.386	1.01	0.910797	A	0.397097	0.396119	0.999309	0.986818	A	0.369511	0.36157	0.949329	0.600035	A	0.3763	0.407739	1.14644	0.255303	1.00733	0.0296305	0.802	+--+	A	0.151205	G	0.99	0.76021	A	0.1501	G	0.914207	0.235499	0.977556	0.0313824	0.4622	--
chr2:74361641	rs702464	T/C	BOLA3	C	0.5205	0.5243	1.01	0.89762	C	0.453618	0.453531	0.997681	0.950445	C	0.48146	0.487153	1.04659	0.653803	C	0.475392	0.444598	0.844211	0.19992	1.0015	0.0315887	0.9605	-+-+	C	0.480907	T	1.02	0.428805	NA	NA	NA	NA	NA	0.980395	0.0265462	0.4491	-?
chr2:74362090	rs828879	A/G	BOLA3	A	0.0777	0.071	0.94	0.528136	NA	NA	NA	NA	NA	NA	NA	NA	NA	NA	NA	NA	NA	NA	NA	0.939977	0.0974617	0.506	-???	A	0.0419803	G	0.92	0.465746	NA	NA	NA	NA	NA	0.919983	0.125132	0.4794	-?
chr2:74362990	rs9789534	A/T	BOLA3	A	0.464	0.4616	1	0.98017	A	0.437063	0.432209	0.980406	0.668552	A	0.421018	0.410882	0.92504	0.473302	A	0.44153	0.460936	1.11689	0.421316	0.990446	0.0338607	0.7742	+--+	A	0.185556	T	1.01	0.816943	NA	NA	NA	NA	NA	1.01005	0.0463417	0.8261	+?
chr2:74363344	rs9917179	T/C	BOLA3	NA	NA	NA	NA	NA	NA	NA	NA	NA	NA	NA	NA	NA	NA	NA	NA	NA	NA	NA	NA	NA	NA	NA	NA	T	0.417251	C	1	0.911853	NA	NA	NA	NA	NA	NA	NA	NA	+?
chr2:74363545	rs35279913	T/C	BOLA3	T	0.5026	0.505	1.01	0.860506	NA	NA	NA	NA	NA	NA	NA	NA	NA	NA	NA	NA	NA	NA	NA	1.01005	0.0534811	0.8487	+???	T	0.459576	C	1	0.998493	NA	NA	NA	NA	NA	NA	NA	NA	+?
chr2:74364828	rs79731090	A/T	BOLA3	A	0.4129	0.4046	0.96	0.354689	NA	NA	NA	NA	NA	NA	NA	NA	NA	NA	NA	NA	NA	NA	NA	0.960021	0.0478076	0.3816	-???	A	0.127875	T	1.02	0.644091	A	0.09841	T	0.864613	0.170798	0.983439	0.0411231	0.679	+-
chr2:74364848	rs828877	A/G	BOLA3	A	0.1944	0.1944	0.99	0.853789	NA	NA	NA	NA	NA	NA	NA	NA	NA	NA	NA	NA	NA	NA	NA	0.989951	0.0595031	0.8618	-???	A	0.351917	G	0.98	0.465936	A	0.4165	G	0.967872	0.535178	0.978045	0.0259305	0.3853	--
chr2:74365411	rs828876	A/G	BOLA3	G	0.1954	0.1961	1	0.96963	NA	NA	NA	NA	NA	NA	NA	NA	NA	NA	NA	NA	NA	NA	NA	1	0.0577034	1	-???	G	0.355099	A	0.98	0.496973	G	0.4205	A	0.966906	0.520331	1.02286	0.0275733	0.4047	++
chr2:74365891	rs3108163	A/G	BOLA3	A	0.3883	0.3964	1.04	0.33163	NA	NA	NA	NA	NA	NA	NA	NA	NA	NA	NA	NA	NA	NA	NA	1.03998	0.0462371	0.3851	+???	A	0.495304	G	1.02	0.53117	G	0.4722	A	0.906451	0.135263	1.03998	0.0293217	0.1747	++
chr2:74366032	rs7572066	A/C	BOLA3	C	0.4077	0.3997	0.96	0.403064	NA	NA	NA	NA	NA	NA	NA	NA	NA	NA	NA	NA	NA	NA	NA	1.04164	0.0469697	0.3743	+???	C	0.136193	A	1.02	0.673428	C	0.1014	A	0.878581	0.263095	1.01786	0.0443556	0.6837	-+
chr2:74366459	rs860455	T/G	BOLA3	T	0.3878	0.3953	1.04	0.34069	NA	NA	NA	NA	NA	NA	NA	NA	NA	NA	NA	NA	NA	NA	NA	1.03998	0.0462371	0.385	+???	T	0.494844	G	1.02	0.528868	G	0.4732	T	0.905076	0.127762	1.04019	0.0291158	0.1699	++
chr2:74367319	rs828875	A/G	BOLA3	A	0.3882	0.3951	1.04	0.380736	NA	NA	NA	NA	NA	NA	NA	NA	NA	NA	NA	NA	NA	NA	NA	1.03998	0.0463417	0.3863	+???	A	0.494002	G	1.01	0.703679	G	0.4751	A	0.911108	0.154927	1.02501	0.0249051	0.315	++
chr2:74367411	rs828874	A/G	BOLA3	A	0.4003	0.4081	1.05	0.328431	NA	NA	NA	NA	NA	NA	NA	NA	NA	NA	NA	NA	NA	NA	NA	1.05001	0.0464464	0.2823	+???	A	0.494002	G	1.02	0.602551	G	0.4751	A	0.907595	0.143002	1.04582	0.0336539	0.1757	++
chr2:74367576	rs78236111	A/G	BOLA3	A	0.0941	0.0936	0.98	0.83413	NA	NA	NA	NA	NA	NA	NA	NA	NA	NA	NA	NA	NA	NA	NA	0.980003	0.081447	0.7964	-???	A	0.035662	G	1.14	0.134871	A	0.035662	G	1.19912	0.50392	1.14752	0.107051	0.1761	++
chr2:74368194	rs1667606	T/C	BOLA3	T	0.1959	0.1977	1.01	0.905893	NA	NA	NA	NA	NA	NA	NA	NA	NA	NA	NA	NA	NA	NA	NA	1.01005	0.0568576	0.8571	+???	T	0.35826	C	0.97	0.382147	T	0.4254	C	0.956908	0.441179	0.966862	0.031073	0.2714	--
chr2:74368197	rs1723292	T/G	BOLA3	T	0.1959	0.1977	1.01	0.905854	NA	NA	NA	NA	NA	NA	NA	NA	NA	NA	NA	NA	NA	NA	NA	1.01005	0.0568576	0.8571	+???	T	0.35826	G	0.97	0.382129	T	0.4254	G	0.956907	0.441156	0.966862	0.031073	0.2713	--
chr2:74368578	rs828873	T/C	BOLA3	T	0.1949	0.1964	1.01	0.917818	NA	NA	NA	NA	NA	NA	NA	NA	NA	NA	NA	NA	NA	NA	NA	1.01005	0.057069	0.8577	+???	T	0.356776	C	0.98	0.510697	T	0.4205	C	0.966429	0.532277	0.97736	0.0282928	0.4125	--
chr2:74369101	rs2242006	C/G	BOLA3	C	0.4142	0.4041	0.95	0.275192	NA	NA	NA	NA	NA	NA	NA	NA	NA	NA	NA	NA	NA	NA	NA	0.949994	0.0460279	0.2545	-???	C	0.135507	G	1.01	0.842963	C	0.1014	G	0.859476	0.167976	0.965509	0.0463417	0.4387	+-
chr2:74369151	rs702465	A/T	BOLA3	A	0.389	0.3975	1.05	0.313695	NA	NA	NA	NA	NA	NA	NA	NA	NA	NA	NA	NA	NA	NA	NA	1.05001	0.0459233	0.2776	+???	A	0.499827	T	1.02	0.525703	T	0.4732	A	0.90631	0.136653	1.03956	0.0290129	0.1741	++
chr2:74369950	rs702466	C/G	BOLA3	G	0.1991	0.2002	1.01	0.921119	NA	NA	NA	NA	NA	NA	NA	NA	NA	NA	NA	NA	NA	NA	NA	0.99005	0.0561181	0.8554	-???	G	0.362586	C	0.98	0.440752	G	0.4294	C	0.974615	0.577627	1.02122	0.0247001	0.3888	++
chr2:74370612	rs17009668	T/C	BOLA3	C	0.4144	0.4042	0.95	0.272637	NA	NA	NA	NA	NA	NA	NA	NA	NA	NA	NA	NA	NA	NA	NA	1.05264	0.0459233	0.2534	+???	C	0.126621	T	1.01	0.7704	C	0.1014	T	0.855552	0.169269	1.0145	0.0334472	0.6618	-+
chr2:74371995	rs828889	A/G	BOLA3	A	0.1993	0.2004	1.01	0.919154	NA	NA	NA	NA	NA	NA	NA	NA	NA	NA	NA	NA	NA	NA	NA	1.01005	0.0559069	0.8548	+???	A	0.373532	G	0.98	0.410617	A	0.4344	G	0.969721	0.53971	0.978632	0.0232665	0.3476	--
chr2:74372678	rs828888	A/C	BOLA3	C	0.201	0.201	1	0.976361	NA	NA	NA	NA	NA	NA	NA	NA	NA	NA	NA	NA	NA	NA	NA	1	0.0556957	1	-???	C	0.369805	A	0.97	0.368937	C	0.4354	A	0.963784	0.455607	1.03241	0.0303515	0.2866	++
chr2:74372925	rs844168	A/G	BOLA3	A	0.2013	0.2014	1	0.956221	NA	NA	NA	NA	NA	NA	NA	NA	NA	NA	NA	NA	NA	NA	NA	1	0.0556957	1	+???	A	0.373841	G	0.98	0.419155	A	0.4344	G	0.970457	0.547523	0.978729	0.0236759	0.3568	--
chr2:74373044	rs828887	A/G	BOLA3	G	0.3845	0.3945	1.05	0.298702	NA	NA	NA	NA	NA	NA	NA	NA	NA	NA	NA	NA	NA	NA	NA	0.952372	0.0457141	0.2746	-???	G	0.494279	A	1.02	0.49533	A	0.4652	G	0.910796	0.152917	0.965026	0.0273678	0.188	--
chr2:74373191	rs828886	T/C	BOLA3	T	0.2013	0.2012	1	0.969118	NA	NA	NA	NA	NA	NA	NA	NA	NA	NA	NA	NA	NA	NA	NA	1	0.0556957	1	+???	T	0.363042	C	0.98	0.480213	T	0.4274	C	0.97595	0.591055	0.979317	0.0266489	0.4269	--
chr2:74373342	rs828885	A/T	BOLA3	T	0.2057	0.2058	1	0.956895	NA	NA	NA	NA	NA	NA	NA	NA	NA	NA	NA	NA	NA	NA	NA	1	0.0556957	1	-???	T	0.363057	A	0.98	0.521506	T	0.4284	A	0.976033	0.592325	1.02122	0.02891	0.4616	++
chr2:74374641	rs828884	T/C	BOLA3	T	0.2019	0.2019	1	0.932996	NA	NA	NA	NA	NA	NA	NA	NA	NA	NA	NA	NA	NA	NA	NA	1	0.0555902	1	+???	T	0.374386	C	0.98	0.399618	T	0.4334	C	0.96987	0.536784	0.978729	0.022755	0.3392	--
chr2:74374884	rs1667605	A/G	BOLA3	A	0.2113	0.2101	1	0.929554	NA	NA	NA	NA	NA	NA	NA	NA	NA	NA	NA	NA	NA	NA	NA	1	0.0553791	1	+???	A	0.373843	G	0.98	0.476284	A	0.4344	G	0.969276	0.525896	0.978142	0.0264436	0.3971	--
chr2:74375266	2:74375266:d	D/I	BOLA3-AS1	D	0.1935	0.193	1	0.992332	NA	NA	NA	NA	NA	NA	NA	NA	NA	NA	NA	NA	NA	NA	NA	1	0.0568576	1	+???	NA	NA	NA	NA	NA	NA	NA	NA	NA	NA	1.03179	0.065666	NA	NA
chr2:74375266	2:74375266:D	CAGTCTCCCCA/C	BOLA3-AS1	NA	NA	NA	NA	NA	NA	NA	NA	NA	NA	NA	NA	NA	NA	NA	NA	NA	NA	NA	NA	1	0.0568576	NA	NA	NA	NA	NA	NA	NA	C	0.4344	CAGTCTCCCCA	0.969209	0.533574	1.03179	0.065666	0.6227	?+
chr2:74375457	rs828883	A/G	BOLA3-AS1	A	0.1998	0.2007	1.01	0.907821	NA	NA	NA	NA	NA	NA	NA	NA	NA	NA	NA	NA	NA	NA	NA	1.01005	0.0559069	0.8547	+???	A	0.362034	G	0.98	0.43656	A	0.4284	G	0.975241	0.58453	0.979317	0.0244952	0.3874	--
chr2:74375804	rs828882	T/C	BOLA3-AS1	T	0.1999	0.201	1.01	0.890275	NA	NA	NA	NA	NA	NA	NA	NA	NA	NA	NA	NA	NA	NA	NA	1.01005	0.0559069	0.8548	+???	T	0.373828	C	0.98	0.450078	T	0.4354	C	0.970392	0.548605	0.978534	0.0251101	0.3812	--
chr2:74376326	rs12473923	A/T	BOLA3-AS1	NA	NA	NA	NA	NA	NA	NA	NA	NA	NA	NA	NA	NA	NA	NA	NA	NA	NA	NA	NA	NA	NA	NA	NA	A	0.160984	T	1	0.914797	NA	NA	NA	NA	NA	NA	NA	NA	+?
chr2:74376339	rs78385088	A/C	BOLA3-AS1	C	0.4145	0.4035	0.95	0.229939	NA	NA	NA	NA	NA	NA	NA	NA	NA	NA	NA	NA	NA	NA	NA	1.05264	0.0458187	0.2521	+???	C	0.122962	A	1.01	0.80195	C	0.1004	A	0.851785	0.160512	1.02276	0.038212	0.5488	-+
chr2:74376412	rs35864597	T/C	BOLA3-AS1	C	0.1998	0.201	1.01	0.889861	NA	NA	NA	NA	NA	NA	NA	NA	NA	NA	NA	NA	NA	NA	NA	0.99005	0.0559069	0.8548	-???	C	0.366754	T	0.97	0.341513	C	0.4364	T	0.966958	0.504412	1.03159	0.0290129	0.277	++
chr2:74376812	rs1056528	T/C	BOLA3-AS1	T	0.3856	0.3955	1.05	0.271478	NA	NA	NA	NA	NA	NA	NA	NA	NA	NA	NA	NA	NA	NA	NA	1.05001	0.0457141	0.2756	+???	T	0.49454	C	1.02	0.480436	C	0.4632	T	0.910719	0.152371	1.03531	0.0266489	0.1862	++
chr2:74377420	rs7596510	A/G	BOLA3-AS1	G	0.3817	0.3761	0.96	0.408561	NA	NA	NA	NA	NA	NA	NA	NA	NA	NA	NA	NA	NA	NA	NA	1.04164	0.0478076	0.382	+???	G	0.131479	A	1.02	0.728856	G	0.1004	A	0.862875	0.201338	1.03666	0.0515865	0.4741	-+
chr2:74377433	rs7584195	T/C	BOLA3-AS1	C	0.3822	0.3772	0.96	0.417467	NA	NA	NA	NA	NA	NA	NA	NA	NA	NA	NA	NA	NA	NA	NA	1.04164	0.0478076	0.3821	+???	C	0.130386	T	1.02	0.733838	C	0.1004	T	0.857471	0.172469	1.04071	0.0523229	0.4341	-+
chr2:74378057	rs6748543	A/G	BOLA3-AS1	G	0.4146	0.4033	0.95	0.224751	NA	NA	NA	NA	NA	NA	NA	NA	NA	NA	NA	NA	NA	NA	NA	1.05264	0.0458187	0.2522	+???	G	0.131479	A	1.02	0.702442	G	0.1004	A	0.860036	0.193756	1.03138	0.0478076	0.5083	-+
chr2:74380989	rs11126425	A/G	BOLA3-AS1	G	0.4147	0.4032	0.95	0.217449	NA	NA	NA	NA	NA	NA	NA	NA	NA	NA	NA	NA	NA	NA	NA	1.05264	0.0458187	0.2521	+???	G	0.128402	A	1	0.985177	G	0.1004	A	0.854036	0.140901	1.17093	0.0879552	0.06131	-+
chr2:74381663	2:74381663:d	D/I	BOLA3-AS1	D	0.1996	0.201	1.01	0.889391	NA	NA	NA	NA	NA	NA	NA	NA	NA	NA	NA	NA	NA	NA	NA	1.01005	0.0560125	0.8551	+???	NA	NA	NA	NA	NA	NA	NA	NA	NA	NA	0.966475	0.0654529	NA	NA
chr2:74381663	2:74381663:D	A/AAG	BOLA3-AS1	NA	NA	NA	NA	NA	NA	NA	NA	NA	NA	NA	NA	NA	NA	NA	NA	NA	NA	NA	NA	1.01005	0.0560125	NA	NA	NA	NA	NA	NA	NA	A	0.4334	AAG	0.966464	0.497149	0.966475	0.0654529	0.5905	?-
chr2:74381715	2:74381715:i	D/I	BOLA3-AS1	I	0.3593	0.3494	0.94	0.230326	NA	NA	NA	NA	NA	NA	NA	NA	NA	NA	NA	NA	NA	NA	NA	1.06386	0.0498003	0.2029	+???	NA	NA	NA	NA	NA	NA	NA	NA	NA	NA	1.19363	0.091224	NA	NA
chr2:74381715	2:74381715:I	T/TTTTG	BOLA3-AS1	NA	NA	NA	NA	NA	NA	NA	NA	NA	NA	NA	NA	NA	NA	NA	NA	NA	NA	NA	NA	1.06386	0.0498003	NA	NA	NA	NA	NA	NA	NA	TTTTG	0.0994	T	0.83774	0.119749	1.19363	0.091224	0.04263	?+
chr2:74383630	rs11540640	A/G	BOLA3-AS1	A	0.4147	0.4027	0.94	0.198721	NA	NA	NA	NA	NA	NA	NA	NA	NA	NA	NA	NA	NA	NA	NA	0.939977	0.0457141	0.1668	-???	A	0.123589	G	1.01	0.877135	A	0.0994	G	0.849439	0.150993	0.943178	0.0553791	0.2778	+-
chr2:74383911	rs828852	A/G	BOLA3-AS1	G	0.4078	0.4181	1.06	0.188594	NA	NA	NA	NA	NA	NA	NA	NA	NA	NA	NA	NA	NA	NA	NA	0.943367	0.046551	0.2	-???	G	0.496924	A	1.03	0.366369	A	0.4662	G	0.909586	0.144584	0.954374	0.0303515	0.1182	--
chr2:74383912	rs56259334	T/C	BOLA3-AS1	C	0.3927	0.3809	0.93	0.145758	NA	NA	NA	NA	NA	NA	NA	NA	NA	NA	NA	NA	NA	NA	NA	1.0753	0.0474933	0.1175	+???	C	0.122612	T	1	0.968326	C	0.1004	T	0.859832	0.191901	1.163	0.0905695	0.08151	-+
chr2:74384628	rs58479981	A/G	BOLA3-AS1	A	0.4148	0.4033	0.95	0.215362	NA	NA	NA	NA	NA	NA	NA	NA	NA	NA	NA	NA	NA	NA	NA	0.949994	0.0457141	0.2517	-???	A	0.122579	G	1.01	0.845942	A	0.1004	G	0.856976	0.182442	0.963773	0.0470744	0.4222	+-
chr2:74385705	rs7562297	A/G	BOLA3-AS1	A	0.1945	0.1957	1	0.930861	NA	NA	NA	NA	NA	NA	NA	NA	NA	NA	NA	NA	NA	NA	NA	1	0.0569633	1	+???	A	0.367587	G	0.98	0.406454	A	0.4324	G	0.969683	0.527688	0.978632	0.0230619	0.3447	--
chr2:74386569	rs3762480	T/C	BOLA3-AS1	T	0.3861	0.3961	1.05	0.256108	NA	NA	NA	NA	NA	NA	NA	NA	NA	NA	NA	NA	NA	NA	NA	1.05001	0.0457141	0.2755	+???	T	0.493552	C	1.02	0.474867	C	0.4602	T	0.908295	0.138373	1.03562	0.0263409	0.1778	++
chr2:74386954	2:74386954:d	D/I	BOLA3-AS1	D	0.4229	0.4118	0.94	0.204512	NA	NA	NA	NA	NA	NA	NA	NA	NA	NA	NA	NA	NA	NA	NA	0.939977	0.0460279	0.1693	-???	NA	NA	NA	NA	NA	NA	NA	NA	NA	NA	1.15627	0.0853473	NA	NA
chr2:74386954	2:74386954:D	CCA/C	BOLA3-AS1	NA	NA	NA	NA	NA	NA	NA	NA	NA	NA	NA	NA	NA	NA	NA	NA	NA	NA	NA	NA	0.939977	0.0460279	NA	NA	NA	NA	NA	NA	NA	C	0.1034	CCA	0.864884	0.200204	1.15627	0.0853473	0.07624	?+
chr2:74387226	rs1620482	T/C	BOLA3-AS1	C	0.2102	0.2117	1	0.938108	NA	NA	NA	NA	NA	NA	NA	NA	NA	NA	NA	NA	NA	NA	NA	1	0.0548515	1	-???	C	0.370327	T	0.98	0.44552	C	0.4314	T	0.975113	0.572256	1.02112	0.0249051	0.3945	++
chr2:74387740	rs1667609	T/C	BOLA3-AS1	C	0.2106	0.2119	1	0.927496	NA	NA	NA	NA	NA	NA	NA	NA	NA	NA	NA	NA	NA	NA	NA	1	0.054746	1	-???	C	0.375406	T	0.97	0.358455	C	0.4364	T	0.966008	0.491045	1.03179	0.0298364	0.287	++
chr2:74388889	rs1667610	T/C	BOLA3-AS1	T	0.3862	0.3959	1.05	0.269319	NA	NA	NA	NA	NA	NA	NA	NA	NA	NA	NA	NA	NA	NA	NA	1.05001	0.0457141	0.2756	+???	T	0.49147	C	1.02	0.470627	C	0.4632	T	0.906719	0.134338	1.03583	0.0261357	0.1724	++
chr2:74389608	rs6726891	C/G	BOLA3-AS1	G	0.4034	0.3923	0.95	0.302166	NA	NA	NA	NA	NA	NA	NA	NA	NA	NA	NA	NA	NA	NA	NA	1.05264	0.0459233	0.2533	+???	G	0.123177	C	1	0.995768	G	0.0994	C	0.844361	0.132901	1.18436	0.0886082	0.04631	-+
chr2:74389948	rs828891	T/G	BOLA3-AS1	G	0.3863	0.3959	1.05	0.271412	NA	NA	NA	NA	NA	NA	NA	NA	NA	NA	NA	NA	NA	NA	NA	0.952372	0.0457141	0.2755	-???	G	0.49301	T	1.02	0.540251	T	0.4652	G	0.902005	0.110528	0.959541	0.0297335	0.1597	--
chr2:74390530	rs12613490	A/G	BOLA3-AS1	G	0.4035	0.3922	0.95	0.294696	NA	NA	NA	NA	NA	NA	NA	NA	NA	NA	NA	NA	NA	NA	NA	1.05264	0.0459233	0.2533	+???	G	0.128265	A	1.02	0.691686	G	0.0994	A	0.854635	0.176721	1.03076	0.0463417	0.5043	-+
chr2:74390595	rs828892	T/C	MOB1A	NA	NA	NA	NA	NA	NA	NA	NA	NA	NA	NA	NA	NA	NA	NA	NA	NA	NA	NA	NA	NA	NA	NA	NA	T	0.0456148	C	0.94	0.344604	NA	NA	NA	NA	NA	0.939977	0.0679063	0.346	-?
chr2:74391558	rs828893	T/C	MOB1A	C	0.3865	0.3959	1.05	0.274402	NA	NA	NA	NA	NA	NA	NA	NA	NA	NA	NA	NA	NA	NA	NA	0.952372	0.0457141	0.2754	-???	C	0.49235	T	1.02	0.538442	T	0.4652	C	0.901313	0.108031	0.959541	0.0296305	0.1574	--
chr2:74392940	rs11126426	T/C	MOB1A	T	0.789	0.7863	1	0.977708	NA	NA	NA	NA	NA	NA	NA	NA	NA	NA	NA	NA	NA	NA	NA	1	0.0544296	1	+???	T	0.493796	C	1.02	0.567433	T	0.4026	C	0.988666	0.905384	1.01207	0.0322078	0.704	+-
chr2:74394034	rs56873314	C/G	MOB1A	C	0.405	0.3938	0.95	0.296428	NA	NA	NA	NA	NA	NA	NA	NA	NA	NA	NA	NA	NA	NA	NA	0.949994	0.0459233	0.2537	-???	C	0.122126	G	1.01	0.795993	C	0.1004	G	0.851712	0.162668	0.979121	0.0371743	0.5639	+-
chr2:74394466	rs147702647	A/G	MOB1A	A	0.0943	0.0926	1.02	0.83944	NA	NA	NA	NA	NA	NA	NA	NA	NA	NA	NA	NA	NA	NA	NA	1.02	0.0776686	0.7912	+???	A	0.0432365	G	1.08	0.334002	A	0.0432365	G	1.19288	0.528558	1.09177	0.0918789	0.3179	++
chr2:74394603	rs75989773	A/C	MOB1A	A	0.4037	0.3922	0.95	0.283235	NA	NA	NA	NA	NA	NA	NA	NA	NA	NA	NA	NA	NA	NA	NA	0.949994	0.0459233	0.2534	-???	A	0.136254	C	1.01	0.823452	A	0.0994	C	0.843431	0.131305	0.968216	0.0420605	0.4332	+-
chr2:74395848	rs1962332	A/G	MOB1A	G	0.4039	0.3924	0.95	0.282377	NA	NA	NA	NA	NA	NA	NA	NA	NA	NA	NA	NA	NA	NA	NA	1.05264	0.0459233	0.2536	+???	G	0.126287	A	1.01	0.846016	G	0.1004	A	0.857472	0.172093	1.0378	0.0469697	0.4192	-+
chr2:74396691	rs4527231	T/G	MOB1A	T	0.4045	0.3931	0.95	0.283931	NA	NA	NA	NA	NA	NA	NA	NA	NA	NA	NA	NA	NA	NA	NA	0.949994	0.0459233	0.2534	-???	T	0.125736	G	1.01	0.803617	T	0.0994	G	0.845301	0.133627	0.97531	0.0384197	0.5075	+-
chr2:74396794	rs7424820	T/C	MOB1A	C	0.4046	0.3932	0.95	0.280891	NA	NA	NA	NA	NA	NA	NA	NA	NA	NA	NA	NA	NA	NA	NA	1.05264	0.0459233	0.2534	+???	C	0.125507	T	1.01	0.741793	C	0.0994	T	0.8453	0.130618	1.01157	0.0299394	0.6971	-+
chr2:74397036	rs55648403	A/G	MOB1A	G	0.4045	0.3933	0.95	0.286307	NA	NA	NA	NA	NA	NA	NA	NA	NA	NA	NA	NA	NA	NA	NA	1.05264	0.0459233	0.2534	+???	G	0.125527	A	1	0.994523	G	0.0994	A	0.839755	0.117899	1.19077	0.0873027	0.03684	-+
chr2:74397073	rs56005021	A/G	MOB1A	G	0.4047	0.3932	0.95	0.274264	NA	NA	NA	NA	NA	NA	NA	NA	NA	NA	NA	NA	NA	NA	NA	1.05264	0.0459233	0.2535	+???	G	0.124325	A	1.01	0.822868	G	0.0994	A	0.849009	0.149148	1.03087	0.0419563	0.459	-+
chr2:74397247	2:74397247:i	D/I	MOB1A	I	0.3867	0.3728	0.94	0.200183	NA	NA	NA	NA	NA	NA	NA	NA	NA	NA	NA	NA	NA	NA	NA	1.06386	0.0478076	0.1854	+???	NA	NA	NA	NA	NA	NA	NA	NA	NA	NA	1.20238	0.0882817	NA	NA
chr2:74397247	2:74397247:I	T/TTTTG	MOB1A	NA	NA	NA	NA	NA	NA	NA	NA	NA	NA	NA	NA	NA	NA	NA	NA	NA	NA	NA	NA	1.06386	0.0478076	NA	NA	NA	NA	NA	NA	NA	TTTTG	0.0994	T	0.83172	0.106591	1.20238	0.0882817	0.02934	?+
chr2:74398739	rs56121390	A/G	MOB1A	A	0.4032	0.3913	0.95	0.242806	NA	NA	NA	NA	NA	NA	NA	NA	NA	NA	NA	NA	NA	NA	NA	0.949994	0.0460279	0.2543	-???	A	0.126405	G	1.01	0.792784	A	0.0994	G	0.843472	0.124864	0.977751	0.0366558	0.5309	+-
chr2:74398756	rs57669165	A/G	MOB1A	A	0.4032	0.3913	0.95	0.242746	NA	NA	NA	NA	NA	NA	NA	NA	NA	NA	NA	NA	NA	NA	NA	0.949994	0.0460279	0.2543	-???	A	0.126405	G	1.01	0.792778	A	0.0994	G	0.843469	0.124857	0.977751	0.0366558	0.5309	+-
chr2:74398911	rs9677375	A/T	MOB1A	A	0.4042	0.3921	0.95	0.246567	NA	NA	NA	NA	NA	NA	NA	NA	NA	NA	NA	NA	NA	NA	NA	0.949994	0.0460279	0.254	-???	A	0.126399	T	1.01	0.753759	A	0.0994	T	0.847142	0.13623	0.986788	0.0312792	0.6668	+-
chr2:74400532	rs7559252	T/C	MOB1A	C	0.2096	0.2117	1	0.97576	NA	NA	NA	NA	NA	NA	NA	NA	NA	NA	NA	NA	NA	NA	NA	1	0.0548515	1	-???	C	0.376237	T	0.97	0.280608	C	0.4394	T	0.97201	0.569997	1.03056	0.0261357	0.2424	++
chr2:74400726	rs62147661	C/G	MOB1A	NA	NA	NA	NA	NA	NA	NA	NA	NA	NA	NA	NA	NA	NA	NA	NA	NA	NA	NA	NA	NA	NA	NA	NA	G	0.116568	C	1.01	0.756557	C	0.162	G	0.926321	0.523795	0.981277	0.0315887	0.545	--
chr2:74401092	rs34611905	A/G	MOB1A	G	0.1963	0.1984	1	0.93095	NA	NA	NA	NA	NA	NA	NA	NA	NA	NA	NA	NA	NA	NA	NA	1	0.0573862	1	-???	G	0.374434	A	0.99	0.730097	G	0.4354	A	0.96089	0.37693	1.01542	0.0272651	0.5702	++
chr2:74401122	rs74616085	A/G	MOB1A	A	0.4049	0.3933	0.95	0.267774	NA	NA	NA	NA	NA	NA	NA	NA	NA	NA	NA	NA	NA	NA	NA	0.949994	0.0459233	0.2531	-???	A	0.125763	G	1.01	0.807835	A	0.0994	G	0.844684	0.131777	0.973848	0.0391468	0.4895	+-
chr2:74401236	2:74401236:d	D/I	MOB1A	D	0.4009	0.39	0.95	0.30695	NA	NA	NA	NA	NA	NA	NA	NA	NA	NA	NA	NA	NA	NA	NA	0.949994	0.0462371	0.2567	-???	NA	NA	NA	NA	NA	NA	NA	NA	NA	NA	0.853082	0.0887171	NA	NA
chr2:74401236	2:74401236:D	A/AC	MOB1A	NA	NA	NA	NA	NA	NA	NA	NA	NA	NA	NA	NA	NA	NA	NA	NA	NA	NA	NA	NA	0.949994	0.0462371	NA	NA	NA	NA	NA	NA	NA	A	0.0994	AC	0.853047	0.17025	0.853082	0.0887171	0.06146	?-
chr2:74401657	rs4083173	A/G	MOB1A	G	0.4051	0.3939	0.95	0.288607	NA	NA	NA	NA	NA	NA	NA	NA	NA	NA	NA	NA	NA	NA	NA	1.05264	0.0459233	0.2529	+???	G	0.1258	A	1.01	0.812139	G	0.0994	A	0.844599	0.131539	1.0284	0.0398745	0.4745	-+
chr2:74401774	rs1667599	A/G	MOB1A	NA	NA	NA	NA	NA	NA	NA	NA	NA	NA	NA	NA	NA	NA	NA	NA	NA	NA	NA	NA	NA	NA	NA	NA	G	0.120447	A	1	0.91521	A	0.167	G	0.928981	0.526373	0.92895	0.0894794	0.3898	--
chr2:74401949	rs3849394	C/G	MOB1A	G	0.4049	0.3933	0.95	0.266376	NA	NA	NA	NA	NA	NA	NA	NA	NA	NA	NA	NA	NA	NA	NA	1.05264	0.0459233	0.2531	+???	G	0.124631	C	1.01	0.84147	G	0.0994	C	0.847587	0.138308	1.03935	0.0459233	0.3897	-+
chr2:74402277	rs1667600	T/C	MOB1A	C	0.39	0.4	1.05	0.275374	NA	NA	NA	NA	NA	NA	NA	NA	NA	NA	NA	NA	NA	NA	NA	0.952372	0.0458187	0.2766	-???	C	0.492446	T	1.02	0.438914	T	0.4642	C	0.90662	0.136428	0.967055	0.0245977	0.1682	--
chr2:74402374	rs7566671	T/C	MOB1A	C	0.4049	0.3933	0.95	0.26745	NA	NA	NA	NA	NA	NA	NA	NA	NA	NA	NA	NA	NA	NA	NA	1.05264	0.0459233	0.2531	+???	C	0.124787	T	1.01	0.855041	C	0.0994	T	0.845122	0.132958	1.04791	0.0490657	0.3294	-+
chr2:74402457	rs6546892	A/C	MOB1A	C	0.4049	0.3934	0.95	0.268292	NA	NA	NA	NA	NA	NA	NA	NA	NA	NA	NA	NA	NA	NA	NA	1.05264	0.0459233	0.2532	+???	C	0.128547	A	1.01	0.741188	C	0.0994	A	0.852135	0.16729	1.01056	0.0298364	0.7216	-+
chr2:74402572	rs7579332	A/G	MOB1A	G	0.4049	0.3933	0.95	0.267676	NA	NA	NA	NA	NA	NA	NA	NA	NA	NA	NA	NA	NA	NA	NA	1.05264	0.0459233	0.2532	+???	G	0.123562	A	1	0.965509	G	0.0994	A	0.854553	0.161836	1.17023	0.0894794	0.06662	-+
chr2:74402733	rs12473645	A/G	MOB1A	G	0.4048	0.3933	0.95	0.268024	NA	NA	NA	NA	NA	NA	NA	NA	NA	NA	NA	NA	NA	NA	NA	1.05264	0.0459233	0.2532	+???	G	0.124034	A	1.01	0.890134	G	0.0994	A	0.848145	0.139846	1.07219	0.0592912	0.2263	-+
chr2:74403815	rs144716193	T/C	MOB1A	T	0.0939	0.0924	1.02	0.820948	NA	NA	NA	NA	NA	NA	NA	NA	NA	NA	NA	NA	NA	NA	NA	1.02	0.0777764	0.7914	+???	T	0.0398278	C	1.11	0.233248	T	0.0398278	C	1.23939	0.406795	1.12389	0.10495	0.242	++
chr2:74404270	rs76550320	T/C	MOB1A	C	0.4036	0.3922	0.95	0.279367	NA	NA	NA	NA	NA	NA	NA	NA	NA	NA	NA	NA	NA	NA	NA	1.05264	0.0460279	0.254	+???	C	0.123294	T	1.01	0.877516	C	0.0994	T	0.849098	0.142486	1.06099	0.0553791	0.2724	-+
chr2:74404683	rs7567033	A/G	MOB1A	G	0.4047	0.3933	0.95	0.272542	NA	NA	NA	NA	NA	NA	NA	NA	NA	NA	NA	NA	NA	NA	NA	1.05264	0.0459233	0.2533	+???	G	0.124427	A	1.01	0.869119	G	0.0994	A	0.845476	0.133722	1.05686	0.0528492	0.2827	-+
chr2:74404937	rs7594050	A/G	MOB1A	A	0.405	0.3934	0.95	0.262008	NA	NA	NA	NA	NA	NA	NA	NA	NA	NA	NA	NA	NA	NA	NA	0.949994	0.0459233	0.2535	-???	A	0.123187	G	1.01	0.8936	A	0.0994	G	0.843629	0.131221	0.927187	0.060351	0.1969	+-
chr2:74405119	rs7596645	T/C	MOB1A	T	0.4047	0.3934	0.95	0.273396	NA	NA	NA	NA	NA	NA	NA	NA	NA	NA	NA	NA	NA	NA	NA	0.949994	0.0459233	0.2533	-???	T	0.124427	C	1.01	0.886754	T	0.0994	C	0.845693	0.134253	0.933793	0.0581266	0.2255	+-
chr2:74405148	2:74405148:i	D/I	MOB1A	D	0.3867	0.3958	1.05	0.271641	NA	NA	NA	NA	NA	NA	NA	NA	NA	NA	NA	NA	NA	NA	NA	1.05001	0.0458187	0.2757	+???	NA	NA	NA	NA	NA	NA	NA	NA	NA	NA	1.09988	0.060033	NA	NA
chr2:74405148	2:74405148:I	G/GTTTTAA	MOB1A	NA	NA	NA	NA	NA	NA	NA	NA	NA	NA	NA	NA	NA	NA	NA	NA	NA	NA	NA	NA	1.05001	0.0458187	NA	NA	NA	NA	NA	NA	NA	GTTTTAA	0.4632	G	0.909171	0.147736	1.09988	0.060033	0.1023	?+
chr2:74405867	rs79791015	T/G	MOB1A	G	0.4056	0.3944	0.95	0.274293	NA	NA	NA	NA	NA	NA	NA	NA	NA	NA	NA	NA	NA	NA	NA	1.05264	0.0459233	0.2535	+???	G	0.124434	T	1.01	0.869626	G	0.0994	T	0.846771	0.13683	1.05654	0.0530598	0.2866	-+
chr2:74405952	rs2272240	T/C	MOB1A	C	0.4048	0.3934	0.95	0.275074	NA	NA	NA	NA	NA	NA	NA	NA	NA	NA	NA	NA	NA	NA	NA	1.05264	0.0459233	0.2535	+???	C	0.124433	T	1	0.977525	C	0.0994	T	0.839851	0.0984303	1.19065	0.0866505	0.03572	-+
chr2:74406055	rs1667601	T/G	MOB1A	T	0.2085	0.2106	1	0.989941	NA	NA	NA	NA	NA	NA	NA	NA	NA	NA	NA	NA	NA	NA	NA	1	0.054746	1	+???	T	0.373576	G	0.97	0.336055	T	0.4354	G	0.970237	0.548218	0.970057	0.0288071	0.2838	--
chr2:74406226	rs7561619	T/C	MOB1A	C	0.4046	0.3934	0.95	0.276402	NA	NA	NA	NA	NA	NA	NA	NA	NA	NA	NA	NA	NA	NA	NA	1.05264	0.0459233	0.2534	+???	C	0.124427	T	1.01	0.871759	C	0.0994	T	0.846315	0.135628	1.05834	0.0535864	0.2775	-+
chr2:74406986	rs75638312	A/G	MOB1A	A	0.402	0.3916	0.95	0.301506	NA	NA	NA	NA	NA	NA	NA	NA	NA	NA	NA	NA	NA	NA	NA	0.949994	0.0464464	0.2582	-???	A	0.110608	G	1	0.998044	A	0.0666	G	0.892511	0.385486	0.892526	0.107827	0.2667	+-
chr2:74407248	rs77312078	T/C	MOB1A	T	0.0941	0.0926	1.02	0.823534	NA	NA	NA	NA	NA	NA	NA	NA	NA	NA	NA	NA	NA	NA	NA	1.02	0.0776686	0.7912	+???	T	0.0464047	C	1.05	0.535243	T	0.0464047	C	1.16395	0.531863	1.06226	0.0877377	0.4725	++
chr2:74408338	rs4630794	A/G	MOB1A	G	0.3898	0.3993	1.05	0.232961	NA	NA	NA	NA	NA	NA	NA	NA	NA	NA	NA	NA	NA	NA	NA	0.952372	0.0458187	0.2761	-???	G	0.492376	A	1.02	0.485846	A	0.4632	G	0.914009	0.161328	0.966378	0.0269569	0.1974	--
chr2:74408494	rs2421751	A/G	MOB1A	G	0.3925	0.4009	1.05	0.289064	NA	NA	NA	NA	NA	NA	NA	NA	NA	NA	NA	NA	NA	NA	NA	0.952372	0.0461325	0.2795	-???	G	0.498145	A	1.02	0.538115	A	0.4722	G	0.912835	0.166078	0.963002	0.0297335	0.1978	--
chr2:74408733	2:74408733:i	D/I	MOB1A	I	0.2008	0.2043	1.01	0.926872	NA	NA	NA	NA	NA	NA	NA	NA	NA	NA	NA	NA	NA	NA	NA	0.99005	0.0561181	0.8554	-???	NA	NA	NA	NA	NA	NA	NA	NA	NA	NA	1.0576	0.0636432	NA	NA
chr2:74408733	2:74408733:I	G/GA	MOB1A	NA	NA	NA	NA	NA	NA	NA	NA	NA	NA	NA	NA	NA	NA	NA	NA	NA	NA	NA	NA	0.99005	0.0561181	NA	NA	NA	NA	NA	NA	NA	GA	0.4682	G	0.945525	0.304128	1.0576	0.0636432	0.3638	?+
chr2:74409028	rs828861	C/G	MOB1A	G	0.3869	0.3958	1.05	0.280954	NA	NA	NA	NA	NA	NA	NA	NA	NA	NA	NA	NA	NA	NA	NA	0.952372	0.0458187	0.2757	-???	G	0.491961	C	1.02	0.44381	C	0.4632	G	0.908754	0.147284	0.967248	0.0248026	0.1751	--
chr2:74411281	rs828860	A/G	MOB1A	G	0.387	0.396	1.05	0.274349	NA	NA	NA	NA	NA	NA	NA	NA	NA	NA	NA	NA	NA	NA	NA	0.952372	0.0457141	0.2752	-???	G	0.493901	A	1.02	0.443612	A	0.4642	G	0.908724	0.146854	0.967248	0.0248026	0.175	--
chr2:74412253	rs828859	A/C	MOB1A	A	0.1146	0.1187	0.99	0.897584	NA	NA	NA	NA	NA	NA	NA	NA	NA	NA	NA	NA	NA	NA	NA	0.989951	0.0706865	0.883	-???	A	0.340193	C	0.97	0.268034	A	0.4364	C	0.93009	0.26808	0.963194	0.0253151	0.134	--
chr2:74412382	rs113970865	A/T	MOB1A	A	0.377	0.3628	0.94	0.158969	NA	NA	NA	NA	NA	NA	NA	NA	NA	NA	NA	NA	NA	NA	NA	0.939977	0.0486462	0.1924	-???	A	0.108532	T	0.99	0.854292	A	0.06561	T	0.891158	0.357963	0.965316	0.051166	0.4792	--
chr2:74412502	rs61239760	T/C	MOB1A	T	0.3998	0.3884	0.95	0.274179	NA	NA	NA	NA	NA	NA	NA	NA	NA	NA	NA	NA	NA	NA	NA	0.949994	0.0464464	0.2589	-???	T	0.120984	C	1.01	0.815407	T	0.06759	C	0.894779	0.371018	0.989357	0.0417479	0.7939	+-
chr2:74412824	rs62147662	A/G	MOB1A	NA	NA	NA	NA	NA	NA	NA	NA	NA	NA	NA	NA	NA	NA	NA	NA	NA	NA	NA	NA	NA	NA	NA	NA	A	0.218095	G	0.97	0.416407	A	0.2843	G	0.968197	0.501038	0.969573	0.033964	0.3558	--
chr2:74413751	rs3099820	T/C	MOB1A	NA	NA	NA	NA	NA	NA	NA	NA	NA	NA	NA	NA	NA	NA	NA	NA	NA	NA	NA	NA	NA	NA	NA	NA	T	0.144752	C	1.01	0.890472	C	0.1889	T	0.929928	0.465659	1.04144	0.0577034	0.4694	++
chr2:74416057	rs6739466	A/T	MTHFD2	T	0.0942	0.0925	1.01	0.849674	NA	NA	NA	NA	NA	NA	NA	NA	NA	NA	NA	NA	NA	NA	NA	0.99005	0.0777764	0.8943	-???	T	0.0416754	A	1.11	0.29395	T	0.0416754	A	1.23915	0.493403	0.887275	0.119744	0.2901	--
chr2:74416240	rs12469365	A/G	MTHFD2	A	0.5186	0.5087	0.94	0.173344	NA	NA	NA	NA	NA	NA	NA	NA	NA	NA	NA	NA	NA	NA	NA	0.939977	0.0448779	0.1584	-???	A	0.452283	G	0.97	0.265003	A	0.496	G	0.890189	0.0887054	0.95466	0.0249051	0.05899	--
chr2:74416780	rs3108165	T/C	MTHFD2	T	0.5179	0.5108	0.95	0.258181	NA	NA	NA	NA	NA	NA	NA	NA	NA	NA	NA	NA	NA	NA	NA	0.949994	0.0446689	0.2409	-???	T	0.460361	C	0.97	0.29125	T	0.496	C	0.89596	0.109164	0.95466	0.0260331	0.07123	--
chr2:74418769	rs6723114	A/G	MTHFD2	A	0.0943	0.0926	1.01	0.843053	NA	NA	NA	NA	NA	NA	NA	NA	NA	NA	NA	NA	NA	NA	NA	1.01005	0.0777764	0.8943	+???	A	0.0413153	G	1.11	0.292588	A	0.0413153	G	1.23865	0.490912	1.12693	0.119408	0.2891	++
chr2:74419387	rs1095966	A/C	MTHFD2	A	0.3942	0.4024	1.04	0.329492	NA	NA	NA	NA	NA	NA	NA	NA	NA	NA	NA	NA	NA	NA	NA	1.03998	0.0457141	0.3808	+???	A	0.496747	C	1.02	0.43164	C	0.4642	A	0.908139	0.142296	1.03334	0.0242903	0.1714	++
chr2:74419573	rs1095967	T/G	MTHFD2	G	0.3945	0.4029	1.05	0.321209	NA	NA	NA	NA	NA	NA	NA	NA	NA	NA	NA	NA	NA	NA	NA	0.952372	0.0457141	0.2755	-???	G	0.496748	T	1.02	0.489683	T	0.4642	G	0.903781	0.122667	0.96358	0.0270596	0.1648	--
chr2:74419775	rs1095968	T/C	MTHFD2	C	0.1074	0.1123	1	0.989415	NA	NA	NA	NA	NA	NA	NA	NA	NA	NA	NA	NA	NA	NA	NA	1	0.0722937	1	-???	C	0.340879	T	0.97	0.261075	C	0.4354	T	0.927866	0.247136	1.03842	0.0250076	0.1263	++
chr2:74420507	rs828855	T/C	MTHFD2	C	0.1046	0.1087	1	0.982312	NA	NA	NA	NA	NA	NA	NA	NA	NA	NA	NA	NA	NA	NA	NA	1	0.0742256	1	-???	C	0.338472	T	0.96	0.232885	C	0.4354	T	0.932581	0.279027	1.04875	0.0301454	0.1093	++
chr2:74420641	rs828856	T/C	MTHFD2	C	0.2018	0.2042	1	0.948433	NA	NA	NA	NA	NA	NA	NA	NA	NA	NA	NA	NA	NA	NA	NA	1	0.0555902	1	-???	C	0.393708	T	0.98	0.407819	C	0.4682	T	0.953024	0.398713	1.02429	0.0230619	0.292	++
chr2:74421713	rs828857	A/G	MTHFD2	A	0.1074	0.1121	1	0.989136	NA	NA	NA	NA	NA	NA	NA	NA	NA	NA	NA	NA	NA	NA	NA	1	0.0722937	1	+???	A	0.34086	G	0.97	0.268861	A	0.4364	G	0.925545	0.226655	0.962328	0.0253151	0.1249	--
chr2:74422194	rs828858	A/T	MTHFD2	A	0.1074	0.1121	1	0.984382	NA	NA	NA	NA	NA	NA	NA	NA	NA	NA	NA	NA	NA	NA	NA	1	0.0722937	1	+???	A	0.340765	T	0.97	0.267834	A	0.4364	T	0.925381	0.225612	0.962328	0.0253151	0.1241	--
chr2:74422536	rs115472480	A/T	MTHFD2	T	0.0946	0.093	1.02	0.823427	NA	NA	NA	NA	NA	NA	NA	NA	NA	NA	NA	NA	NA	NA	NA	0.980395	0.0776686	0.7913	-???	T	0.0415133	A	1.11	0.247686	T	0.0415133	A	1.25763	0.384497	0.88692	0.107937	0.2419	--
chr2:74423130	rs3108164	C/G	MTHFD2	C	0.1074	0.112	1	0.981602	NA	NA	NA	NA	NA	NA	NA	NA	NA	NA	NA	NA	NA	NA	NA	1	0.0722937	1	+???	C	0.340848	G	0.97	0.265466	C	0.4364	G	0.925008	0.223192	0.962328	0.0252126	0.1225	--
chr2:74423419	rs4853016	T/C	MTHFD2	T	0.1074	0.112	1	0.980521	NA	NA	NA	NA	NA	NA	NA	NA	NA	NA	NA	NA	NA	NA	NA	1	0.0722937	1	+???	T	0.340885	C	0.97	0.264744	T	0.4364	C	0.924885	0.222414	0.962328	0.0251101	0.1219	--
chr2:74425427	rs56008504	T/C	MTHFD2	T	0.4102	0.3983	0.95	0.225716	NA	NA	NA	NA	NA	NA	NA	NA	NA	NA	NA	NA	NA	NA	NA	0.949994	0.0463417	0.2579	-???	T	0.112404	C	1	0.983665	T	0.06958	C	0.883984	0.325411	0.883998	0.104508	0.2147	+-
chr2:74425932	rs3821321	A/G	MTHFD2	A	0.4047	0.3929	0.95	0.265869	NA	NA	NA	NA	NA	NA	NA	NA	NA	NA	NA	NA	NA	NA	NA	0.949994	0.0463417	0.2575	-???	A	0.110453	G	0.98	0.759623	A	0.06859	G	0.896359	0.394737	0.952086	0.0584441	0.3877	--
chr2:74425947	rs13001449	T/G	MTHFD2	NA	NA	NA	NA	NA	NA	NA	NA	NA	NA	NA	NA	NA	NA	NA	NA	NA	NA	NA	NA	NA	NA	NA	NA	T	0.0517637	G	1.08	0.195319	NA	NA	NA	NA	NA	1.08004	0.0704724	0.2582	+?
chr2:74426038	rs1723285	A/G	MTHFD2	A	0.1121	0.1176	1.01	0.847616	NA	NA	NA	NA	NA	NA	NA	NA	NA	NA	NA	NA	NA	NA	NA	1.01005	0.0715434	0.8855	+???	A	0.340764	G	0.96	0.239915	A	0.4364	G	0.919427	0.186941	0.949804	0.0304545	0.0859	--
chr2:74426479	rs59694669	A/C	MTHFD2	C	0.4038	0.3918	0.95	0.267381	NA	NA	NA	NA	NA	NA	NA	NA	NA	NA	NA	NA	NA	NA	NA	1.05264	0.0463417	0.2572	+???	C	0.111707	A	1	0.926222	C	0.06859	A	0.899142	0.402597	1.11216	0.104508	0.2848	-+
chr2:74428015	rs7340453	T/C	MTHFD2	C	0.1073	0.1118	1	0.969688	NA	NA	NA	NA	NA	NA	NA	NA	NA	NA	NA	NA	NA	NA	NA	1	0.0719721	1	-???	C	0.345118	T	0.96	0.202353	C	0.4404	T	0.920611	0.201776	1.05117	0.0284985	0.07563	++
chr2:74429192	rs1667627	T/C	MTHFD2	C	0.3948	0.4048	1.05	0.295299	NA	NA	NA	NA	NA	NA	NA	NA	NA	NA	NA	NA	NA	NA	NA	0.952372	0.0459233	0.2775	-???	C	0.496362	T	1.02	0.435342	T	0.4632	C	0.903312	0.116163	0.966572	0.0243928	0.1585	--
chr2:74429540	rs17009735	C/G	MTHFD2	C	0.0952	0.0938	1.02	0.799351	NA	NA	NA	NA	NA	NA	NA	NA	NA	NA	NA	NA	NA	NA	NA	1.02	0.0774531	0.7908	+???	C	0.0423498	G	1.13	0.151826	C	0.0423498	G	1.18245	0.553372	1.13678	0.102632	0.1895	++
chr2:74430386	rs76936058	A/G	MTHFD2	A	0.4032	0.3891	0.95	0.235067	NA	NA	NA	NA	NA	NA	NA	NA	NA	NA	NA	NA	NA	NA	NA	0.949994	0.046551	0.2592	-???	A	0.110185	G	1	0.980048	A	0.06859	G	0.886173	0.355539	0.886211	0.10495	0.2261	+-
chr2:74430973	rs1667607	T/G	MTHFD2	G	0.4409	0.4493	1.04	0.43217	NA	NA	NA	NA	NA	NA	NA	NA	NA	NA	NA	NA	NA	NA	NA	0.961558	0.0485413	0.4077	-???	G	0.49881	T	1.02	0.500786	T	0.4682	G	0.910363	0.155165	0.96464	0.0276761	0.1866	--
chr2:74431715	rs13385639	T/C	MTHFD2	T	0.0954	0.0941	1.02	0.790114	NA	NA	NA	NA	NA	NA	NA	NA	NA	NA	NA	NA	NA	NA	NA	1.02	0.0773453	0.7905	+???	T	0.0444773	C	1.13	0.149403	T	0.0444773	C	1.17866	0.56848	1.13633	0.101971	0.1882	++
chr2:74431916	rs72919282	A/G	MTHFD2	A	0.0955	0.0942	1.02	0.792341	NA	NA	NA	NA	NA	NA	NA	NA	NA	NA	NA	NA	NA	NA	NA	1.02	0.0773453	0.7904	+???	A	0.0472637	G	1.13	0.160771	A	0.0472637	G	1.19368	0.542766	1.13894	0.104508	0.1906	++
chr2:74432449	rs6546893	A/G	MTHFD2	G	0.2096	0.2113	1	0.943012	NA	NA	NA	NA	NA	NA	NA	NA	NA	NA	NA	NA	NA	NA	NA	1	0.0546406	1	-???	G	0.385824	A	0.98	0.465832	G	0.4632	A	0.938958	0.286539	1.02798	0.0257253	0.2766	++
chr2:74432455	rs77991502	A/G	MTHFD2	A	0.394	0.3822	0.96	0.355399	NA	NA	NA	NA	NA	NA	NA	NA	NA	NA	NA	NA	NA	NA	NA	0.960021	0.0469697	0.3735	-???	A	0.108199	G	1	0.987487	A	0.06759	G	0.896741	0.400613	0.89673	0.105724	0.2784	+-
chr2:74433499	rs77555474	A/G	MTHFD2	A	0.0956	0.0944	1.02	0.783001	NA	NA	NA	NA	NA	NA	NA	NA	NA	NA	NA	NA	NA	NA	NA	1.02	0.0772376	0.7902	+???	A	0.0439996	G	1.13	0.150045	A	0.0439996	G	1.17971	0.564001	1.13644	0.102081	0.1883	++
chr2:74433861	rs111884136	A/G	MTHFD2	G	0.1011	0.0986	1	0.95805	NA	NA	NA	NA	NA	NA	NA	NA	NA	NA	NA	NA	NA	NA	NA	1	0.0759457	1	-???	G	0.049367	A	1.07	0.346936	G	0.049367	A	1.11924	0.66836	0.929787	0.0809065	0.3497	--
chr2:74433952	rs1723281	T/C	MTHFD2	T	0.1069	0.1118	1	0.989237	NA	NA	NA	NA	NA	NA	NA	NA	NA	NA	NA	NA	NA	NA	NA	1	0.0722937	1	+???	T	0.333239	C	0.96	0.212169	T	0.4304	C	0.920112	0.20579	0.950944	0.0290129	0.07891	--
chr2:74435332	rs57740554	A/G	MTHFD2	G	0.4354	0.4158	0.95	0.211463	NA	NA	NA	NA	NA	NA	NA	NA	NA	NA	NA	NA	NA	NA	NA	1.05264	0.0460279	0.2539	+???	G	0.113656	A	0.99	0.801777	G	0.07455	A	0.891114	0.37497	1.02634	0.0387312	0.4945	++
chr2:74436225	2:74436225:d	D/I	MTHFD2	I	0.2126	0.2251	1.05	0.398107	NA	NA	NA	NA	NA	NA	NA	NA	NA	NA	NA	NA	NA	NA	NA	0.952372	0.059715	0.3999	-???	NA	NA	NA	NA	NA	NA	NA	NA	NA	NA	0.931835	0.0618365	NA	NA
chr2:74436225	2:74436225:D	A/AG	MTHFD2	NA	NA	NA	NA	NA	NA	NA	NA	NA	NA	NA	NA	NA	NA	NA	NA	NA	NA	NA	NA	0.952372	0.059715	NA	NA	NA	NA	NA	NA	NA	A	0.4245	AG	0.931836	0.279131	0.931835	0.0618365	0.2391	?-
chr2:74436721	rs828903	A/G	MTHFD2	G	0.2173	0.2188	0.99	0.917398	NA	NA	NA	NA	NA	NA	NA	NA	NA	NA	NA	NA	NA	NA	NA	1.01015	0.054008	0.8484	+???	G	0.394032	A	0.98	0.433137	G	0.4712	A	0.941262	0.329784	1.02675	0.0240855	0.2686	++
chr2:74439180	rs844169	T/G	MTHFD2	T	0.3414	0.3584	1.06	0.198009	NA	NA	NA	NA	NA	NA	NA	NA	NA	NA	NA	NA	NA	NA	NA	1.06003	0.0477028	0.2107	+???	T	0.487464	G	1.02	0.398049	G	0.4583	T	0.911428	0.157072	1.03118	0.0228573	0.1741	++
chr2:74439309	2:74439309:i	D/I	MTHFD2	I	0.2326	0.2344	0.99	0.841834	NA	NA	NA	NA	NA	NA	NA	NA	NA	NA	NA	NA	NA	NA	NA	1.01015	0.054957	0.8509	+???	NA	NA	NA	NA	NA	NA	NA	NA	NA	NA	1.06684	0.0627926	NA	NA
chr2:74439309	2:74439309:I	T/TTCCC	MTHFD2	NA	NA	NA	NA	NA	NA	NA	NA	NA	NA	NA	NA	NA	NA	NA	NA	NA	NA	NA	NA	1.01015	0.054957	NA	NA	NA	NA	NA	NA	NA	TTCCC	0.4732	T	0.937303	0.283192	1.06684	0.0627926	0.2878	?+
chr2:74440466	rs6546894	C/G	MTHFD2	C	0.2186	0.2199	0.99	0.893796	NA	NA	NA	NA	NA	NA	NA	NA	NA	NA	NA	NA	NA	NA	NA	0.989951	0.0544296	0.8495	-???	C	0.395822	G	0.97	0.371812	C	0.4751	G	0.944637	0.345145	0.963869	0.0303515	0.2181	--
chr2:74440879	rs62147684	A/G	MTHFD2	NA	NA	NA	NA	NA	NA	NA	NA	NA	NA	NA	NA	NA	NA	NA	NA	NA	NA	NA	NA	NA	NA	NA	NA	G	0.24096	A	0.97	0.416085	G	0.3151	A	0.953012	0.475568	1.03521	0.0335505	0.2951	++
chr2:74441799	rs12196	A/G	MTHFD2	G	0.1156	0.1199	0.99	0.91753	NA	NA	NA	NA	NA	NA	NA	NA	NA	NA	NA	NA	NA	NA	NA	1.01015	0.0711148	0.8836	+???	G	0.345616	A	0.96	0.149301	G	0.4483	A	0.92064	0.203594	1.04938	0.0257253	0.05711	++
chr2:74442407	rs8001	A/G	MTHFD2	G	0.2209	0.2218	0.99	0.872708	NA	NA	NA	NA	NA	NA	NA	NA	NA	NA	NA	NA	NA	NA	NA	1.01015	0.0545351	0.8498	+???	G	0.400073	A	0.97	0.349152	G	0.4751	A	0.942857	0.32184	1.03749	0.0291158	0.201	++
chr2:74442431	rs828853	T/G	MTHFD2	G	0.2208	0.2216	0.99	0.867669	NA	NA	NA	NA	NA	NA	NA	NA	NA	NA	NA	NA	NA	NA	NA	1.01015	0.0545351	0.8499	+???	G	0.395471	T	0.97	0.33865	G	0.4742	T	0.939785	0.309015	1.038	0.0286014	0.1869	++
chr2:74442910	rs148225667	A/G	MTHFD2	A	0.105	0.1016	0.99	0.936948	NA	NA	NA	NA	NA	NA	NA	NA	NA	NA	NA	NA	NA	NA	NA	0.989951	0.0753003	0.8899	-???	A	0.0445723	G	1.13	0.166283	A	0.0445723	G	1.19951	0.463681	1.1394	0.106277	0.1964	++
chr2:74443051	rs10199560	T/C	MTHFD2	C	0.1084	0.1047	1	0.992142	NA	NA	NA	NA	NA	NA	NA	NA	NA	NA	NA	NA	NA	NA	NA	1	0.074333	1	-???	C	0.0455008	T	1.13	0.159048	C	0.0455008	T	1.19779	0.46616	0.878008	0.104508	0.1905	--
chr2:74444431	rs702462	A/T	MTHFD2	T	0.116	0.1203	0.99	0.916932	NA	NA	NA	NA	NA	NA	NA	NA	NA	NA	NA	NA	NA	NA	NA	1.01015	0.0711148	0.8838	+???	T	0.33965	A	0.96	0.172526	T	0.4374	A	0.914763	0.169842	1.05148	0.0268542	0.05836	++
chr2:74445035	rs59237163	A/G	MTHFD2	G	0.4419	0.4219	0.95	0.23646	NA	NA	NA	NA	NA	NA	NA	NA	NA	NA	NA	NA	NA	NA	NA	1.05264	0.0459233	0.2531	+???	G	0.11417	A	0.99	0.832068	G	0.07256	A	0.907231	0.485627	1.02768	0.0450869	0.536	++
chr2:74445416	2:74445416:d	D/I	MTHFD2	D	0.1175	0.122	0.99	0.92109	NA	NA	NA	NA	NA	NA	NA	NA	NA	NA	NA	NA	NA	NA	NA	0.989951	0.0713291	0.884	-???	NA	NA	NA	NA	NA	NA	NA	NA	NA	NA	0.927465	0.0628989	NA	NA
chr2:74445416	2:74445416:D	T/TTGA	MTHFD2	NA	NA	NA	NA	NA	NA	NA	NA	NA	NA	NA	NA	NA	NA	NA	NA	NA	NA	NA	NA	0.989951	0.0713291	NA	NA	NA	NA	NA	NA	NA	T	0.4354	TTGA	0.927453	0.224969	0.927465	0.0628989	0.2173	?-
chr2:74446488	rs13426653	A/G	MTHFD2	G	0.2048	0.2062	1	0.936059	NA	NA	NA	NA	NA	NA	NA	NA	NA	NA	NA	NA	NA	NA	NA	1	0.0565406	1	-???	G	0.39095	A	0.97	0.332299	G	0.4702	A	0.934959	0.270199	1.03904	0.0282928	0.1703	++
chr2:74447704	rs139170899	T/C	MTHFD2	T	0.0915	0.0899	1.04	0.640817	NA	NA	NA	NA	NA	NA	NA	NA	NA	NA	NA	NA	NA	NA	NA	1.03998	0.0802581	0.6114	+???	T	0.0446939	C	1.12	0.194511	T	0.0446939	C	1.17327	0.517373	1.12738	0.103956	0.2253	++
chr2:74447782	rs7583544	T/C	MTHFD2	C	0.6214	0.6075	0.96	0.368149	NA	NA	NA	NA	NA	NA	NA	NA	NA	NA	NA	NA	NA	NA	NA	1.04164	0.046551	0.3694	+???	C	0.447921	T	0.98	0.540602	C	0.4592	T	0.931732	0.302369	1.03272	0.0296305	0.2709	++
chr2:74448113	rs186260384	C/G	MTHFD2	G	0.0909	0.089	1.03	0.676619	NA	NA	NA	NA	NA	NA	NA	NA	NA	NA	NA	NA	NA	NA	NA	0.970834	0.0806903	0.7032	-???	G	0.0383333	C	1.15	0.132327	G	0.0383333	C	1.22854	0.421061	0.862172	0.115497	0.175	--
chr2:74448655	rs7587117	T/C	MTHFD2	C	0.1161	0.1198	0.99	0.873266	NA	NA	NA	NA	NA	NA	NA	NA	NA	NA	NA	NA	NA	NA	NA	1.01015	0.0709006	0.8834	+???	C	0.280696	T	0.98	0.622795	C	0.3698	T	0.934172	0.342815	1.0351	0.0357233	0.3256	++
chr2:74448672	rs1020485	A/C	MTHFD2	A	0.4144	0.3966	0.95	0.257953	NA	NA	NA	NA	NA	NA	NA	NA	NA	NA	NA	NA	NA	NA	NA	0.949994	0.045505	0.2495	-???	A	0.116432	C	0.99	0.826496	A	0.06561	C	0.96042	0.888666	0.985013	0.0443556	0.7282	--
chr2:74448913	rs72921311	T/G	MTHFD2	T	0.3686	0.3551	0.95	0.270356	NA	NA	NA	NA	NA	NA	NA	NA	NA	NA	NA	NA	NA	NA	NA	0.949994	0.0474933	0.2694	-???	T	0.109927	G	1	0.940495	T	0.06561	G	0.940371	0.73424	0.940353	0.111044	0.5595	+-
chr2:74449080	rs10191890	C/G	MTHFD2	G	0.0948	0.0922	1.03	0.668894	NA	NA	NA	NA	NA	NA	NA	NA	NA	NA	NA	NA	NA	NA	NA	0.970834	0.0792863	0.6983	-???	G	0.042869	C	1.12	0.214003	G	0.042869	C	1.2128	0.426528	0.882762	0.109157	0.2288	--
chr2:74449302	rs6726450	A/G	MTHFD2	A	0.4271	0.4055	0.95	0.21234	NA	NA	NA	NA	NA	NA	NA	NA	NA	NA	NA	NA	NA	NA	NA	0.949994	0.0456095	0.2504	-???	A	0.11728	G	1	0.934569	A	0.06561	G	0.961224	0.896662	0.96127	0.1126	0.7109	+-
chr2:74450125	rs6745054	T/C	MTHFD2	C	0.5244	0.4997	0.96	0.329081	NA	NA	NA	NA	NA	NA	NA	NA	NA	NA	NA	NA	NA	NA	NA	1.04164	0.0449824	0.3536	+???	C	0.166759	T	1.03	0.564078	C	0.09443	T	1.01182	0.784494	0.975017	0.0496954	0.6014	--
chr2:74450426	rs56208981	A/G	MTHFD2	A	0.3691	0.3549	0.95	0.23564	NA	NA	NA	NA	NA	NA	NA	NA	NA	NA	NA	NA	NA	NA	NA	0.949994	0.0475981	0.2698	-???	A	0.10543	G	1	0.966828	A	0.0666	G	0.934113	0.714173	0.934074	0.110933	0.5172	+-
chr2:74451762	rs12053233	T/C	MTHFD2	T	0.1861	0.1841	1.04	0.525907	NA	NA	NA	NA	NA	NA	NA	NA	NA	NA	NA	NA	NA	NA	NA	1.03998	0.057915	0.4857	+???	T	0.278643	C	0.98	0.539401	T	0.3638	C	0.941259	0.394245	0.971805	0.0301454	0.3347	--
chr2:74452259	rs828863	T/C	MTHFD2	NA	NA	NA	NA	NA	NA	NA	NA	NA	NA	NA	NA	NA	NA	NA	NA	NA	NA	NA	NA	NA	NA	NA	NA	T	0.0723014	C	0.91	0.0746084	T	0.09543	C	0.926924	0.329731	0.912926	0.0471791	0.04814	--
chr2:74452327	rs12476235	A/G	MTHFD2	A	0.3528	0.3434	0.95	0.325911	NA	NA	NA	NA	NA	NA	NA	NA	NA	NA	NA	NA	NA	NA	NA	0.949994	0.0480172	0.2739	-???	A	0.109567	G	1	0.973272	A	0.06561	G	0.945357	0.788408	0.94535	0.111266	0.5942	+-
chr2:74453986	rs7565640	A/G	MTHFD2	G	0.0882	0.0893	1.07	0.385524	NA	NA	NA	NA	NA	NA	NA	NA	NA	NA	NA	NA	NA	NA	NA	0.934541	0.0812308	0.3864	-???	G	0.0485365	A	1.12	0.212646	G	0.0485365	A	1.13588	0.63069	0.890742	0.10683	0.2541	--
chr2:74454291	rs113170181	A/G	MTHFD2	G	0.0918	0.0915	1.05	0.485886	NA	NA	NA	NA	NA	NA	NA	NA	NA	NA	NA	NA	NA	NA	NA	0.952372	0.0796101	0.5243	-???	G	0.0486408	A	1.12	0.212886	G	0.0486408	A	1.14037	0.609043	0.890119	0.10683	0.2516	--
chr2:74454448	rs60003281	C/G	MTHFD2	C	0.4153	0.4003	0.96	0.323512	NA	NA	NA	NA	NA	NA	NA	NA	NA	NA	NA	NA	NA	NA	NA	0.960021	0.0457141	0.3615	-???	C	0.114537	G	1	0.923477	C	0.06759	G	0.956271	0.871626	0.956284	0.111933	0.6735	+-
chr2:74455122	rs75114876	A/G	MTHFD2	A	0.0916	0.0909	1.05	0.535414	NA	NA	NA	NA	NA	NA	NA	NA	NA	NA	NA	NA	NA	NA	NA	1.05001	0.0798261	0.5251	+???	A	0.0416088	G	1.11	0.245626	A	0.0416088	G	1.16568	0.580467	1.11829	0.105724	0.2661	++
chr2:74455289	rs34481365	T/C	MTHFD2	T	0.2037	0.2026	1.03	0.541895	NA	NA	NA	NA	NA	NA	NA	NA	NA	NA	NA	NA	NA	NA	NA	1.03004	0.0566463	0.5917	+???	T	0.279503	C	0.98	0.50252	T	0.3588	C	0.933943	0.34535	0.971514	0.0278816	0.2929	--
chr2:74455472	rs7579359	T/C	MTHFD2	T	0.2039	0.2028	1.03	0.549428	NA	NA	NA	NA	NA	NA	NA	NA	NA	NA	NA	NA	NA	NA	NA	1.03004	0.0566463	0.5913	+???	T	0.281859	C	0.98	0.469574	T	0.3668	C	0.942508	0.412256	0.973945	0.0261357	0.3072	--
chr2:74455626	rs6758019	A/G	MTHFD2	G	0.5127	0.4953	0.96	0.411377	NA	NA	NA	NA	NA	NA	NA	NA	NA	NA	NA	NA	NA	NA	NA	1.04164	0.0450869	0.3549	+???	G	0.167317	A	1.02	0.588231	G	0.09443	A	1.01104	0.796054	0.981572	0.0366558	0.605	--
chr2:74455795	rs56083033	A/C	MTHFD2	A	0.4813	0.4643	0.96	0.428876	NA	NA	NA	NA	NA	NA	NA	NA	NA	NA	NA	NA	NA	NA	NA	0.960021	0.0467603	0.3713	-???	A	0.163038	C	1.03	0.48491	A	0.09245	C	1.00323	0.85802	1.02521	0.0421647	0.5458	++
chr2:74457014	rs13034587	T/G	MTHFD2	G	0.2029	0.2034	1.05	0.342575	NA	NA	NA	NA	NA	NA	NA	NA	NA	NA	NA	NA	NA	NA	NA	0.952372	0.0569633	0.3784	-???	G	0.280943	T	0.98	0.620194	G	0.3579	T	0.950146	0.41632	1.02932	0.0358269	0.4119	++
chr2:74457718	rs10177833	A/C	MTHFD2	C	0.636	0.6181	0.97	0.536283	NA	NA	NA	NA	NA	NA	NA	NA	NA	NA	NA	NA	NA	NA	NA	1.03097	0.0463417	0.5014	+???	C	0.402716	A	0.98	0.405333	C	0.4384	A	0.944928	0.536261	1.02552	0.0228573	0.266	++
chr2:74458233	rs828862	T/C	MTHFD2	NA	NA	NA	NA	NA	NA	NA	NA	NA	NA	NA	NA	NA	NA	NA	NA	NA	NA	NA	NA	NA	NA	NA	NA	T	0.0602367	C	0.91	0.106796	T	0.07356	C	0.884779	0.275553	0.905109	0.0520072	0.04928	--
chr2:74460685	rs3796109	T/C	MTHFD2	T	0.1052	0.1048	1.05	0.542835	NA	NA	NA	NA	NA	NA	NA	NA	NA	NA	NA	NA	NA	NA	NA	1.05001	0.0758381	0.5047	+???	T	0.0522369	C	1.11	0.214767	T	0.0522369	C	1.18678	0.476007	1.12064	0.0985597	0.2252	++
chr2:74460904	rs7571842	A/G	MTHFD2	G	0.6675	0.6519	0.98	0.690489	NA	NA	NA	NA	NA	NA	NA	NA	NA	NA	NA	NA	NA	NA	NA	1.02041	0.0466557	0.658	+???	G	0.444784	A	0.99	0.652566	G	0.4622	A	0.958768	0.622995	1.0139	0.0214263	0.514	++
chr2:74461340	rs2001802	A/C	MTHFD2	C	0.6716	0.6586	0.99	0.800543	NA	NA	NA	NA	NA	NA	NA	NA	NA	NA	NA	NA	NA	NA	NA	1.01015	0.0469697	0.8265	+???	C	0.445753	A	0.99	0.639475	C	0.4622	A	0.954772	0.573397	1.0142	0.0207116	0.4916	++
chr2:74461634	rs895988	A/G	MTHFD2	A	0.6672	0.6519	0.98	0.705236	NA	NA	NA	NA	NA	NA	NA	NA	NA	NA	NA	NA	NA	NA	NA	0.980003	0.0467603	0.6581	-???	A	0.440536	G	0.99	0.753211	A	0.4553	G	0.946555	0.464495	0.980101	0.0292187	0.486	--
chr2:74462641	rs2034454	T/G	MTHFD2	G	0.6761	0.6621	0.98	0.684737	NA	NA	NA	NA	NA	NA	NA	NA	NA	NA	NA	NA	NA	NA	NA	1.02041	0.0469697	0.6601	+???	G	0.451532	T	0.99	0.660771	G	0.4642	T	0.953681	0.580058	1.01481	0.0219372	0.4972	++
chr2:74463566	rs13006863	T/C	MTHFD2	T	0.1911	0.1893	1.04	0.49443	NA	NA	NA	NA	NA	NA	NA	NA	NA	NA	NA	NA	NA	NA	NA	1.03998	0.0574919	0.483	+???	T	0.268053	C	0.97	0.411206	T	0.333	C	0.951113	0.474003	0.965605	0.0332405	0.2833	--
chr2:74466152	rs7561242	T/C	MTHFD2	T	0.2797	0.3008	1.03	0.57515	NA	NA	NA	NA	NA	NA	NA	NA	NA	NA	NA	NA	NA	NA	NA	1.03004	0.048856	0.5357	+???	T	0.467359	C	1	0.899169	C	0.4423	T	0.989788	0.987222	1.01035	0.0660924	0.8726	++
chr2:74466594	rs4853018	A/G	MTHFD2	A	0.1893	0.1859	1.03	0.611106	NA	NA	NA	NA	NA	NA	NA	NA	NA	NA	NA	NA	NA	NA	NA	1.03004	0.0583383	0.602	+???	A	0.349664	G	0.98	0.596962	A	0.4304	G	0.979568	0.706934	0.979905	0.0337573	0.5406	--
chr2:74466805	rs12464182	T/C	MTHFD2	T	0.4065	0.3885	0.95	0.225611	NA	NA	NA	NA	NA	NA	NA	NA	NA	NA	NA	NA	NA	NA	NA	0.949994	0.0462371	0.2567	-???	T	0.0972587	C	1.03	0.542155	T	0.05865	C	0.950816	0.886413	1.01481	0.0484365	0.7562	+-
chr2:74467875	rs895987	T/C	MTHFD2	T	0.2752	0.295	1.02	0.610425	NA	NA	NA	NA	NA	NA	NA	NA	NA	NA	NA	NA	NA	NA	NA	1.02	0.0492756	0.6806	+???	T	0.481722	C	1	0.906886	C	0.4742	T	0.999843	0.912002	1.0002	0.0663056	0.998	++
chr2:74468246	rs6731545	A/G	MTHFD2	A	0.2778	0.2956	1.02	0.755683	NA	NA	NA	NA	NA	NA	NA	NA	NA	NA	NA	NA	NA	NA	NA	1.02	0.0493805	0.6813	+???	A	0.481282	G	1	0.99569	G	0.4751	A	1.00298	0.857752	0.997004	0.0665189	0.9632	+-
chr2:74469779	rs8179526	T/C	MTHFD2	T	0.3066	0.305	1.05	0.336581	NA	NA	NA	NA	NA	NA	NA	NA	NA	NA	NA	NA	NA	NA	NA	1.05001	0.0494855	0.3124	+???	T	0.408253	C	0.99	0.727828	T	0.4622	C	1.00569	0.985005	0.992627	0.0271623	0.7833	-+
chr2:74469811	2:74469811:I	CT/C	MTHFD2	NA	NA	NA	NA	NA	NA	NA	NA	NA	NA	NA	NA	NA	NA	NA	NA	NA	NA	NA	NA	NA	NA	NA	NA	NA	NA	NA	NA	NA	CT	0.07356	C	1.02063	0.843368	1.02061	0.126483	0.8638	?+
chr2:74470134	rs828902	A/G	MTHFD2	NA	NA	NA	NA	NA	NA	NA	NA	NA	NA	NA	NA	NA	NA	NA	NA	NA	NA	NA	NA	NA	NA	NA	NA	G	0.123422	A	1.05	0.196123	A	0.1799	G	0.927874	0.435104	0.947053	0.0370706	0.1349	--
chr2:74471374	rs78252456	T/C	MTHFD2	T	0.0902	0.0916	1.06	0.48234	NA	NA	NA	NA	NA	NA	NA	NA	NA	NA	NA	NA	NA	NA	NA	1.06003	0.0830704	0.4654	+???	T	0.047406	C	1.14	0.11909	T	0.047406	C	1.3118	0.171564	1.15951	0.102632	0.1297	++
chr2:74472186	rs10186159	T/C	MTHFD2	T	0.1892	0.1861	1.03	0.577908	NA	NA	NA	NA	NA	NA	NA	NA	NA	NA	NA	NA	NA	NA	NA	1.03004	0.05855	0.6034	+???	T	0.354745	C	0.97	0.35707	T	0.4354	C	0.976755	0.70266	0.971416	0.0298364	0.3242	--
chr2:74472942	rs4621185	A/G	MTHFD2	A	0.3611	0.3442	0.93	0.112303	NA	NA	NA	NA	NA	NA	NA	NA	NA	NA	NA	NA	NA	NA	NA	0.929973	0.0483317	0.1242	-???	A	0.0969505	G	1.04	0.443137	A	0.06163	G	0.949482	0.861732	1.02061	0.0510609	0.6828	+-
chr2:74474693	rs7558047	C/G	MTHFD2	C	0.2945	0.3146	1.02	0.748407	NA	NA	NA	NA	NA	NA	NA	NA	NA	NA	NA	NA	NA	NA	NA	1.02	0.0496954	0.683	+???	C	0.477042	G	1	0.964036	G	0.4732	C	0.995957	0.973355	1.00411	0.0660924	0.9495	++
chr2:74474832	rs10175973	T/G	MTHFD2	T	0.3028	0.3047	1.06	0.224632	NA	NA	NA	NA	NA	NA	NA	NA	NA	NA	NA	NA	NA	NA	NA	1.06003	0.0498003	0.2302	+???	T	0.410009	G	0.99	0.626934	T	0.4642	G	1.00847	0.937513	0.991734	0.0200993	0.6757	-+
chr2:74476841	rs13024188	T/C	MTHFD2	C	0.3486	0.3653	1.02	0.719712	NA	NA	NA	NA	NA	NA	NA	NA	NA	NA	NA	NA	NA	NA	NA	0.980395	0.0478076	0.6715	-???	C	0.489565	T	1	0.973106	T	0.4732	C	0.989936	0.931291	0.989951	0.065666	0.8736	--
chr2:74477427	rs75131120	A/G	MTHFD2	A	0.0941	0.0966	1.07	0.355492	NA	NA	NA	NA	NA	NA	NA	NA	NA	NA	NA	NA	NA	NA	NA	1.07004	0.0812308	0.3861	+???	A	0.049869	G	1.13	0.174655	A	0.049869	G	1.16589	0.58575	1.13598	0.106719	0.2086	++
chr2:74478834	rs872293	T/C	MTHFD2	T	0.0929	0.0951	1.07	0.385804	NA	NA	NA	NA	NA	NA	NA	NA	NA	NA	NA	NA	NA	NA	NA	1.07004	0.0812308	0.3862	+???	T	0.0485262	C	1.13	0.175917	T	0.0485262	C	1.20989	0.390356	1.14202	0.108048	0.1956	++
chr2:74480602	rs6546896	T/C	MTHFD2	T	0.3006	0.3168	1	0.992153	NA	NA	NA	NA	NA	NA	NA	NA	NA	NA	NA	NA	NA	NA	NA	1	0.0482268	1	+???	T	0.46189	C	0.99	0.715788	C	0.4622	T	0.980313	0.825725	0.994913	0.0260331	0.8426	-+
chr2:74480646	rs13002080	T/C	MTHFD2	NA	NA	NA	NA	NA	NA	NA	NA	NA	NA	NA	NA	NA	NA	NA	NA	NA	NA	NA	NA	NA	NA	NA	NA	T	0.343112	C	0.97	0.387487	T	0.4483	C	0.964281	0.539048	0.968603	0.0312792	0.3011	--
chr2:74480659	rs17009774	T/C	MTHFD2	T	0.3863	0.3671	0.95	0.224318	NA	NA	NA	NA	NA	NA	NA	NA	NA	NA	NA	NA	NA	NA	NA	0.949994	0.0459233	0.2536	-???	T	0.104873	C	1.04	0.479037	T	0.06262	C	0.982633	0.927516	1.02665	0.054957	0.6231	+-
chr2:74481223	rs2177705	T/C	MTHFD2	T	0.3637	0.3424	0.94	0.208488	NA	NA	NA	NA	NA	NA	NA	NA	NA	NA	NA	NA	NA	NA	NA	0.939977	0.0513762	0.2169	-???	T	0.0819827	C	1.03	0.659383	T	0.05567	C	1.00747	0.781811	1.02368	0.0648139	0.7089	++
chr2:74482548	rs12621729	T/G	MTHFD2	T	0.3729	0.3587	0.96	0.368305	NA	NA	NA	NA	NA	NA	NA	NA	NA	NA	NA	NA	NA	NA	NA	0.960021	0.0486462	0.39	-???	T	0.0688332	G	1.2	0.0218333	T	0.0688332	G	1.10451	0.571707	1.18519	0.0998788	0.0743	++
chr2:74482892	rs7602215	T/C	MTHFD2	C	0.3715	0.3725	1	0.9438	NA	NA	NA	NA	NA	NA	NA	NA	NA	NA	NA	NA	NA	NA	NA	1	0.0463417	1	-???	C	0.143892	T	0.98	0.682269	C	0.1431	T	1.01305	0.59654	1.01157	0.0445644	0.7917	+-
chr2:74483688	rs11902148	A/G	MTHFD2	A	0.2013	0.1946	0.99	0.802761	NA	NA	NA	NA	NA	NA	NA	NA	NA	NA	NA	NA	NA	NA	NA	0.989951	0.0606692	0.8646	-???	A	0.0942369	G	1.02	0.746497	A	0.09742	G	1.01503	0.605336	1.01847	0.0563293	0.7393	++
chr2:74484939	rs6734233	A/G	SLC4A5	G	0.7837	0.7708	0.95	0.343733	NA	NA	NA	NA	NA	NA	NA	NA	NA	NA	NA	NA	NA	NA	NA	1.05264	0.0536918	0.3271	+???	G	0.206713	A	1.03	0.451826	G	0.171	A	1.05776	0.3073	0.965605	0.038212	0.3516	--
chr2:74485697	rs3771724	A/G	SLC4A5	A	0.7834	0.77	0.95	0.314752	NA	NA	NA	NA	NA	NA	NA	NA	NA	NA	NA	NA	NA	NA	NA	0.949994	0.0534811	0.325	-???	A	0.204533	G	1.03	0.459821	A	0.17	G	1.04693	0.378209	1.03355	0.0388351	0.3861	++
chr2:74485896	rs3771725	T/G	SLC4A5	G	0.2899	0.274	0.98	0.657907	NA	NA	NA	NA	NA	NA	NA	NA	NA	NA	NA	NA	NA	NA	NA	1.02041	0.0504304	0.6811	+???	G	0.0954888	T	1.01	0.808424	G	0.09742	T	1.01995	0.589075	0.988566	0.0402905	0.77	--
chr2:74486357	rs1006502	A/G	SLC4A5	A	0.7824	0.7694	0.95	0.352557	NA	NA	NA	NA	NA	NA	NA	NA	NA	NA	NA	NA	NA	NA	NA	0.949994	0.0535864	0.3253	-???	A	0.204376	G	1.03	0.446719	A	0.17	G	1.04544	0.392588	1.03303	0.0379006	0.3811	++
chr2:74486550	rs1006501	A/T	SLC4A5	A	0.4121	0.3982	0.97	0.49795	NA	NA	NA	NA	NA	NA	NA	NA	NA	NA	NA	NA	NA	NA	NA	0.96996	0.0460279	0.4987	-???	A	0.0589225	T	1.23	0.0135357	A	0.0589225	T	1.11619	0.601155	1.21495	0.110377	0.063	++
chr2:74486869	rs10181732	A/C	SLC4A5	A	0.0814	0.098	1.04	0.639251	NA	NA	NA	NA	NA	NA	NA	NA	NA	NA	NA	NA	NA	NA	NA	1.03998	0.0790705	0.6063	+???	A	0.0366129	C	0.92	0.239131	A	0.0366129	C	1.09671	0.490321	0.941011	0.0674792	0.3515	-+
chr2:74488159	rs61362363	A/C	SLC4A5	C	0.287	0.2713	0.98	0.641089	NA	NA	NA	NA	NA	NA	NA	NA	NA	NA	NA	NA	NA	NA	NA	1.02041	0.0506405	0.6828	+???	C	0.094185	A	1.01	0.803835	C	0.09841	A	1.01097	0.658183	0.989951	0.0393547	0.7936	--
chr2:74488219	rs17009784	T/C	SLC4A5	T	0.2871	0.2713	0.98	0.63973	NA	NA	NA	NA	NA	NA	NA	NA	NA	NA	NA	NA	NA	NA	NA	0.980003	0.0506405	0.6827	-???	T	0.0991926	C	1.01	0.76807	T	0.09841	C	1.0058	0.694123	1.00955	0.0336539	0.775	++
chr2:74488452	rs3755438	A/G	SLC4A5	G	0.7833	0.7702	0.95	0.332034	NA	NA	NA	NA	NA	NA	NA	NA	NA	NA	NA	NA	NA	NA	NA	1.05264	0.0535864	0.3255	+???	G	0.207149	A	1.02	0.516763	G	0.172	A	1.04307	0.398207	0.977556	0.0303515	0.4474	--
chr2:74488698	rs4853019	T/C	SLC4A5	NA	NA	NA	NA	NA	NA	NA	NA	NA	NA	NA	NA	NA	NA	NA	NA	NA	NA	NA	NA	NA	NA	NA	NA	T	0.106561	C	0.92	0.0910194	C	0.1193	T	0.935355	0.590076	0.949614	0.0432074	0.2221	-+
chr2:74489318	rs55651232	A/G	SLC4A5	A	0.1149	0.1248	1	0.952061	NA	NA	NA	NA	NA	NA	NA	NA	NA	NA	NA	NA	NA	NA	NA	1	0.0710077	1	+???	A	0.037649	G	0.91	0.209164	A	0.037649	G	1.05722	0.61542	0.929973	0.0704724	0.2863	-+
chr2:74489565	rs6725638	A/G	SLC4A5	A	0.4103	0.3955	0.97	0.515636	NA	NA	NA	NA	NA	NA	NA	NA	NA	NA	NA	NA	NA	NA	NA	0.96996	0.0462371	0.4999	-???	A	0.0586125	G	1.25	0.0138955	A	0.0586125	G	1.11561	0.614366	1.22875	0.121201	0.07165	++
chr2:74489817	rs149058166	T/C	SLC4A5	T	0.4103	0.3956	0.97	0.515598	NA	NA	NA	NA	NA	NA	NA	NA	NA	NA	NA	NA	NA	NA	NA	0.96996	0.0462371	0.4999	-???	T	0.0585644	C	1.25	0.0139952	T	0.0585644	C	1.11509	0.61663	1.22863	0.121313	0.07207	++
chr2:74490223	rs58066925	A/G	SLC4A5	G	0.2326	0.2288	1.01	0.83118	NA	NA	NA	NA	NA	NA	NA	NA	NA	NA	NA	NA	NA	NA	NA	0.99005	0.0542188	0.8505	-???	G	0.0908608	A	1.02	0.712588	G	0.09742	A	1.01036	0.662352	0.982849	0.0509558	0.7274	--
chr2:74490502	rs2109356	T/C	SLC4A5	T	0.2312	0.2288	1.02	0.717687	NA	NA	NA	NA	NA	NA	NA	NA	NA	NA	NA	NA	NA	NA	NA	1.02	0.0541134	0.7069	+???	T	0.0991886	C	1.02	0.660744	T	0.09742	C	1.01608	0.619488	1.01918	0.0440423	0.6584	++
chr2:74491898	rs2075007	A/C	SLC4A5	C	0.4147	0.3996	0.97	0.44958	NA	NA	NA	NA	NA	NA	NA	NA	NA	NA	NA	NA	NA	NA	NA	1.03097	0.0459233	0.4979	+???	C	0.0608011	A	1.23	0.0145521	C	0.0608011	A	1.06996	0.781862	0.82878	0.111044	0.07439	--
chr2:74492643	rs1006706	T/G	SLC4A5	T	0.2277	0.2248	1.02	0.75833	NA	NA	NA	NA	NA	NA	NA	NA	NA	NA	NA	NA	NA	NA	NA	1.02	0.054746	0.7104	+???	T	0.0913713	G	1.02	0.736948	T	0.09742	G	1.00794	0.672247	1.01633	0.0546406	0.7608	++
chr2:74495914	rs11897130	A/G	SLC4A5	A	0.7773	0.7645	0.95	0.326234	NA	NA	NA	NA	NA	NA	NA	NA	NA	NA	NA	NA	NA	NA	NA	0.949994	0.0535864	0.3253	-???	A	0.204067	G	1.03	0.421153	A	0.172	G	1.04513	0.3756	1.03272	0.0361376	0.3633	++
chr2:74497453	rs6546898	A/G	SLC4A5	NA	NA	NA	NA	NA	NA	NA	NA	NA	NA	NA	NA	NA	NA	NA	NA	NA	NA	NA	NA	NA	NA	NA	NA	A	0.043848	G	0.95	0.388771	G	0.06362	A	1.0879	0.59082	0.946201	0.0578092	0.325	--
chr2:74498909	rs10169443	T/C	SLC4A5	C	0.7865	0.7725	0.95	0.291694	NA	NA	NA	NA	NA	NA	NA	NA	NA	NA	NA	NA	NA	NA	NA	1.05264	0.0536918	0.3267	+???	C	0.207864	T	1.03	0.438945	C	0.175	T	1.05136	0.336887	0.966958	0.0373818	0.36	--
chr2:74499180	rs7593190	T/G	SLC4A5	T	0.7826	0.7691	0.95	0.302336	NA	NA	NA	NA	NA	NA	NA	NA	NA	NA	NA	NA	NA	NA	NA	0.949994	0.0534811	0.3248	-???	T	0.206472	G	1.03	0.425627	T	0.172	G	1.04639	0.366281	1.03303	0.0364485	0.3633	++
chr2:74501108	rs7573767	A/G	SLC4A5	G	0.4114	0.3957	0.97	0.459867	NA	NA	NA	NA	NA	NA	NA	NA	NA	NA	NA	NA	NA	NA	NA	1.03097	0.0464464	0.5022	+???	G	0.0602533	A	1.25	0.0144751	G	0.0602533	A	1.14185	0.521864	0.810827	0.122098	0.06883	--
chr2:74501125	rs6546900	C/G	SLC4A5	C	0.2165	0.2303	1.06	0.290295	NA	NA	NA	NA	NA	NA	NA	NA	NA	NA	NA	NA	NA	NA	NA	1.06003	0.0534811	0.2633	+???	C	0.20479	G	1.03	0.421809	C	0.17	G	1.04631	0.367006	1.03293	0.0361376	0.3608	++
chr2:74501510	rs6723819	A/G	SLC4A5	G	0.2537	0.2467	1	0.95115	NA	NA	NA	NA	NA	NA	NA	NA	NA	NA	NA	NA	NA	NA	NA	1	0.0532704	1	-???	G	0.0930395	A	1.02	0.731739	G	0.09841	A	1.01012	0.65241	0.983144	0.0539026	0.7466	--
chr2:74501537	2:74501537:d	D/I	SLC4A5	D	0.2538	0.2466	1	0.942576	NA	NA	NA	NA	NA	NA	NA	NA	NA	NA	NA	NA	NA	NA	NA	1	0.0532704	1	+???	NA	NA	NA	NA	NA	NA	NA	NA	NA	NA	1.00723	0.100649	NA	NA
chr2:74501537	2:74501537:D	T/TACA	SLC4A5	NA	NA	NA	NA	NA	NA	NA	NA	NA	NA	NA	NA	NA	NA	NA	NA	NA	NA	NA	NA	1	0.0532704	NA	NA	NA	NA	NA	NA	NA	T	0.09742	TACA	1.00721	0.67638	1.00723	0.100649	0.9403	?+
chr2:74501944	rs3771726	T/C	SLC4A5	T	0.7833	0.7694	0.95	0.292673	NA	NA	NA	NA	NA	NA	NA	NA	NA	NA	NA	NA	NA	NA	NA	0.949994	0.0533757	0.324	-???	T	0.203965	C	1.03	0.422111	T	0.171	C	1.04903	0.339137	1.03345	0.0362413	0.3546	++
chr2:74503012	rs3771727	T/C	SLC4A5	T	0.7834	0.7691	0.94	0.269498	NA	NA	NA	NA	NA	NA	NA	NA	NA	NA	NA	NA	NA	NA	NA	0.939977	0.0533757	0.2342	-???	T	0.204248	C	1.03	0.429255	T	0.171	C	1.04631	0.367006	1.03303	0.0366558	0.3661	++
chr2:74503190	rs3771728	T/C	SLC4A5	C	0.2855	0.2722	0.99	0.771352	NA	NA	NA	NA	NA	NA	NA	NA	NA	NA	NA	NA	NA	NA	NA	1.01015	0.0510609	0.8399	+???	C	0.103675	T	1.02	0.750826	C	0.09841	T	1.02158	0.57092	0.979905	0.057069	0.7143	--
chr2:74503210	rs3771729	T/G	SLC4A5	T	0.411	0.3948	0.97	0.440976	NA	NA	NA	NA	NA	NA	NA	NA	NA	NA	NA	NA	NA	NA	NA	0.96996	0.0466557	0.5038	-???	T	0.0583244	G	1.25	0.0143319	T	0.0583244	G	1.10907	0.626961	1.22716	0.121537	0.0743	++
chr2:74506091	rs10165067	C/G	SLC4A5	G	0.2183	0.2343	1.06	0.236643	NA	NA	NA	NA	NA	NA	NA	NA	NA	NA	NA	NA	NA	NA	NA	0.943367	0.0536918	0.2656	-???	G	0.202484	C	1.03	0.412795	G	0.169	C	1.04722	0.35455	0.968022	0.0355162	0.3524	--
chr2:74507572	rs11675881	A/G	SLC4A5	A	0.4234	0.406	0.97	0.466408	NA	NA	NA	NA	NA	NA	NA	NA	NA	NA	NA	NA	NA	NA	NA	0.96996	0.0472838	0.5094	-???	A	0.0578807	G	1.25	0.0124143	A	0.0578807	G	1.13734	0.539337	1.23343	0.119632	0.06332	++
chr2:74507880	rs10169277	T/C	SLC4A5	T	0.7565	0.7414	0.94	0.215584	NA	NA	NA	NA	NA	NA	NA	NA	NA	NA	NA	NA	NA	NA	NA	0.939977	0.0537972	0.2375	-???	T	0.201435	C	1.03	0.444596	T	0.168	C	1.0305	0.463494	1.03015	0.0375893	0.4221	++
chr2:74507947	rs10181813	T/G	SLC4A5	G	0.7768	0.7607	0.94	0.238041	NA	NA	NA	NA	NA	NA	NA	NA	NA	NA	NA	NA	NA	NA	NA	1.06386	0.0534811	0.2353	+???	G	0.201207	T	1.03	0.424341	G	0.168	T	1.03894	0.41655	0.969282	0.0363449	0.3821	--
chr2:74508856	rs61328461	T/C	SLC4A5	T	0.1612	0.1603	1.03	0.646621	NA	NA	NA	NA	NA	NA	NA	NA	NA	NA	NA	NA	NA	NA	NA	1.03004	0.0700442	0.6626	+???	T	0.0347228	C	0.99	0.905686	T	0.0347228	C	0.887304	0.591378	0.955424	0.0779919	0.5433	--
chr2:74510141	rs34218400	A/G	SLC4A5	NA	NA	NA	NA	NA	NA	NA	NA	NA	NA	NA	NA	NA	NA	NA	NA	NA	NA	NA	NA	NA	NA	NA	NA	G	0.151519	A	0.99	0.882644	NA	NA	NA	NA	NA	1.01015	0.0747628	0.8891	+?
chr2:74510894	rs12615463	A/G	SLC4A5	A	0.5016	0.4985	0.97	0.518403	NA	NA	NA	NA	NA	NA	NA	NA	NA	NA	NA	NA	NA	NA	NA	0.96996	0.0464464	0.5027	-???	A	0.0973991	G	1.05	0.324781	A	0.07157	G	1.03684	0.776512	1.04812	0.0520072	0.3537	++
chr2:74511743	rs9309481	T/C	SLC4A5	T	0.7835	0.7658	0.93	0.187883	NA	NA	NA	NA	NA	NA	NA	NA	NA	NA	NA	NA	NA	NA	NA	0.929973	0.0543242	0.1701	-???	T	0.193882	C	1.02	0.621465	T	0.1551	C	1.04281	0.39025	1.0246	0.0387312	0.5234	++
chr2:74511923	rs72818074	T/C	SLC4A5	T	0.5036	0.5	0.97	0.504074	NA	NA	NA	NA	NA	NA	NA	NA	NA	NA	NA	NA	NA	NA	NA	0.96996	0.0464464	0.5025	-???	T	0.0917593	C	1.04	0.474789	T	0.05666	C	1.05362	0.667127	1.04196	0.0572805	0.4602	++
chr2:74512597	rs6546901	A/G	SLC4A5	A	0.7778	0.7595	0.93	0.177731	NA	NA	NA	NA	NA	NA	NA	NA	NA	NA	NA	NA	NA	NA	NA	0.929973	0.0541134	0.1683	-???	A	0.193357	G	1.02	0.633412	A	0.1551	G	1.04533	0.374554	1.02532	0.0399785	0.523	++
chr2:74512800	rs3771730	A/G	SLC4A5	A	0.4164	0.4018	0.98	0.739831	NA	NA	NA	NA	NA	NA	NA	NA	NA	NA	NA	NA	NA	NA	NA	0.980003	0.0469697	0.6596	-???	A	0.0576657	G	1.26	0.0108216	A	0.0576657	G	1.13573	0.532343	1.24098	0.122435	0.06166	++
chr2:74512808	rs12617294	A/G	SLC4A5	A	0.2226	0.2183	1	0.968644	NA	NA	NA	NA	NA	NA	NA	NA	NA	NA	NA	NA	NA	NA	NA	1	0.0567519	1	+???	A	0.0896412	G	1	0.965557	A	0.09642	G	1.02058	0.549275	1.02061	0.104839	0.8381	++
chr2:74513666	rs73948737	A/C	SLC4A5	C	0.2687	0.2605	1.01	0.782777	NA	NA	NA	NA	NA	NA	NA	NA	NA	NA	NA	NA	NA	NA	NA	0.99005	0.0535864	0.8488	-???	C	0.0948818	A	1.03	0.531119	C	0.09742	A	1.03014	0.493627	0.970834	0.0464464	0.515	--
chr2:74514667	rs758699	T/C	SLC4A5	C	0.799	0.784	0.96	0.501051	NA	NA	NA	NA	NA	NA	NA	NA	NA	NA	NA	NA	NA	NA	NA	1.04164	0.0554846	0.4497	+???	C	0.193581	T	1.03	0.378874	C	0.164	T	1.02987	0.569762	0.970931	0.0335505	0.3713	--
chr2:74515158	rs7560244	A/G	SLC4A5	A	0.3724	0.3686	0.97	0.545413	NA	NA	NA	NA	NA	NA	NA	NA	NA	NA	NA	NA	NA	NA	NA	0.96996	0.0469697	0.5073	-???	A	0.111953	G	0.98	0.587136	A	0.1213	G	0.987641	0.872951	0.981081	0.0356197	0.5854	--
chr2:74515897	rs7575147	T/C	SLC4A5	C	0.8052	0.7881	0.96	0.397317	NA	NA	NA	NA	NA	NA	NA	NA	NA	NA	NA	NA	NA	NA	NA	1.04164	0.0555902	0.4507	+???	C	0.196936	T	1.05	0.230369	C	0.164	T	1.02518	0.595771	0.957241	0.0402905	0.268	--
chr2:74516928	rs3771731	C/G	SLC4A5	C	0.4243	0.413	1	0.944372	NA	NA	NA	NA	NA	NA	NA	NA	NA	NA	NA	NA	NA	NA	NA	1	0.0457141	1	+???	C	0.0798595	G	1.17	0.0156665	C	0.0798595	G	1.21317	0.309468	1.17468	0.0795022	0.03531	++
chr2:74517251	rs2191309	A/C	SLC4A5	A	0.4216	0.4093	1	0.970144	NA	NA	NA	NA	NA	NA	NA	NA	NA	NA	NA	NA	NA	NA	NA	1	0.0457141	1	+???	A	0.0792257	C	1.17	0.0143231	A	0.0792257	C	1.19911	0.349381	1.17316	0.0784232	0.03439	++
chr2:74517680	rs3755439	A/G	SLC4A5	G	0.4222	0.4096	1	0.943256	NA	NA	NA	NA	NA	NA	NA	NA	NA	NA	NA	NA	NA	NA	NA	1	0.0457141	1	-???	G	0.0632453	A	1.23	0.0172016	G	0.0632453	A	1.09338	0.658631	0.826298	0.114271	0.07784	--
chr2:74519981	rs72622645	T/C	SLC4A5	T	0.4261	0.4141	1	0.946459	NA	NA	NA	NA	NA	NA	NA	NA	NA	NA	NA	NA	NA	NA	NA	1	0.0459233	1	+???	T	0.0607741	C	1.23	0.0184075	T	0.0607741	C	1.0705	0.740688	1.20527	0.115051	0.08647	++
chr2:74520293	rs34481267	A/G	SLC4A5	NA	NA	NA	NA	NA	NA	NA	NA	NA	NA	NA	NA	NA	NA	NA	NA	NA	NA	NA	NA	NA	NA	NA	NA	G	0.0820447	A	1.07	0.208343	NA	NA	NA	NA	NA	0.934541	0.0625801	0.2649	-?
chr2:74521345	rs3771733	T/C	SLC4A5	C	0.4282	0.4172	1	0.996337	NA	NA	NA	NA	NA	NA	NA	NA	NA	NA	NA	NA	NA	NA	NA	1	0.0457141	1	-???	C	0.0781881	T	1.16	0.0404049	C	0.0781881	T	1.11019	0.620854	0.867448	0.0871939	0.08898	--
chr2:74521411	rs3771734	T/C	SLC4A5	T	0.4289	0.4177	1	0.98337	NA	NA	NA	NA	NA	NA	NA	NA	NA	NA	NA	NA	NA	NA	NA	1	0.0457141	1	+???	T	0.0715682	C	1.22	0.0176798	T	0.0715682	C	1.1625	0.474652	1.21216	0.108935	0.0629	++
chr2:74524349	rs75178161	T/G	SLC4A5	T	0.4199	0.436	1.05	0.27397	NA	NA	NA	NA	NA	NA	NA	NA	NA	NA	NA	NA	NA	NA	NA	1.05001	0.0469697	0.2877	+???	T	0.114164	G	1.03	0.549708	T	0.1193	G	0.962629	0.716242	1.01248	0.0472838	0.7886	+-
chr2:74524558	rs78990635	T/C	SLC4A5	C	0.4472	0.4629	1.05	0.291161	NA	NA	NA	NA	NA	NA	NA	NA	NA	NA	NA	NA	NA	NA	NA	0.952372	0.0456095	0.2743	-???	C	0.115798	T	1.02	0.593972	C	0.1193	T	0.97791	0.852471	0.986492	0.0369669	0.7087	-+
chr2:74526137	rs12620056	T/C	SLC4A5	T	0.1537	0.1481	0.99	0.858447	NA	NA	NA	NA	NA	NA	NA	NA	NA	NA	NA	NA	NA	NA	NA	0.989951	0.0734739	0.8872	-???	T	0.0279829	C	1.05	0.557309	T	0.0279829	C	0.809792	0.314606	0.970931	0.0824208	0.7097	+-
chr2:74526373	rs11126427	C/G	SLC4A5	C	0.3824	0.3639	0.98	0.713385	NA	NA	NA	NA	NA	NA	NA	NA	NA	NA	NA	NA	NA	NA	NA	0.980003	0.0469697	0.6598	-???	C	0.0474356	G	1.23	0.0194318	C	0.0474356	G	1.18392	0.406851	1.22434	0.118066	0.06967	++
chr2:74526382	rs6760558	A/G	SLC4A5	G	0.4464	0.4606	1.04	0.362458	NA	NA	NA	NA	NA	NA	NA	NA	NA	NA	NA	NA	NA	NA	NA	0.961558	0.0456095	0.3788	-???	G	0.127979	A	1.02	0.710534	G	0.1203	A	1.01095	0.898918	0.982751	0.0502204	0.7226	--
chr2:74526465	rs11126428	T/C	SLC4A5	T	0.3847	0.3661	0.98	0.688993	NA	NA	NA	NA	NA	NA	NA	NA	NA	NA	NA	NA	NA	NA	NA	0.980003	0.0466557	0.658	-???	T	0.0466808	C	1.25	0.0145907	T	0.0466808	C	1.15735	0.437607	1.23714	0.123445	0.06747	++
chr2:74527956	rs3771735	C/G	SLC4A5	G	0.3847	0.3661	0.98	0.688879	NA	NA	NA	NA	NA	NA	NA	NA	NA	NA	NA	NA	NA	NA	NA	1.02041	0.0466557	0.6579	+???	G	0.0477619	C	1.23	0.0186402	G	0.0477619	C	1.18903	0.396348	0.816278	0.117395	0.06727	--
chr2:74531420	rs9309483	T/C	SLC4A5	C	0.8334	0.8303	1.05	0.393816	NA	NA	NA	NA	NA	NA	NA	NA	NA	NA	NA	NA	NA	NA	NA	0.952372	0.059821	0.4009	-???	C	0.176048	T	1.04	0.284558	C	0.1402	T	1.04501	0.563151	0.960789	0.0369669	0.2716	--
chr2:74531583	rs3771737	A/G	SLC4A5	A	0.385	0.3673	0.98	0.738146	NA	NA	NA	NA	NA	NA	NA	NA	NA	NA	NA	NA	NA	NA	NA	0.980003	0.0466557	0.6579	-???	A	0.049524	G	1.23	0.0205783	A	0.049524	G	1.1884	0.395811	1.22483	0.119184	0.07175	++
chr2:74532569	rs10182348	T/C	SLC4A5	C	0.4485	0.4641	1.05	0.292503	NA	NA	NA	NA	NA	NA	NA	NA	NA	NA	NA	NA	NA	NA	NA	0.952372	0.0452959	0.2712	-???	C	0.126081	T	1.01	0.776352	C	0.1203	T	1.01293	0.851834	0.989753	0.0347915	0.7624	--
chr2:74532772	rs56682886	T/C	SLC4A5	C	0.4477	0.4639	1.05	0.273899	NA	NA	NA	NA	NA	NA	NA	NA	NA	NA	NA	NA	NA	NA	NA	0.952372	0.0452959	0.2712	-???	C	0.115003	T	1.02	0.695794	C	0.1183	T	0.99187	0.983433	0.987084	0.0484365	0.7831	-+
chr2:74534374	rs59042787	A/G	SLC4A5	G	0.4482	0.4644	1.05	0.269935	NA	NA	NA	NA	NA	NA	NA	NA	NA	NA	NA	NA	NA	NA	NA	0.952372	0.0454004	0.2713	-???	G	0.125585	A	1.01	0.766511	G	0.1203	A	1.013	0.851346	0.989753	0.0333438	0.7535	--
chr2:74534691	rs9789404	T/C	SLC4A5	C	0.4479	0.4641	1.05	0.275122	NA	NA	NA	NA	NA	NA	NA	NA	NA	NA	NA	NA	NA	NA	NA	0.952372	0.0452959	0.2712	-???	C	0.125808	T	1.01	0.750486	C	0.1203	T	1.01092	0.880908	0.99005	0.0312792	0.7444	--
chr2:74537700	rs2109355	T/C	SLC4A5	T	0.8331	0.8297	1.05	0.429455	NA	NA	NA	NA	NA	NA	NA	NA	NA	NA	NA	NA	NA	NA	NA	1.05001	0.059821	0.4014	+???	T	0.171256	C	1.05	0.212894	T	0.1362	C	1.03159	0.672442	1.04666	0.0394586	0.2387	++
chr2:74538315	rs4263128	T/C	SLC4A5	NA	NA	NA	NA	NA	NA	NA	NA	NA	NA	NA	NA	NA	NA	NA	NA	NA	NA	NA	NA	NA	NA	NA	NA	T	0.080221	C	1.06	0.29035	NA	NA	NA	NA	NA	1.06003	0.0636432	0.3449	+?
chr2:74539400	rs13419276	A/G	SLC4A5	G	0.4449	0.4611	1.05	0.257147	NA	NA	NA	NA	NA	NA	NA	NA	NA	NA	NA	NA	NA	NA	NA	0.952372	0.0458187	0.2766	-???	G	0.12359	A	1.02	0.68828	G	0.1233	A	1.01339	0.872867	0.981866	0.0471791	0.6924	--
chr2:74539885	rs72903268	T/C	SLC4A5	C	0.4518	0.4677	1.05	0.29081	NA	NA	NA	NA	NA	NA	NA	NA	NA	NA	NA	NA	NA	NA	NA	0.952372	0.0454004	0.2719	-???	C	0.126544	T	1.02	0.669956	C	0.1203	T	1.02096	0.837228	0.980199	0.0449824	0.6496	--
chr2:74540094	rs2421844	A/G	SLC4A5	G	0.4494	0.4644	1.04	0.320093	NA	NA	NA	NA	NA	NA	NA	NA	NA	NA	NA	NA	NA	NA	NA	0.961558	0.0451914	0.3751	-???	G	0.127798	A	1.02	0.614953	G	0.1203	A	1.01349	0.887541	0.981376	0.038939	0.6232	--
chr2:74540917	rs3771738	T/C	SLC4A5	T	0.4482	0.4638	1.05	0.289367	NA	NA	NA	NA	NA	NA	NA	NA	NA	NA	NA	NA	NA	NA	NA	1.05001	0.0452959	0.2704	+???	T	0.114094	C	1.02	0.725467	T	0.1183	C	0.994585	0.981294	1.01268	0.0528492	0.8061	+-
chr2:74542691	rs10185658	C/G	SLC4A5	G	0.1583	0.1603	0.94	0.339987	NA	NA	NA	NA	NA	NA	NA	NA	NA	NA	NA	NA	NA	NA	NA	1.06386	0.0621551	0.3045	+???	G	0.174002	C	1.05	0.233156	G	0.1402	C	1.03786	0.628896	0.954469	0.041019	0.2471	--
chr2:74543592	rs57980131	A/G	SLC4A5	A	0.3871	0.3681	0.98	0.635	NA	NA	NA	NA	NA	NA	NA	NA	NA	NA	NA	NA	NA	NA	NA	0.980003	0.0467603	0.6583	-???	A	0.0456455	G	1.25	0.0146108	A	0.0456455	G	1.11284	0.577399	1.23011	0.123108	0.07456	++
chr2:74544125	rs11126430	T/C	SLC4A5	T	0.8265	0.8231	1.04	0.441737	NA	NA	NA	NA	NA	NA	NA	NA	NA	NA	NA	NA	NA	NA	NA	1.03998	0.0586558	0.4913	+???	T	0.17004	C	1.05	0.191425	T	0.1362	C	1.04918	0.548998	1.04991	0.0380044	0.1919	++
chr2:74544307	rs55806524	T/C	SLC4A5	NA	NA	NA	NA	NA	NA	NA	NA	NA	NA	NA	NA	NA	NA	NA	NA	NA	NA	NA	NA	NA	NA	NA	NA	C	0.0398336	T	1.09	0.197615	NA	NA	NA	NA	NA	0.917411	0.0810146	0.2686	-?
chr2:74545566	rs12615023	A/C	SLC4A5	A	0.4421	0.4581	1.05	0.280682	NA	NA	NA	NA	NA	NA	NA	NA	NA	NA	NA	NA	NA	NA	NA	1.05001	0.0452959	0.2708	+???	A	0.113415	C	1.01	0.803613	A	0.1153	C	1.02181	0.793276	1.01187	0.0393547	0.7608	++
chr2:74545697	rs57331310	T/C	SLC4A5	T	0.389	0.3707	0.98	0.644224	NA	NA	NA	NA	NA	NA	NA	NA	NA	NA	NA	NA	NA	NA	NA	0.980003	0.0466557	0.6574	-???	T	0.047685	C	1.23	0.0206011	T	0.047685	C	1.17794	0.389697	1.22348	0.119072	0.07313	++
chr2:74547359	rs7567768	T/C	SLC4A5	T	0.441	0.4575	1.05	0.275829	NA	NA	NA	NA	NA	NA	NA	NA	NA	NA	NA	NA	NA	NA	NA	1.05001	0.0452959	0.2712	+???	T	0.121334	C	1.01	0.780052	T	0.1163	C	1.02913	0.75294	1.01248	0.0354126	0.7223	++
chr2:74548102	rs7571411	A/G	SLC4A5	A	0.442	0.4576	1.05	0.305993	NA	NA	NA	NA	NA	NA	NA	NA	NA	NA	NA	NA	NA	NA	NA	1.05001	0.0452959	0.271	+???	A	0.111139	G	1.02	0.674338	A	0.1143	G	1.00572	0.875978	1.01694	0.0458187	0.7067	++
chr2:74548807	rs10211612	A/G	SLC4A5	G	0.4457	0.4608	1.05	0.288288	NA	NA	NA	NA	NA	NA	NA	NA	NA	NA	NA	NA	NA	NA	NA	0.952372	0.0452959	0.2706	-???	G	0.131077	A	1.05	0.184088	G	0.1342	A	1.03187	0.740502	0.955042	0.0373818	0.2094	--
chr2:74551283	rs59468240	A/C	SLC4A5	A	0.441	0.456	1.05	0.316469	NA	NA	NA	NA	NA	NA	NA	NA	NA	NA	NA	NA	NA	NA	NA	1.05001	0.0454004	0.272	+???	A	0.109639	C	1.02	0.706374	A	0.1143	C	0.996487	0.993446	1.014	0.0501153	0.7755	+-
chr2:74554041	rs3771740	A/T	SLC4A5	A	0.4435	0.4578	1.04	0.370432	NA	NA	NA	NA	NA	NA	NA	NA	NA	NA	NA	NA	NA	NA	NA	1.03998	0.0454004	0.3766	+???	A	0.126601	T	1.01	0.738419	A	0.1213	T	1.01185	0.943467	1.01015	0.0299394	0.731	++
chr2:74557187	rs72903286	A/T	SLC4A5	T	0.1761	0.1787	0.95	0.413292	NA	NA	NA	NA	NA	NA	NA	NA	NA	NA	NA	NA	NA	NA	NA	1.05264	0.0587617	0.3692	+???	T	0.173742	A	1.05	0.182252	T	0.1372	A	1.04938	0.553253	0.952467	0.037278	0.1836	--
chr2:74558277	rs78552199	T/C	SLC4A5	T	0.4423	0.4574	1.04	0.324799	NA	NA	NA	NA	NA	NA	NA	NA	NA	NA	NA	NA	NA	NA	NA	1.03998	0.0452959	0.3764	+???	T	0.114697	C	1.01	0.79817	T	0.1183	C	0.996037	0.967209	1.00783	0.0383158	0.8348	+-
chr2:74559414	rs13427762	T/C	SLC4A5	T	0.8272	0.8242	1.05	0.422643	NA	NA	NA	NA	NA	NA	NA	NA	NA	NA	NA	NA	NA	NA	NA	1.05001	0.0587617	0.3929	+???	T	0.171264	C	1.05	0.174788	T	0.1372	C	1.05076	0.540854	1.05012	0.0367595	0.1753	++
chr2:74559458	2:74559458:d	D/I	SLC4A5	D	0.4423	0.4574	1.04	0.328901	NA	NA	NA	NA	NA	NA	NA	NA	NA	NA	NA	NA	NA	NA	NA	1.03998	0.0452959	0.3763	+???	NA	NA	NA	NA	NA	NA	NA	NA	NA	NA	0.989555	0.103735	NA	NA
chr2:74559458	2:74559458:D	CAT/C	SLC4A5	NA	NA	NA	NA	NA	NA	NA	NA	NA	NA	NA	NA	NA	NA	NA	NA	NA	NA	NA	NA	1.03998	0.0452959	NA	NA	NA	NA	NA	NA	NA	C	0.1143	CAT	1.01059	0.856311	0.989555	0.103735	0.915	?-
chr2:74560002	rs3755440	T/C	SLC4A5	T	0.4423	0.4574	1.04	0.329007	NA	NA	NA	NA	NA	NA	NA	NA	NA	NA	NA	NA	NA	NA	NA	1.03998	0.0452959	0.3763	+???	T	0.110719	C	1.02	0.715912	T	0.1143	C	1.0106	0.856167	1.01755	0.0516917	0.7299	++
chr2:74560582	rs77575705	T/C	SLC4A5	C	0.4428	0.4577	1.04	0.328586	NA	NA	NA	NA	NA	NA	NA	NA	NA	NA	NA	NA	NA	NA	NA	0.961558	0.0452959	0.3764	-???	C	0.111166	T	1.02	0.593328	C	0.1153	T	0.999623	0.99158	0.983144	0.0370706	0.6408	-+
chr2:74562140	rs13387588	C/G	SLC4A5	C	0.4432	0.4579	1.04	0.346461	NA	NA	NA	NA	NA	NA	NA	NA	NA	NA	NA	NA	NA	NA	NA	1.03998	0.0454004	0.3765	+???	C	0.125604	G	1.01	0.850102	C	0.1223	G	1.02943	0.733955	1.01491	0.0495904	0.7606	++
chr2:74562460	rs78466814	A/C	SLC4A5	C	0.3409	0.3438	1.04	0.366668	NA	NA	NA	NA	NA	NA	NA	NA	NA	NA	NA	NA	NA	NA	NA	0.961558	0.0491707	0.4138	-???	C	0.0584279	A	0.97	0.6634	C	0.0584279	A	0.864041	0.438021	1.05696	0.0666256	0.3902	++
chr2:74564411	rs3771741	A/G	SLC4A5	G	0.4491	0.4637	1.04	0.345383	NA	NA	NA	NA	NA	NA	NA	NA	NA	NA	NA	NA	NA	NA	NA	0.961558	0.0452959	0.3759	-???	G	0.116296	A	1.02	0.614912	G	0.1203	A	0.98847	0.932938	0.985408	0.038939	0.7	-+
chr2:74565057	rs7592599	T/C	SLC4A5	T	0.4423	0.4575	1.04	0.326779	NA	NA	NA	NA	NA	NA	NA	NA	NA	NA	NA	NA	NA	NA	NA	1.03998	0.0452959	0.3761	+???	T	0.115088	C	1.01	0.803735	T	0.1203	C	1.00508	0.883913	1.00924	0.0393547	0.8121	++
chr2:74565186	rs2098128	A/G	SLC4A5	G	0.8349	0.8312	1.04	0.483795	NA	NA	NA	NA	NA	NA	NA	NA	NA	NA	NA	NA	NA	NA	NA	0.961558	0.059821	0.4999	-???	G	0.177846	A	1.06	0.158726	G	0.1441	A	1.04807	0.557694	0.945539	0.0417479	0.1706	--
chr2:74566298	rs6546902	C/G	SLC4A5	C	0.1662	0.1696	0.96	0.435163	NA	NA	NA	NA	NA	NA	NA	NA	NA	NA	NA	NA	NA	NA	NA	0.960021	0.059821	0.4824	-???	C	0.179212	G	1.06	0.151172	C	0.1441	G	1.03831	0.641799	1.0557	0.041019	0.1771	++
chr2:74567069	rs10168300	C/G	SLC4A5	G	0.4437	0.4582	1.04	0.345921	NA	NA	NA	NA	NA	NA	NA	NA	NA	NA	NA	NA	NA	NA	NA	0.961558	0.0454004	0.3767	-???	G	0.126356	C	1.01	0.732994	G	0.1233	C	1.02681	0.802198	0.988566	0.0293217	0.6917	--
chr2:74567467	rs3821303	A/G	SLC4A5	G	0.45	0.4647	1.04	0.337489	NA	NA	NA	NA	NA	NA	NA	NA	NA	NA	NA	NA	NA	NA	NA	0.961558	0.0452959	0.376	-???	G	0.127121	A	1.02	0.694614	G	0.1243	A	1.02016	0.836972	0.980395	0.048122	0.6726	--
chr2:74568557	rs12151688	A/G	SLC4A5	G	0.3839	0.3662	0.99	0.747206	NA	NA	NA	NA	NA	NA	NA	NA	NA	NA	NA	NA	NA	NA	NA	1.01015	0.0466557	0.8257	+???	G	0.0491914	A	1.26	0.0109743	G	0.0491914	A	1.06271	0.691307	0.814403	0.122322	0.07529	--
chr2:74569118	rs3755441	T/C	SLC4A5	T	0.4484	0.4632	1.04	0.343247	NA	NA	NA	NA	NA	NA	NA	NA	NA	NA	NA	NA	NA	NA	NA	1.03998	0.0452959	0.3763	+???	T	0.116312	C	1.01	0.795625	T	0.1213	C	0.996477	0.953255	1.00803	0.0379006	0.8307	+-
chr2:74570033	rs3755442	T/C	SLC4A5	T	0.4493	0.4638	1.04	0.35397	NA	NA	NA	NA	NA	NA	NA	NA	NA	NA	NA	NA	NA	NA	NA	1.03998	0.0452959	0.3762	+???	T	0.126706	C	1.01	0.745784	T	0.1233	C	1.02646	0.800653	1.01167	0.0307637	0.7025	++
chr2:74570277	rs3755443	C/G	SLC4A5	G	0.4432	0.4581	1.04	0.333196	NA	NA	NA	NA	NA	NA	NA	NA	NA	NA	NA	NA	NA	NA	NA	0.961558	0.0454004	0.3767	-???	G	0.126439	C	1.01	0.740674	G	0.1233	C	1.02968	0.770502	0.988269	0.0301454	0.6914	--
chr2:74570654	rs3771742	A/G	SLC4A5	G	0.4485	0.4632	1.04	0.347637	NA	NA	NA	NA	NA	NA	NA	NA	NA	NA	NA	NA	NA	NA	NA	0.961558	0.0452959	0.376	-???	G	0.116441	A	1.02	0.639952	G	0.1213	A	0.988688	0.944047	0.985999	0.0415396	0.729	-+
chr2:74572003	rs6714954	C/G	SLC4A5	C	0.4497	0.4642	1.04	0.368555	NA	NA	NA	NA	NA	NA	NA	NA	NA	NA	NA	NA	NA	NA	NA	1.03998	0.0454004	0.3768	+???	C	0.116611	G	1	0.981905	C	0.1223	G	1.00435	0.86711	1.00431	0.10175	0.9643	++
chr2:74572082	rs6732913	T/C	SLC4A5	C	0.4491	0.4633	1.04	0.377928	NA	NA	NA	NA	NA	NA	NA	NA	NA	NA	NA	NA	NA	NA	NA	0.961558	0.0452959	0.3759	-???	C	0.1259	T	1.01	0.824361	C	0.1243	T	1.02882	0.713265	0.986591	0.0434161	0.7503	--
chr2:74573906	rs6546903	T/C	SLC4A5	T	0.4482	0.4623	1.04	0.381686	NA	NA	NA	NA	NA	NA	NA	NA	NA	NA	NA	NA	NA	NA	NA	1.03998	0.0452959	0.3759	+???	T	0.11456	C	1.02	0.713066	T	0.1223	C	0.99353	0.950505	1.01298	0.0509558	0.7955	+-
chr2:74575903	rs6724489	T/C	SLC4A5	C	0.4486	0.4624	1.04	0.396888	NA	NA	NA	NA	NA	NA	NA	NA	NA	NA	NA	NA	NA	NA	NA	0.961558	0.0452959	0.3762	-???	C	0.115751	T	1.02	0.721583	C	0.1233	T	1.02152	0.711317	0.980003	0.0522177	0.6915	--
chr2:74577397	rs7581836	T/G	SLC4A5	G	0.4488	0.462	1.04	0.413261	NA	NA	NA	NA	NA	NA	NA	NA	NA	NA	NA	NA	NA	NA	NA	0.961558	0.0452959	0.376	-???	G	0.119844	T	1.02	0.643307	G	0.1233	T	0.996697	0.982243	0.98462	0.0418521	0.7059	-+
chr2:74578536	rs3771744	A/G	SLC4A5	A	0.8237	0.821	1.05	0.348127	NA	NA	NA	NA	NA	NA	NA	NA	NA	NA	NA	NA	NA	NA	NA	1.05001	0.0584441	0.3902	+???	A	0.177418	G	1.06	0.130112	A	0.1461	G	1.03616	0.61634	1.0557	0.0391468	0.1582	++
chr2:74579455	rs79427702	T/C	SLC4A5	C	0.1139	0.1126	0.96	0.619421	NA	NA	NA	NA	NA	NA	NA	NA	NA	NA	NA	NA	NA	NA	NA	1.04164	0.0826373	0.6073	+???	NA	NA	NA	NA	NA	NA	NA	NA	NA	NA	NA	NA	NA	NA
chr2:74579910	rs75909869	T/G	SLC4A5	T	0.1495	0.1528	0.97	0.648835	NA	NA	NA	NA	NA	NA	NA	NA	NA	NA	NA	NA	NA	NA	NA	0.96996	0.0649203	0.6279	-???	T	0.0335278	G	1.01	0.922042	T	0.0335278	G	0.930488	0.552318	0.98738	0.10153	0.8956	+-
chr2:74579912	rs6546904	A/G	SLC4A5	A	0.4363	0.4478	1.02	0.580524	NA	NA	NA	NA	NA	NA	NA	NA	NA	NA	NA	NA	NA	NA	NA	1.02	0.0454004	0.6557	+???	A	0.12646	G	1.02	0.665808	A	0.1252	G	1.02306	0.793704	1.02061	0.04446	0.639	++
chr2:74580353	rs6546905	A/G	SLC4A5	G	0.8307	0.828	1.05	0.359896	NA	NA	NA	NA	NA	NA	NA	NA	NA	NA	NA	NA	NA	NA	NA	0.952372	0.0593971	0.3981	-???	G	0.199007	A	1.06	0.147083	G	0.1471	A	1.03185	0.649361	0.948285	0.0406026	0.1825	--
chr2:74581648	rs3771745	A/G	SLC4A5	G	0.4436	0.4548	1.03	0.510123	NA	NA	NA	NA	NA	NA	NA	NA	NA	NA	NA	NA	NA	NA	NA	0.970834	0.045505	0.5067	-???	G	0.127992	A	1.02	0.626198	G	0.1252	A	1.01707	0.813418	0.980885	0.0400825	0.623	--
chr2:74581764	rs3771746	T/C	SLC4A5	C	0.4436	0.4548	1.03	0.510195	NA	NA	NA	NA	NA	NA	NA	NA	NA	NA	NA	NA	NA	NA	NA	0.970834	0.045505	0.5067	-???	C	0.127992	T	1.02	0.645465	C	0.1252	T	1.01757	0.810993	0.980787	0.0420605	0.6389	--
chr2:74583457	2:74583457:d	D/I	SLC4A5	D	0.8241	0.8219	1.05	0.347206	NA	NA	NA	NA	NA	NA	NA	NA	NA	NA	NA	NA	NA	NA	NA	1.05001	0.05855	0.3909	+???	NA	NA	NA	NA	NA	NA	NA	NA	NA	NA	0.969476	0.0958168	NA	NA
chr2:74583457	2:74583457:D	CTA/C	SLC4A5	NA	NA	NA	NA	NA	NA	NA	NA	NA	NA	NA	NA	NA	NA	NA	NA	NA	NA	NA	NA	1.05001	0.05855	NA	NA	NA	NA	NA	NA	NA	C	0.1451	CTA	1.03151	0.632465	0.969476	0.0958168	0.7347	?-
chr2:74583478	rs3771747	A/G	SLC4A5	A	0.4351	0.4467	1.02	0.598369	NA	NA	NA	NA	NA	NA	NA	NA	NA	NA	NA	NA	NA	NA	NA	1.02	0.0454004	0.6554	+???	A	0.113397	G	1.02	0.679158	A	0.1223	G	0.989988	0.954301	1.01329	0.0462371	0.7698	+-
chr2:74585032	rs917241	T/C	SLC4A5	T	0.3883	0.3747	1.01	0.81911	NA	NA	NA	NA	NA	NA	NA	NA	NA	NA	NA	NA	NA	NA	NA	1.01005	0.0464464	0.8267	+???	T	0.0470968	C	1.26	0.0119606	T	0.0470968	C	1.06407	0.669365	1.22654	0.123445	0.07941	++
chr2:74586193	rs735102	A/G	SLC4A5	G	0.3946	0.3804	1.01	0.85834	NA	NA	NA	NA	NA	NA	NA	NA	NA	NA	NA	NA	NA	NA	NA	0.99005	0.0463417	0.8261	-???	G	0.0512095	A	1.23	0.0166072	G	0.0512095	A	1.13644	0.480887	0.821355	0.114159	0.06868	--
chr2:74586737	2:74586737:i	D/I	SLC4A5	I	0.4354	0.4466	1.02	0.602865	NA	NA	NA	NA	NA	NA	NA	NA	NA	NA	NA	NA	NA	NA	NA	0.980395	0.0454004	0.6556	-???	NA	NA	NA	NA	NA	NA	NA	NA	NA	NA	1.01939	0.0989993	NA	NA
chr2:74586737	2:74586737:I	T/TA	SLC4A5	NA	NA	NA	NA	NA	NA	NA	NA	NA	NA	NA	NA	NA	NA	NA	NA	NA	NA	NA	NA	0.980395	0.0454004	NA	NA	NA	NA	NA	NA	NA	TA	0.1213	T	0.980989	0.912364	1.01939	0.0989993	0.839	?+
chr2:74586811	rs9309484	A/G	SLC4A5	G	0.437	0.4476	1.02	0.644418	NA	NA	NA	NA	NA	NA	NA	NA	NA	NA	NA	NA	NA	NA	NA	0.980395	0.0454004	0.6555	-???	G	0.125745	A	1.02	0.609918	G	0.1233	A	1.00344	0.94539	0.983045	0.0383158	0.6488	--
chr2:74586976	rs75441850	A/G	SLC4A5	A	0.2847	0.2924	1.04	0.384501	NA	NA	NA	NA	NA	NA	NA	NA	NA	NA	NA	NA	NA	NA	NA	1.03998	0.0509558	0.43	+???	A	0.0546603	G	1	0.999287	A	0.0546603	G	0.853666	0.45257	0.853679	0.147516	0.2501	+-
chr2:74589019	rs741788	A/G	SLC4A5	G	0.4409	0.451	1.02	0.647362	NA	NA	NA	NA	NA	NA	NA	NA	NA	NA	NA	NA	NA	NA	NA	0.980395	0.045505	0.6563	-???	G	0.115613	A	1.03	0.524794	G	0.1223	A	0.991795	0.954593	0.978827	0.0454004	0.6296	-+
chr2:74589288	rs2268427	C/G	SLC4A5	C	0.3947	0.3804	1.01	0.863328	NA	NA	NA	NA	NA	NA	NA	NA	NA	NA	NA	NA	NA	NA	NA	1.01005	0.0463417	0.8261	+???	C	0.0489101	G	1.25	0.0134437	C	0.0489101	G	1.06418	0.668955	1.21982	0.120416	0.08048	++
chr2:74589897	rs2268426	T/G	SLC4A5	T	0.3886	0.3746	1.01	0.841779	NA	NA	NA	NA	NA	NA	NA	NA	NA	NA	NA	NA	NA	NA	NA	1.01005	0.0464464	0.8267	+???	T	0.0486006	G	1.25	0.0130308	T	0.0486006	G	1.06418	0.668955	1.22006	0.119856	0.07892	++
chr2:74591760	rs3755444	T/C	DCTN1	C	0.3885	0.3746	1.01	0.837454	NA	NA	NA	NA	NA	NA	NA	NA	NA	NA	NA	NA	NA	NA	NA	0.99005	0.0464464	0.8267	-???	C	0.0488976	T	1.25	0.0131859	C	0.0488976	T	1.06417	0.669015	0.819632	0.12008	0.07951	--
chr2:74595014	rs909177	A/G	DCTN1	A	0.4332	0.4458	1.03	0.516993	NA	NA	NA	NA	NA	NA	NA	NA	NA	NA	NA	NA	NA	NA	NA	1.03004	0.045505	0.5061	+???	A	0.115152	G	1.02	0.577003	A	0.1223	G	0.999354	0.87254	1.01725	0.0355162	0.6245	+-
chr2:74595483	rs2268425	A/G	DCTN1	A	0.1495	0.1527	0.97	0.649243	NA	NA	NA	NA	NA	NA	NA	NA	NA	NA	NA	NA	NA	NA	NA	0.96996	0.0648139	0.6274	-???	A	0.0334735	G	1.02	0.803365	A	0.0334735	G	0.911304	0.483854	0.998002	0.0820961	0.9801	+-
chr2:74595716	rs34598987	A/G	DCTN1	NA	NA	NA	NA	NA	NA	NA	NA	NA	NA	NA	NA	NA	NA	NA	NA	NA	NA	NA	NA	NA	NA	NA	NA	A	0.0725746	G	1.05	0.403549	NA	NA	NA	NA	NA	1.05001	0.067159	0.4527	+?
chr2:74596168	2:74596168:i	D/I	DCTN1	I	0.4357	0.4471	1.02	0.60542	NA	NA	NA	NA	NA	NA	NA	NA	NA	NA	NA	NA	NA	NA	NA	0.980395	0.0454004	0.6555	-???	NA	NA	NA	NA	NA	NA	NA	NA	NA	NA	1.00461	0.0974617	NA	NA
chr2:74596168	2:74596168:I	G/GA	DCTN1	NA	NA	NA	NA	NA	NA	NA	NA	NA	NA	NA	NA	NA	NA	NA	NA	NA	NA	NA	NA	0.980395	0.0454004	NA	NA	NA	NA	NA	NA	NA	GA	0.1243	G	0.995384	0.987321	1.00461	0.0974617	0.9603	?+
chr2:74597527	rs740277	A/G	DCTN1	A	0.4342	0.4454	1.02	0.613011	NA	NA	NA	NA	NA	NA	NA	NA	NA	NA	NA	NA	NA	NA	NA	1.02	0.0454004	0.6558	+???	A	0.113232	G	1.02	0.661673	A	0.1213	G	0.983383	0.975157	1.01248	0.0440423	0.7741	+-
chr2:74598999	2:74598999:d	D/I	DCTN1	D	0.8261	0.823	1.05	0.423442	NA	NA	NA	NA	NA	NA	NA	NA	NA	NA	NA	NA	NA	NA	NA	1.05001	0.0593971	0.3976	+???	NA	NA	NA	NA	NA	NA	NA	NA	NA	NA	1.0029	0.0938461	NA	NA
chr2:74598999	2:74598999:D	A/AAAG	DCTN1	NA	NA	NA	NA	NA	NA	NA	NA	NA	NA	NA	NA	NA	NA	NA	NA	NA	NA	NA	NA	1.05001	0.0593971	NA	NA	NA	NA	NA	NA	NA	A	0.1421	AAAG	1.00294	0.888035	1.0029	0.0938461	0.9739	?+
chr2:74600553	rs6718621	A/C	DCTN1	C	0.3888	0.3746	1.01	0.87216	NA	NA	NA	NA	NA	NA	NA	NA	NA	NA	NA	NA	NA	NA	NA	0.99005	0.0464464	0.8265	-???	C	0.050809	A	1.23	0.0185837	C	0.050809	A	1.16045	0.445214	0.819058	0.116613	0.0703	--
chr2:74601090	rs57699395	T/G	DCTN1	G	0.3364	0.3372	1.03	0.577435	NA	NA	NA	NA	NA	NA	NA	NA	NA	NA	NA	NA	NA	NA	NA	0.970834	0.0492756	0.5386	-???	G	0.0581502	T	0.98	0.790019	G	0.0581502	T	0.881632	0.517444	1.04907	0.0713291	0.4867	++
chr2:74602142	rs2075743	T/C	DCTN1	C	0.4359	0.4473	1.02	0.594935	NA	NA	NA	NA	NA	NA	NA	NA	NA	NA	NA	NA	NA	NA	NA	0.980395	0.0454004	0.6552	-???	C	0.105064	T	1	0.984531	C	0.09145	T	0.924251	0.47671	1.08199	0.108713	0.4454	-+
chr2:74604673	rs3213672	T/C	DCTN1	T	0.4357	0.447	1.02	0.586421	NA	NA	NA	NA	NA	NA	NA	NA	NA	NA	NA	NA	NA	NA	NA	1.02	0.0452959	0.6551	+???	T	0.104393	C	1.01	0.86355	T	0.09145	C	0.936269	0.549908	0.990149	0.0546406	0.8528	+-
chr2:74604895	rs3815241	T/C	DCTN1	C	0.4353	0.4465	1.02	0.609534	NA	NA	NA	NA	NA	NA	NA	NA	NA	NA	NA	NA	NA	NA	NA	0.980395	0.0454004	0.6554	-???	C	0.096042	T	1	0.964175	C	0.09046	T	0.888585	0.305942	1.12536	0.108713	0.2524	-+
chr2:74605898	rs79509107	T/C	DCTN1	C	0.3886	0.3746	1.01	0.834754	NA	NA	NA	NA	NA	NA	NA	NA	NA	NA	NA	NA	NA	NA	NA	0.99005	0.0464464	0.8267	-???	C	0.04902	T	1.25	0.0152724	C	0.04902	T	1.06409	0.667585	0.820534	0.122659	0.08723	--
chr2:74606787	rs3771748	T/C	DCTN1	C	0.4356	0.4467	1.02	0.61205	NA	NA	NA	NA	NA	NA	NA	NA	NA	NA	NA	NA	NA	NA	NA	0.980395	0.0454004	0.6554	-???	C	0.115373	T	1.01	0.850926	C	0.1203	T	0.98075	0.904994	0.997802	0.0495904	0.9637	-+
chr2:74610864	rs74338105	A/G	DCTN1-AS1	G	0.281	0.2946	1.03	0.549769	NA	NA	NA	NA	NA	NA	NA	NA	NA	NA	NA	NA	NA	NA	NA	0.970834	0.0543242	0.576	-???	G	0.0638792	A	0.99	0.931677	G	0.05666	A	0.950347	0.610941	1.02685	0.106166	0.7927	++
chr2:74611651	2:74611651:I	G/GA	DCTN1-AS1	NA	NA	NA	NA	NA	NA	NA	NA	NA	NA	NA	NA	NA	NA	NA	NA	NA	NA	NA	NA	NA	NA	NA	NA	NA	NA	NA	NA	NA	GA	0.05666	G	0.973353	0.73879	1.02737	0.175508	0.8673	?+
chr2:74611969	rs6713611	C/G	DCTN1-AS1	G	0.4356	0.4469	1.02	0.597407	NA	NA	NA	NA	NA	NA	NA	NA	NA	NA	NA	NA	NA	NA	NA	0.980395	0.0454004	0.6554	-???	G	0.112464	C	1.02	0.627326	G	0.1193	C	0.987107	0.975085	0.9859	0.0401865	0.7187	-+
chr2:74612379	rs6745355	A/G	DCTN1-AS1	G	0.4363	0.4478	1.02	0.580163	NA	NA	NA	NA	NA	NA	NA	NA	NA	NA	NA	NA	NA	NA	NA	0.980395	0.0454004	0.6554	-???	G	0.125811	A	1.02	0.729108	G	0.1203	A	1.0077	0.870697	0.983931	0.0529545	0.7543	--
chr2:74613555	rs73948792	T/G	DCTN1-AS1	G	0.4364	0.4472	1.02	0.612085	NA	NA	NA	NA	NA	NA	NA	NA	NA	NA	NA	NA	NA	NA	NA	0.980395	0.0454004	0.6555	-???	G	0.113053	T	1.02	0.613973	G	0.1193	T	0.986275	0.981708	0.985703	0.0388351	0.7054	-+
chr2:74615043	rs57545492	T/C	DCTN1-AS1	C	0.4354	0.4463	1.02	0.604455	NA	NA	NA	NA	NA	NA	NA	NA	NA	NA	NA	NA	NA	NA	NA	0.980395	0.0452959	0.655	-???	C	0.113223	T	1.02	0.656588	C	0.1193	T	0.978693	0.936216	0.988566	0.0433117	0.7869	-+
chr2:74615862	rs6723379	T/C	DCTN1-AS1	C	0.3969	0.3824	1	0.921535	NA	NA	NA	NA	NA	NA	NA	NA	NA	NA	NA	NA	NA	NA	NA	1	0.0462371	1	-???	C	0.0489623	T	1.23	0.01963	C	0.0489623	T	1.06796	0.651069	0.82961	0.116613	0.09045	--
chr2:74616659	rs6740481	A/G	DCTN1	G	0.3969	0.3824	1	0.919847	NA	NA	NA	NA	NA	NA	NA	NA	NA	NA	NA	NA	NA	NA	NA	1	0.0462371	1	-???	G	0.0510659	A	1.23	0.0216533	G	0.0510659	A	1.14557	0.449094	0.821109	0.119072	0.07979	--
chr2:74616870	rs6740802	A/G	DCTN1	G	0.4351	0.4464	1.02	0.600495	NA	NA	NA	NA	NA	NA	NA	NA	NA	NA	NA	NA	NA	NA	NA	0.980395	0.0451914	0.6545	-???	G	0.122577	A	1.02	0.70445	G	0.1183	A	0.994322	0.898419	0.986689	0.0496954	0.7827	-+
chr2:74618760	rs7570851	T/C	DCTN1	T	0.4371	0.448	1.02	0.605991	NA	NA	NA	NA	NA	NA	NA	NA	NA	NA	NA	NA	NA	NA	NA	1.02	0.0454004	0.6557	+???	T	0.110417	C	1.03	0.576918	T	0.1163	C	0.9658	0.739493	1.01319	0.0508507	0.7919	+-
chr2:74618993	rs28372820	C/G	DCTN1	G	0.2901	0.2978	1.04	0.399434	NA	NA	NA	NA	NA	NA	NA	NA	NA	NA	NA	NA	NA	NA	NA	0.961558	0.0507456	0.4285	-???	G	0.0516493	C	1.01	0.898988	G	0.0516493	C	0.818954	0.211322	1.04394	0.0768068	0.5612	-+
chr2:74619598	rs12328744	C/G	DCTN1	G	0.436	0.4463	1.02	0.646153	NA	NA	NA	NA	NA	NA	NA	NA	NA	NA	NA	NA	NA	NA	NA	0.980395	0.0454004	0.6555	-???	G	0.113117	C	1.02	0.678243	G	0.1173	C	0.951824	0.55701	0.99561	0.0460279	0.9226	-+
chr2:74620407	rs78749719	A/G	DCTN1	G	0.436	0.4463	1.02	0.646776	NA	NA	NA	NA	NA	NA	NA	NA	NA	NA	NA	NA	NA	NA	NA	0.980395	0.0454004	0.6554	-???	G	0.114192	A	1.03	0.547657	G	0.1173	A	0.953405	0.627761	0.988566	0.0475981	0.8041	-+
chr2:74621660	rs12328185	A/G	DCTN1	G	0.4367	0.4467	1.02	0.674294	NA	NA	NA	NA	NA	NA	NA	NA	NA	NA	NA	NA	NA	NA	NA	0.980395	0.0452959	0.6551	-???	G	0.12559	A	1.02	0.697118	G	0.1193	A	0.975333	0.727936	0.991437	0.0484365	0.8553	-+
chr2:74622037	rs17009922	C/G	DCTN1	G	0.4361	0.4463	1.02	0.657804	NA	NA	NA	NA	NA	NA	NA	NA	NA	NA	NA	NA	NA	NA	NA	0.980395	0.0454004	0.6555	-???	G	0.114127	C	1.03	0.550264	G	0.1173	C	0.95175	0.612931	0.989159	0.0479124	0.8159	-+
chr2:74623075	rs7588924	T/C	DCTN1	T	0.4288	0.4389	1.02	0.616198	NA	NA	NA	NA	NA	NA	NA	NA	NA	NA	NA	NA	NA	NA	NA	1.02	0.0460279	0.6597	+???	T	0.114031	C	1.03	0.547498	T	0.1173	C	0.949753	0.596197	1.01066	0.0475981	0.8198	+-
chr2:74623093	rs7588927	C/G	DCTN1	G	0.4289	0.4389	1.02	0.619787	NA	NA	NA	NA	NA	NA	NA	NA	NA	NA	NA	NA	NA	NA	NA	0.980395	0.0460279	0.6597	-???	G	0.116462	C	1.02	0.691362	G	0.1183	C	0.943859	0.516294	0.998901	0.0477028	0.9809	-+
chr2:74624674	rs13409093	T/C	DCTN1	T	0.4369	0.4469	1.02	0.675135	NA	NA	NA	NA	NA	NA	NA	NA	NA	NA	NA	NA	NA	NA	NA	1.02	0.0454004	0.6556	+???	T	0.125435	C	1.02	0.686924	T	0.1193	C	0.975347	0.72805	1.00924	0.0470744	0.8409	+-
chr2:74624781	rs6751601	A/G	DCTN1	G	0.4376	0.4476	1.02	0.688257	NA	NA	NA	NA	NA	NA	NA	NA	NA	NA	NA	NA	NA	NA	NA	0.980395	0.0454004	0.6556	-???	G	0.125761	A	1.02	0.685572	G	0.1193	A	0.978103	0.750949	0.99005	0.046865	0.8271	-+
chr2:74627698	2:74627698:i	D/I	DCTN1	I	0.4319	0.4424	1.02	0.633384	NA	NA	NA	NA	NA	NA	NA	NA	NA	NA	NA	NA	NA	NA	NA	0.980395	0.0458187	0.6583	-???	NA	NA	NA	NA	NA	NA	NA	NA	NA	NA	1.04498	0.102742	NA	NA
chr2:74627698	2:74627698:I	T/TG	DCTN1	NA	NA	NA	NA	NA	NA	NA	NA	NA	NA	NA	NA	NA	NA	NA	NA	NA	NA	NA	NA	0.980395	0.0458187	NA	NA	NA	NA	NA	NA	NA	TG	0.1173	T	0.956923	0.633012	1.04498	0.102742	0.6527	?+
chr2:74630474	rs145006917	C/G	DCTN1	C	0.1221	0.1173	0.92	0.302034	NA	NA	NA	NA	NA	NA	NA	NA	NA	NA	NA	NA	NA	NA	NA	0.919983	0.0815552	0.2872	-???	NA	NA	NA	NA	NA	NA	NA	NA	NA	NA	NA	NA	NA	NA
chr2:74630701	rs6705058	T/C	DCTN1	C	0.8217	0.819	1.06	0.344149	NA	NA	NA	NA	NA	NA	NA	NA	NA	NA	NA	NA	NA	NA	NA	0.943367	0.0586558	0.3064	-???	C	0.173984	T	1.06	0.143936	C	0.1412	T	0.998448	0.963298	0.954183	0.0403945	0.236	-+
chr2:74631706	rs74922325	T/C	DCTN1	T	0.149	0.144	0.98	0.829898	NA	NA	NA	NA	NA	NA	NA	NA	NA	NA	NA	NA	NA	NA	NA	0.980003	0.0747628	0.7792	-???	T	0.0237697	C	1.07	0.47318	T	0.0237697	C	0.693899	0.0700721	0.923763	0.0942837	0.3791	+-
chr2:74632388	rs6726357	A/T	C2orf81	T	0.4231	0.4328	1.02	0.68649	NA	NA	NA	NA	NA	NA	NA	NA	NA	NA	NA	NA	NA	NA	NA	0.980395	0.046551	0.6635	-???	T	0.124874	A	1.05	0.255233	T	0.1352	A	0.985839	0.856178	0.96464	0.0427902	0.3906	-+
chr2:74632391	rs6726358	A/T	C2orf81	A	0.2675	0.2695	0.98	0.682202	NA	NA	NA	NA	NA	NA	NA	NA	NA	NA	NA	NA	NA	NA	NA	0.980003	0.0588676	0.7237	-???	A	0.403122	T	0.95	0.125987	NA	NA	NA	NA	NA	0.949994	0.0334472	0.1192	-?
chr2:74632693	2:74632693:d	D/I	C2orf81	D	0.4271	0.4383	1.02	0.594757	NA	NA	NA	NA	NA	NA	NA	NA	NA	NA	NA	NA	NA	NA	NA	1.02	0.0460279	0.66	+???	NA	NA	NA	NA	NA	NA	NA	NA	NA	NA	0.972583	0.097791	NA	NA
chr2:74632693	2:74632693:D	A/AC	C2orf81	NA	NA	NA	NA	NA	NA	NA	NA	NA	NA	NA	NA	NA	NA	NA	NA	NA	NA	NA	NA	1.02	0.0460279	NA	NA	NA	NA	NA	NA	NA	A	0.1332	AC	0.972605	0.807093	0.972583	0.097791	0.7658	?-
chr2:74633970	rs13416215	A/G	C2orf81	G	0.4213	0.427	1.01	0.855727	NA	NA	NA	NA	NA	NA	NA	NA	NA	NA	NA	NA	NA	NA	NA	0.99005	0.0467603	0.8276	-???	G	0.138472	A	1.04	0.323663	G	0.1421	A	0.983709	0.734247	0.971708	0.0394586	0.4589	-+
chr2:74634056	rs74258890	A/G	C2orf81	G	0.4305	0.4417	1.02	0.582872	NA	NA	NA	NA	NA	NA	NA	NA	NA	NA	NA	NA	NA	NA	NA	0.980395	0.0459233	0.6593	-???	G	0.12182	A	1.06	0.15662	G	0.1332	A	0.983471	0.864429	0.956858	0.0417479	0.2808	-+
chr2:74637368	rs11675289	A/G	C2orf81	A	0.4349	0.4462	1.03	0.47469	NA	NA	NA	NA	NA	NA	NA	NA	NA	NA	NA	NA	NA	NA	NA	1.03004	0.0458187	0.5098	+???	A	0.121808	G	1.06	0.175676	A	0.1342	G	0.973267	0.798557	1.04133	0.0433117	0.3387	+-
chr2:74637857	rs9309485	A/G	C2orf81	G	0.8192	0.8183	1.07	0.240431	NA	NA	NA	NA	NA	NA	NA	NA	NA	NA	NA	NA	NA	NA	NA	0.934541	0.0582324	0.2319	-???	G	0.17473	A	1.06	0.16165	G	0.1412	A	1.00205	0.989039	0.954278	0.0418521	0.2538	--
chr2:74639591	rs10187051	T/C	C2orf81	C	0.4348	0.4459	1.03	0.462053	NA	NA	NA	NA	NA	NA	NA	NA	NA	NA	NA	NA	NA	NA	NA	0.970834	0.0459233	0.5105	-???	C	0.1388	T	1.05	0.235585	C	0.1362	T	0.998007	0.94074	0.961847	0.0411231	0.3355	-+
chr2:74639637	rs10187076	T/C	C2orf81	C	0.4348	0.4459	1.03	0.462372	NA	NA	NA	NA	NA	NA	NA	NA	NA	NA	NA	NA	NA	NA	NA	0.970834	0.0459233	0.5105	-???	C	0.139542	T	1.05	0.23213	C	0.1362	T	0.998885	0.947668	0.961655	0.0409149	0.3289	-+
chr2:74640214	rs80061372	T/C	C2orf81	T	0.4342	0.4453	1.03	0.469106	NA	NA	NA	NA	NA	NA	NA	NA	NA	NA	NA	NA	NA	NA	NA	1.03004	0.0459233	0.5106	+???	T	0.128316	C	1.06	0.165987	T	0.1342	C	0.974683	0.805407	1.04206	0.0423732	0.3204	+-
chr2:74641624	rs2240444	C/G	C2orf81	C	0.1803	0.1819	0.94	0.279019	NA	NA	NA	NA	NA	NA	NA	NA	NA	NA	NA	NA	NA	NA	NA	0.939977	0.0584441	0.2756	-???	C	0.175201	G	1.06	0.146563	C	0.1412	G	0.99532	0.92177	1.04728	0.0406026	0.2458	+-
chr2:74643688	rs7571984	A/G	C2orf81	A	0.4276	0.4395	1.04	0.428202	NA	NA	NA	NA	NA	NA	NA	NA	NA	NA	NA	NA	NA	NA	NA	1.03998	0.0462371	0.3857	+???	A	0.122165	G	1.06	0.167239	A	0.1342	G	0.961555	0.706113	1.03915	0.0424774	0.3557	+-
chr2:74644198	rs72905463	A/G	C2orf81	G	0.4311	0.4426	1.04	0.443594	NA	NA	NA	NA	NA	NA	NA	NA	NA	NA	NA	NA	NA	NA	NA	0.961558	0.0460279	0.3835	-???	G	0.134059	A	1.05	0.220304	G	0.1362	A	0.987658	0.864621	0.963194	0.0400825	0.3394	-+
chr2:74644277	rs76898057	T/C	C2orf81	C	0.4317	0.4425	1.03	0.487182	NA	NA	NA	NA	NA	NA	NA	NA	NA	NA	NA	NA	NA	NA	NA	0.970834	0.0459233	0.5107	-???	C	0.122604	T	1.06	0.159511	C	0.1342	T	0.962306	0.71185	0.961558	0.0418521	0.3389	-+
chr2:74648368	rs2268424	T/C	WDR54	T	0.4277	0.439	1.04	0.433206	NA	NA	NA	NA	NA	NA	NA	NA	NA	NA	NA	NA	NA	NA	NA	1.03998	0.0462371	0.3859	+???	T	0.122335	C	1.06	0.179135	T	0.1342	C	0.96214	0.713136	1.03842	0.0435204	0.3763	+-
chr2:74649934	rs3732293	A/C	WDR54	C	0.2597	0.2674	1.06	0.256269	NA	NA	NA	NA	NA	NA	NA	NA	NA	NA	NA	NA	NA	NA	NA	0.943367	0.0539026	0.2669	-???	C	0.0903427	A	1.06	0.221796	C	0.09145	A	0.977371	0.860212	0.958295	0.0487511	0.3711	-+
chr2:74651313	rs7607995	A/C	WDR54	C	0.4333	0.4456	1.04	0.433337	NA	NA	NA	NA	NA	NA	NA	NA	NA	NA	NA	NA	NA	NA	NA	0.961558	0.0464464	0.3875	-???	C	0.132466	A	1.04	0.299925	C	0.1451	A	0.939561	0.442929	0.979219	0.037693	0.5709	-+
chr2:74654087	rs2268421	T/C	WDR54	T	0.8195	0.8195	1.08	0.202123	C	0.17848	0.171173	0.93549	0.308546	C	0.211545	0.200436	0.923008	0.539408	NA	NA	NA	NA	NA	1.07616	0.0422689	0.07629	+++?	T	0.183515	C	1.03	0.418999	T	0.1481	C	0.974944	0.711518	1.02071	0.0363449	0.5662	+-
chr2:74654861	rs2268420	A/G	WDR54	A	0.2833	0.2948	1.07	0.16846	NA	NA	NA	NA	NA	NA	NA	NA	NA	NA	NA	NA	NA	NA	NA	1.07004	0.0503254	0.1684	+???	A	0.06341	G	1.08	0.258129	A	0.05865	G	0.841718	0.296651	1.0141	0.0703653	0.8368	+-
chr2:74658196	rs2268419	A/T	WDR54	A	0.3859	0.3749	1.02	0.693555	NA	NA	NA	NA	NA	NA	NA	NA	NA	NA	NA	NA	NA	NA	NA	1.02	0.0473886	0.6691	+???	NA	NA	NA	NA	NA	NA	NA	NA	NA	NA	NA	NA	NA	NA
chr2:74662170	rs11885178	A/C	RTKN	A	0.2931	0.2865	1.07	0.22523	NA	NA	NA	NA	NA	NA	NA	NA	NA	NA	NA	NA	NA	NA	NA	1.07004	0.0542188	0.2003	+???	NA	NA	NA	NA	NA	NA	NA	NA	NA	NA	NA	NA	NA	NA
chr2:74664467	rs2268418	T/C	RTKN	T	0.4263	0.4363	1.03	0.5756	NA	NA	NA	NA	NA	NA	NA	NA	NA	NA	NA	NA	NA	NA	NA	1.03004	0.046551	0.5156	+???	T	0.13254	C	1.04	0.283731	T	0.1342	C	0.977512	0.767106	1.02984	0.0368632	0.4166	+-
chr2:74665126	rs79035100	A/G	RTKN	A	0.4291	0.4394	1.03	0.544128	NA	NA	NA	NA	NA	NA	NA	NA	NA	NA	NA	NA	NA	NA	NA	1.03004	0.0461325	0.5124	+???	A	0.12104	G	1.05	0.240364	A	0.1332	G	0.94726	0.593056	1.02881	0.0415396	0.4855	+-
chr2:74665250	rs11694367	A/G	RTKN	A	0.4276	0.4377	1.03	0.58056	NA	NA	NA	NA	NA	NA	NA	NA	NA	NA	NA	NA	NA	NA	NA	1.03004	0.0462371	0.513	+???	A	0.120519	G	1.05	0.247057	A	0.1322	G	0.950617	0.62263	1.02922	0.0420605	0.4852	+-
chr2:74666075	rs11695896	A/G	RTKN	A	0.5137	0.5239	1.02	0.66891	NA	NA	NA	NA	NA	NA	NA	NA	NA	NA	NA	NA	NA	NA	NA	1.02	0.0478076	0.6718	+???	A	0.127545	G	1.05	0.201868	A	0.1322	G	0.948035	0.59265	1.03169	0.0386274	0.4102	+-
chr2:74669136	rs3732294	A/C	RTKN	A	0.055	0.0586	1.01	0.91845	NA	NA	NA	NA	NA	NA	NA	NA	NA	NA	NA	NA	NA	NA	NA	1.01005	0.109711	0.9239	+???	A	0.0553564	C	1.03	0.727424	A	0.0553564	C	0.897162	0.742739	0.988566	0.0828538	0.885	+-
chr2:74669515	rs7556852	T/G	RTKN	T	0.8217	0.8231	1.08	0.158772	NA	NA	NA	NA	NA	NA	NA	NA	NA	NA	NA	NA	NA	NA	NA	1.08004	0.0588676	0.1782	+???	T	0.202701	G	1.06	0.134198	T	0.1769	G	0.927568	0.457916	1.02768	0.0383158	0.467	+-
chr2:74669795	rs7570884	T/C	RTKN	C	0.8163	0.8169	1.08	0.195163	T	0.183609	0.176723	0.942637	0.3573	T	0.212369	0.202421	0.941854	0.62781	T	0.204434	0.202071	1.00237	0.985486	0.937349	0.0407067	0.1045	---+	C	0.173524	T	1.05	0.209612	C	0.1392	T	0.994307	0.93748	0.961558	0.0392507	0.3085	-+
chr2:74670419	2:74670419:i	D/I	RTKN	I	0.7159	0.7074	1.03	0.623736	NA	NA	NA	NA	NA	NA	NA	NA	NA	NA	NA	NA	NA	NA	NA	0.970834	0.0568576	0.5928	-???	NA	NA	NA	NA	NA	NA	NA	NA	NA	NA	0.97453	0.0981204	NA	NA
chr2:74670419	rs2421894	A/T	RTKN	T	0.298	0.308	0.98	0.768674	NA	NA	NA	NA	NA	NA	NA	NA	NA	NA	NA	NA	NA	NA	NA	0.970834	0.0568576	0.5928	+???	T	0.164902	A	1.07	0.122898	NA	NA	NA	NA	NA	0.97453	0.0981204	0.7828	-?
chr2:74670419	2:74670419:I	A/AT	RTKN	NA	NA	NA	NA	NA	NA	NA	NA	NA	NA	NA	NA	NA	NA	NA	NA	NA	NA	NA	NA	0.970834	0.0568576	NA	NA	NA	NA	NA	NA	NA	AT	0.1372	A	1.02615	0.797405	0.97453	0.0981204	0.7828	?-
chr2:74671038	rs12615125	A/G	RTKN	A	0.8074	0.8035	1.04	0.453563	G	0.18452	0.177302	0.940024	0.334523	G	0.212879	0.204601	0.954538	0.705992	G	0.205825	0.203124	1.00002	1	1.04728	0.0407067	0.2469	0	A	0.170323	G	1.05	0.229545	A	0.1392	G	0.978369	0.810555	1.03593	0.0407067	0.3766	+-
chr2:74673894	rs6546906	T/C	RTKN	T	0.8143	0.8139	1.07	0.244339	NA	NA	NA	NA	NA	NA	NA	NA	NA	NA	NA	NA	NA	NA	NA	1.07004	0.0587617	0.2364	+???	T	0.166507	C	1.06	0.152435	T	0.1382	C	0.972317	0.773382	1.04237	0.0411231	0.3035	+-
chr2:74676141	rs7562663	A/G	INO80B-WBP1	A	0.8175	0.8175	1.07	0.212784	NA	NA	NA	NA	NA	G	0.224393	0.212721	0.925633	0.54738	NA	NA	NA	NA	NA	1.07165	0.0539026	0.1872	+?+?	A	0.170122	G	1.06	0.145899	A	0.1392	G	0.971915	0.704672	1.04196	0.0403945	0.2986	+-
chr2:74677742	rs6716191	A/G	INO80B-WBP1	A	0.8204	0.8207	1.08	0.2041	NA	NA	NA	NA	NA	NA	NA	NA	NA	NA	NA	NA	NA	NA	NA	1.08004	0.0588676	0.1783	+???	A	0.166708	G	1.05	0.197206	A	0.1382	G	0.975927	0.737678	1.03666	0.038212	0.3364	+-
chr2:74678129	rs7569977	T/C	INO80B-WBP1	T	0.8198	0.8201	1.07	0.212443	NA	NA	NA	NA	NA	NA	NA	NA	NA	NA	NA	NA	NA	NA	NA	1.07004	0.0587617	0.2358	+???	T	0.155461	C	1.06	0.193899	T	0.1352	C	0.951224	0.589219	1.03376	0.0445644	0.4458	+-
chr2:74678921	rs6546907	T/C	INO80B-WBP1	C	0.8181	0.8179	1.07	0.210285	T	0.170226	0.161378	0.921074	0.21409	T	0.200264	0.190193	0.935137	0.595173	T	0.185757	0.183458	1.00111	0.993829	0.933047	0.0413313	0.08711	---+	C	0.200891	T	1.04	0.276556	C	0.1759	T	0.946633	0.567721	0.97824	0.0357233	0.5311	-+
chr2:74681502	rs6746854	T/C	INO80B-WBP1	C	0.8213	0.8218	1.08	0.183702	T	0.170412	0.161905	0.925328	0.238545	T	0.201823	0.191214	0.936412	0.600414	T	0.184904	0.181037	0.989249	0.936495	0.929694	0.0412272	0.07163	----	C	0.19059	T	1.05	0.226536	C	0.167	T	0.936595	0.487873	0.977458	0.0395626	0.5559	-+
chr2:74682512	rs2268417	T/C	INO80B	T	0.8218	0.8222	1.08	0.186856	C	0.180414	0.173481	0.942653	0.359023	C	0.211057	0.199444	0.934095	0.582127	C	0.192952	0.197117	1.05897	0.726662	1.06471	0.0409149	0.1179	+++-	T	0.178026	C	1.06	0.122534	T	0.159	C	0.954451	0.655895	1.038	0.0377968	0.3147	+-
chr2:74685443	rs34174194	T/G	WBP1	NA	NA	NA	NA	NA	NA	NA	NA	NA	NA	NA	NA	NA	NA	NA	NA	NA	NA	NA	NA	NA	NA	NA	NA	G	0.115535	T	1	0.940033	NA	NA	NA	NA	NA	NA	NA	NA	-?
chr2:74686329	rs2270016	T/C	WBP1	T	0.8155	0.8173	1.09	0.11315	C	0.173738	0.165006	0.924866	0.231138	C	0.20513	0.194184	0.934532	0.587189	C	0.189347	0.184788	0.988881	0.934043	1.0808	0.0409149	0.05274	++++	T	0.180133	C	1.06	0.115868	T	0.159	C	0.946374	0.587085	1.03697	0.037278	0.3209	+-
chr2:74687258	2:74687258:i	D/I	WBP1	I	0.8069	0.8077	1.09	0.146458	NA	NA	NA	NA	NA	NA	NA	NA	NA	NA	NA	NA	NA	NA	NA	0.917411	0.0584441	0.1294	-???	NA	NA	NA	NA	NA	NA	NA	NA	NA	NA	1.08872	0.088064	NA	NA
chr2:74687258	2:74687258:I	A/ACACATTT	WBP1	NA	NA	NA	NA	NA	NA	NA	NA	NA	NA	NA	NA	NA	NA	NA	NA	NA	NA	NA	NA	0.917411	0.0584441	NA	NA	NA	NA	NA	NA	NA	ACACATTT	0.1551	A	0.918471	0.385902	1.08872	0.088064	0.3137	?+
chr2:74687550	rs8469	T/C	WBP1	C	0.8207	0.8205	1.07	0.217979	T	0.185845	0.177348	0.928035	0.244472	T	0.217993	0.202532	0.89702	0.402165	T	0.200006	0.201465	1.03534	0.830827	0.933513	0.0408108	0.0853	---+	C	0.175987	T	1.07	0.0858768	C	0.1581	T	0.938405	0.57297	0.96127	0.0395626	0.3087	-+
chr2:74690039	rs2268416	A/G	MOGS	A	0.8214	0.8213	1.07	0.209979	G	0.179479	0.172676	0.943533	0.367184	G	0.209711	0.198567	0.93515	0.588961	G	0.192856	0.191888	1.01157	0.931116	1.06194	0.0408108	0.1331	+++-	A	0.17916	G	1.07	0.0984609	A	0.159	G	0.950418	0.622852	1.04133	0.0408108	0.3124	+-
chr2:74690378	rs1063588	T/C	MOGS	T	0.8209	0.8207	1.07	0.220069	NA	NA	NA	NA	NA	C	0.220577	0.206289	0.905688	0.445246	NA	NA	NA	NA	NA	1.07519	0.0537972	0.1659	+?+?	T	0.174806	C	1.07	0.0686329	T	0.1581	C	0.942321	0.602194	1.04404	0.037693	0.2444	+-
chr2:74692647	rs2284708	T/C	MOGS	C	0.8212	0.8211	1.07	0.21432	T	0.175651	0.167122	0.927837	0.247527	T	0.206137	0.194438	0.929166	0.555998	T	0.189565	0.185817	0.994841	0.969683	0.934541	0.0408108	0.09101	----	C	0.1805	T	1.07	0.0995685	C	0.16	T	0.952208	0.63814	0.960021	0.041019	0.3096	-+
chr2:74694241	rs61019164	A/G	MOGS	G	0.8211	0.821	1.07	0.21693	A	0.173047	0.164664	0.92794	0.252075	A	0.204211	0.19404	0.942329	0.634035	A	0.188405	0.184259	0.991347	0.948835	0.935663	0.041019	0.09783	----	G	0.179556	A	1.07	0.0977918	G	0.16	A	0.949168	0.622081	0.960597	0.0408108	0.3146	-+
chr2:74696164	rs7579331	T/C	MOGS	T	0.8043	0.8023	1.06	0.318864	C	0.189556	0.182807	0.944161	0.368199	C	0.220966	0.207334	0.913867	0.486463	NA	NA	NA	NA	NA	1.0629	0.0415396	0.1341	+++?	T	0.172331	C	1.07	0.0814586	T	0.159	C	0.93325	0.509124	1.03977	0.0391468	0.3091	+-
chr2:74696745	rs78721902	T/C	MRPL53	C	0.5443	0.5326	0.98	0.740477	NA	NA	NA	NA	NA	NA	NA	NA	NA	NA	NA	NA	NA	NA	NA	1.02041	0.0471791	0.6609	+???	C	0.0711674	T	1	0.98754	C	0.0711674	T	0.82028	0.171876	1.21908	0.163229	0.19	-+
chr2:74697776	rs58828770	A/G	MRPL53	G	0.2857	0.2977	1.08	0.15079	NA	NA	NA	NA	NA	NA	NA	NA	NA	NA	NA	NA	NA	NA	NA	0.92589	0.0516917	0.1268	-???	G	0.0680563	A	1.14	0.0341472	G	0.07753	A	0.824691	0.275465	0.962328	0.0653464	0.5442	-+
chr2:74699778	rs1047911	A/C	MRPL53	A	0.82	0.8195	1.07	0.251615	NA	NA	NA	NA	NA	C	0.222153	0.208251	0.913584	0.484174	NA	NA	NA	NA	NA	1.0738	0.0534811	0.1718	+?+?	A	0.171761	C	1.08	0.0493429	A	0.1581	C	0.935933	0.546347	1.04718	0.0396665	0.2365	+-
[truncated: 3 more rows]

## Sheet: ST2_predictSNP2
		Supplementary Table 2. Predicted deleteriousness and pathogenicity of the SNPs.
[truncated: 91 more rows]

## Sheet: ST3_miRNA
Supplementary Table 3. Experimentally-validated microRNA interactions with the lncRNA DGUOK-AS1.
[truncated: 11 more rows]

[truncated: 1 more sheets: ST4_lncRNA]
